# Supplementary material for: Search for Low-Periodic Substructures in Crystalline Solids: A Novel Approach
Source: ACS Appl Mater Interfaces. 2026 May 5;18(19):27997–8008. doi: 10.1021/acsami.6c03558 (PMC13195581; doi:10.1021/acsami.6c03558)
Supplement: Supplementary file 2 [file am6c03558_si_002.zip]

Archive with 5,577 entries (5,568 files):
- Supporting_archive/
- Supporting_archive/CSS_identified_2p_substructure/
- Supporting_archive/CSS_identified_2p_substructure/_0094f905-0e70-4336-9bb3-4654c2f7458f_form2-BV-component_1-Zn1Re2O8-2p.cif
- Supporting_archive/CSS_identified_2p_substructure/_00bb9a31-78d4-407d-abd5-b0387ec464c3_form2-BV-component_1-Na2V2H4I4O18-2p.cif
- Supporting_archive/CSS_identified_2p_substructure/_013ba984-6834-48fb-9fc0-db29057c097b_form2-BV-component_1-Ba2C2S2N2Cl2-2p.cif
- Supporting_archive/CSS_identified_2p_substructure/_01705a9e-2cbe-4c02-9c37-78ff3306d605_form2-BV-component_1-Nb2Pd1Se6-2p.cif
- Supporting_archive/CSS_identified_2p_substructure/_01865790-a095-42d7-8088-3ad78e1fb6f5_form2-BV-component_1-Ge4Pb4S12-2p.cif
- Supporting_archive/CSS_identified_2p_substructure/_018a85d7-86d2-4432-a590-99583ed704e9_form2-BV-component_1-Sm4Te10-2p.cif
- Supporting_archive/CSS_identified_2p_substructure/_029af989-1be0-4af7-9e9b-fb17808c27d5_form2-BV-component_1-Ce1P2H2O6-2p.cif
- Supporting_archive/CSS_identified_2p_substructure/_033f8082-3463-40ec-bc03-4b1982440475_form2-BV-component_1-Pb2C4O8-2p.cif
- Supporting_archive/CSS_identified_2p_substructure/_03544bef-1b67-4af6-8001-748388c71d76_form2-BV-component_1-Os1Cl2O1-2p.cif
- Supporting_archive/CSS_identified_2p_substructure/_036a948a-9eec-4b7c-967d-8e2adad3826d_form2-BV-component_1-Ho4Te10O26-2p.cif
- Supporting_archive/CSS_identified_2p_substructure/_03708243-12c5-45b5-ae26-8e2e0a132441_form2-BV-component_1-Tl4-2p.cif
- Supporting_archive/CSS_identified_2p_substructure/_03a5c704-34e2-45c2-8479-bd01fcbe074f_form2-BV-component_1-K2Hf2Cu2S6-2p.cif
- Supporting_archive/CSS_identified_2p_substructure/_03baa8d7-d2bd-492e-9fc6-207a63a08ccd_form2-BV-component_1-K3V5O14-2p.cif
- Supporting_archive/CSS_identified_2p_substructure/_03bb7217-97a0-45ca-a417-4a41b28603cc_form2-BV-component_1-Bi2P2Pb8O16-2p.cif
- Supporting_archive/CSS_identified_2p_substructure/_03ea81f6-fa06-4bb5-b139-85a5e1fc6c82_form2-BV-component_1-Ca2H2Cl2-2p.cif
- Supporting_archive/CSS_identified_2p_substructure/_0434665e-14a0-49ea-bdf7-35bf8c0b541b_form2-BV-component_1-Bi4I4O16-2p.cif
- Supporting_archive/CSS_identified_2p_substructure/_04bdeafa-92ee-4eca-aee5-a18ddb89ea80_form2-BV-component_1-Ru2F8-2p.cif
- Supporting_archive/CSS_identified_2p_substructure/_04df683c-912b-4a32-a77c-e86887d18a2c_form2-BV-component_1-Ga2Fe1S4-2p.cif
- Supporting_archive/CSS_identified_2p_substructure/_0535f425-f0cf-493a-bc50-98085b3a7f90_form2-BV-component_1-Sr3Fe2Br2O5-2p.cif
- Supporting_archive/CSS_identified_2p_substructure/_05fd1b8f-216b-4529-a892-d0ce709195b4_form2-BV-component_1-Bi8Te4O20-2p.cif
- Supporting_archive/CSS_identified_2p_substructure/_06128366-2d43-4095-bc46-ff3a5d938a93_form2-BV-component_1-Al1Pd5I2-2p.cif
- Supporting_archive/CSS_identified_2p_substructure/_06261fcf-4cf0-43a9-84da-56d4905cd081_form2-BV-component_1-Ba2Ni3-2p.cif
- Supporting_archive/CSS_identified_2p_substructure/_0644da49-6765-43d2-96aa-5898b5196444_form2-BV-component_1-Zn1Cu3H6Cl2O6-2p.cif
- Supporting_archive/CSS_identified_2p_substructure/_064d8edb-c075-4d06-9cb3-d078a6a98c16_form2-BV-component_1-Cu1H12C6O6-2p.cif
- Supporting_archive/CSS_identified_2p_substructure/_065c5483-0912-4c2d-a99e-70db64cbed14_form2-BV-component_1-Mn2Te2Mo2O12-2p.cif
- Supporting_archive/CSS_identified_2p_substructure/_0682470e-bfaf-49c9-9aa3-a713da68c320_form2-BV-component_1-Cs2C2S2O6F6-2p.cif
- Supporting_archive/CSS_identified_2p_substructure/_0686a963-f092-4907-82e1-124e89f59abb_form2-BV-component_1-V2Co1O6-2p.cif
- Supporting_archive/CSS_identified_2p_substructure/_069039df-c723-4a80-b2fe-79317fa0f902_form2-BV-component_1-Co2P2S6-2p.cif
- Supporting_archive/CSS_identified_2p_substructure/_06a02e00-0cfc-41e2-a7fa-cf74a7d08da1_form2-BV-component_1-Tl6Sb2S8-2p.cif
- Supporting_archive/CSS_identified_2p_substructure/_06cb3127-a6d2-4c35-9218-4c07bdc9f0eb_form2-BV-component_1-V2Cl2O2-2p.cif
- Supporting_archive/CSS_identified_2p_substructure/_07459ea8-d589-4a26-95bf-9f88d958799f_form2-BV-component_1-K2H6C4N16O4-2p.cif
- Supporting_archive/CSS_identified_2p_substructure/_0758ccab-07ad-4972-81e5-7184c90a4407_form2-BV-component_1-Zn1Br2-2p.cif
- Supporting_archive/CSS_identified_2p_substructure/_0764c717-8356-42c8-b966-0a6991ccd35c_form2-BV-component_3-Rb3Nb2Br9-2p.cif
- Supporting_archive/CSS_identified_2p_substructure/_07d6247d-034c-4546-baa6-10294942e661_form2-BV-component_1-Ga4Cu2Cl16-2p.cif
- Supporting_archive/CSS_identified_2p_substructure/_085bd8ae-df20-40ce-9689-34303177f3f0_form2-BV-component_1-Ge2P6-2p.cif
- Supporting_archive/CSS_identified_2p_substructure/_08917f42-c7b3-471a-abcb-d7d351fd9823_form2-BV-component_3-K1-2p.cif
- Supporting_archive/CSS_identified_2p_substructure/_08917f42-c7b3-471a-abcb-d7d351fd9823_form2-BV-component_7-Nb1Se2-2p.cif
- Supporting_archive/CSS_identified_2p_substructure/_08d970bb-93c4-4e90-9425-35782754eba7_form2-BV-component_1-Zn2P2H6C4O8-2p.cif
- Supporting_archive/CSS_identified_2p_substructure/_09022bda-c43c-4494-81d0-67e20db06a3d_form2-BV-component_3-Na8Hg4S8-2p.cif
- Supporting_archive/CSS_identified_2p_substructure/_093447ec-6667-43fe-b9a3-fbbd55bee18c_form2-BV-component_1-Zr2I8O24-2p.cif
- Supporting_archive/CSS_identified_2p_substructure/_09594db9-3d12-4daa-af42-93792dc95d1b_form2-BV-component_1-Te2Pd1-2p.cif
- Supporting_archive/CSS_identified_2p_substructure/_096c3b4c-c6f3-4cd2-b283-8ef482544042_form2-BV-component_1-Cu4H8C2O10-2p.cif
- Supporting_archive/CSS_identified_2p_substructure/_098afd24-f620-4c5d-9bf6-47276c13219c_form2-BV-component_1-Zn2In4Se8O24-2p.cif
- Supporting_archive/CSS_identified_2p_substructure/_09939b8b-df48-4e34-9c1d-3daff8a707c5_form2-BV-component_1-V4O8-2p.cif
- Supporting_archive/CSS_identified_2p_substructure/_09ba0a44-e944-4a15-a26b-6ec6418d36c5_form2-BV-component_1-Mn2P2Se6-2p.cif
- Supporting_archive/CSS_identified_2p_substructure/_0a7ea471-1ec9-4fbb-a2f3-5778309b9003_form2-BV-component_1-Tm2I2O2-2p.cif
- Supporting_archive/CSS_identified_2p_substructure/_0ac2d493-6965-4f88-b471-964b4d536b2b_form2-BV-component_1-Li4B4H8O16-2p.cif
- Supporting_archive/CSS_identified_2p_substructure/_0b224517-0aa9-4607-9788-63106f73d1a7_form2-BV-component_1-Co8P8H24O32-2p.cif
- Supporting_archive/CSS_identified_2p_substructure/_0b66e3b0-60c8-42de-9b1a-5d9da9f39f82_form2-BV-component_1-Ta6Se2I14-2p.cif
- Supporting_archive/CSS_identified_2p_substructure/_0b94ae24-de3c-4ec4-81f1-9c72ffb41413_form2-BV-component_1-Au2Se2-2p.cif
- Supporting_archive/CSS_identified_2p_substructure/_0d1bdca5-af08-4786-b262-bea04f618a41_form2-BV-component_1-Nb8Si4Te16-2p.cif
- Supporting_archive/CSS_identified_2p_substructure/_0dde6f74-98d1-4ac6-a2bb-116dd755ce3e_form2-BV-component_1-Sr3Fe2Cl2O4-2p.cif
- Supporting_archive/CSS_identified_2p_substructure/_0e17b32c-ea6e-4d6d-985e-73d3eb24d94c_form2-BV-component_1-Ba2B2Br2O6-2p.cif
- Supporting_archive/CSS_identified_2p_substructure/_0e17b32c-ea6e-4d6d-985e-73d3eb24d94c_form2-BV-component_3-Ba2-2p.cif
- Supporting_archive/CSS_identified_2p_substructure/_0e1da98d-63af-44ac-adb2-71b4f09804fa_form2-BV-component_3-Na1In1I4O12-2p.cif
- Supporting_archive/CSS_identified_2p_substructure/_0e5c61c7-3736-400f-bde6-ca935ba0dfaf_form2-BV-component_1-As8P4H4O24-2p.cif
- Supporting_archive/CSS_identified_2p_substructure/_0e7a4c05-df6a-4a21-9b5a-60f4eee05598_form2-BV-component_1-V4Pb2O12-2p.cif
- Supporting_archive/CSS_identified_2p_substructure/_0e88f522-8ad7-4862-bbaa-f80f4aed74a0_form2-BV-component_1-Cd2In2Ga2S8-2p.cif
- Supporting_archive/CSS_identified_2p_substructure/_0f2c7942-a98a-4ec8-ad7d-ab15e2e599b9_form2-BV-component_1-B2S2O9-2p.cif
- Supporting_archive/CSS_identified_2p_substructure/_0f8e8828-26dd-4169-9e0a-7c46437fe1dc_form2-BV-component_1-K4-2p.cif
- Supporting_archive/CSS_identified_2p_substructure/_0f906529-258e-4b3d-91d8-6dd75fd1ddb4_form2-BV-component_1-Na2B2F8-2p.cif
- Supporting_archive/CSS_identified_2p_substructure/_0fdfb0ae-8a08-4433-8516-6314f83d67ca_form2-BV-component_1-Bi8Ru2Br4-2p.cif
- Supporting_archive/CSS_identified_2p_substructure/_10876fb4-9bf2-4d30-a10f-3a3e520b4ebf_form2-BV-component_1-Pt1S2-2p.cif
- Supporting_archive/CSS_identified_2p_substructure/_10b225de-07f1-44cf-85ee-54493ae6627a_form2-BV-component_1-Dy4Te10O26-2p.cif
- Supporting_archive/CSS_identified_2p_substructure/_10c7c25e-6c89-497a-b58c-a1b9fff57f81_form2-BV-component_1-Lu2Te6-2p.cif
- Supporting_archive/CSS_identified_2p_substructure/_114445e5-454d-4682-8d50-68407afa54a3_form2-BV-component_1-Nb6Se18-2p.cif
- Supporting_archive/CSS_identified_2p_substructure/_1154dd84-ff9f-4dd8-829f-172f0c038d25_form2-BV-component_1-Bi2N18-2p.cif
- Supporting_archive/CSS_identified_2p_substructure/_1206e93b-168e-4492-9364-25adfef6bcae_form2-BV-component_1-Cr8Te24-2p.cif
- Supporting_archive/CSS_identified_2p_substructure/_120ba19b-8530-41ee-b3d5-7d838edeb6a9_form2-BV-component_1-Co3P2H16O16-2p.cif
- Supporting_archive/CSS_identified_2p_substructure/_123e7049-2e59-45c4-b332-fb4704edfc26_form2-BV-component_1-K2Ag6Se4-2p.cif
- Supporting_archive/CSS_identified_2p_substructure/_12a30c11-7ba2-4f4d-abff-58c199416bb9_form2-BV-component_3-Sb2As2O6-2p.cif
- Supporting_archive/CSS_identified_2p_substructure/_12aa7a5a-d3a8-452f-b8e4-e0152f6b2f14_form2-BV-component_3-K1Re2O4F7-2p.cif
- Supporting_archive/CSS_identified_2p_substructure/_12b3b09f-7743-4bfc-8145-8dc92fc07f16_form2-BV-component_1-K4Cu10Te10-2p.cif
- Supporting_archive/CSS_identified_2p_substructure/_136cdff7-4863-44aa-a5a9-447f63ec9b7d_form2-BV-component_1-K4Sb8F28-2p.cif
- Supporting_archive/CSS_identified_2p_substructure/_13894d5e-0f2c-4218-96c5-ff0fb83ca5e8_form2-BV-component_1-Pd2Se2O6-2p.cif
- Supporting_archive/CSS_identified_2p_substructure/_1433601f-20f0-406c-88f0-e205ece3509c_form2-BV-component_1-Na6Cr2Cl12-2p.cif
- Supporting_archive/CSS_identified_2p_substructure/_14e16d61-b3cf-49a1-a258-2300c2479274_form2-BV-component_1-Nd2Te6-2p.cif
- Supporting_archive/CSS_identified_2p_substructure/_155ab9ce-e3a3-4ea0-a883-8153f424d472_form2-BV-component_1-Bi4Te4I4O12-2p.cif
- Supporting_archive/CSS_identified_2p_substructure/_1582d864-e703-492b-a67a-a8995341b236_form2-BV-component_1-Cd2Sb2S4Br2-2p.cif
- Supporting_archive/CSS_identified_2p_substructure/_15c050ee-811b-410c-b2ee-5a339f25e912_form2-BV-component_1-Mn1H2O2-2p.cif
- Supporting_archive/CSS_identified_2p_substructure/_1604a55f-a0c3-498f-9f5b-09984aed21e3_form2-BV-component_1-Ca2Bi2Cl2O4-2p.cif
- Supporting_archive/CSS_identified_2p_substructure/_16ba88e6-dcab-4ffe-a2b1-be0ef7cea2d1_form2-BV-component_1-Pb6S2O12-2p.cif
- Supporting_archive/CSS_identified_2p_substructure/_16e92341-162f-49c9-8589-5b332d6f7c73_form2-BV-component_3-Te4O8-2p.cif
- Supporting_archive/CSS_identified_2p_substructure/_16f79d91-a147-4447-9bf0-acad1fc698fc_form2-BV-component_1-Mn1H8C10Se2N6-2p.cif
- Supporting_archive/CSS_identified_2p_substructure/_17218f5a-a92f-492c-8ade-bafdb9894bfe_form2-BV-component_1-Fe4Cl12-2p.cif
- Supporting_archive/CSS_identified_2p_substructure/_17218f5a-a92f-492c-8ade-bafdb9894bfe_form2-BV-component_3-Fe2Cl6-2p.cif
- Supporting_archive/CSS_identified_2p_substructure/_174a39db-58ac-4936-a16a-88c9a751f492_form2-BV-component_3-Ba1B2Se6-2p.cif
- Supporting_archive/CSS_identified_2p_substructure/_1765d32d-3b69-47d2-a098-bbea8277a521_form2-BV-component_1-Tl2Cu2H2S2O10-2p.cif
- Supporting_archive/CSS_identified_2p_substructure/_179f0f4f-7c95-4b07-856c-bf03453a4a95_form2-BV-component_3-Nb6Ge2Te12-2p.cif
- Supporting_archive/CSS_identified_2p_substructure/_180ca407-2c08-4456-bff6-c8fe0ff61777_form2-BV-component_1-Ag2C2N2O2-2p.cif
- Supporting_archive/CSS_identified_2p_substructure/_18b0dc10-6739-43bf-a1e4-ab7041ee5ede_form2-BV-component_1-Nb4Se6-2p.cif
- Supporting_archive/CSS_identified_2p_substructure/_18e72a06-8feb-4841-87fd-3e3758033128_form2-BV-component_1-Ag4Ru4F28-2p.cif
- Supporting_archive/CSS_identified_2p_substructure/_18e9ab7f-4cb1-48dc-96f7-a490edb88ed0_form2-BV-component_3-Nb2Te10Pd2-2p.cif
- Supporting_archive/CSS_identified_2p_substructure/_18f6e81f-f03b-4baa-8914-6530f0f8f230_form2-BV-component_1-Ca2Mn2As4H12O20-2p.cif
- Supporting_archive/CSS_identified_2p_substructure/_1905cc2e-ed2e-4645-8a4d-6187ef26f427_form2-BV-component_1-Pr2I2O2-2p.cif
- Supporting_archive/CSS_identified_2p_substructure/_19115510-6d98-41cd-ba30-495b70c032d6_form2-BV-component_3-Bi2O2-2p.cif
- Supporting_archive/CSS_identified_2p_substructure/_193b6b7a-39a7-4c1d-8207-68a0d38a22b9_form2-BV-component_1-Pt2S2O8-2p.cif
- Supporting_archive/CSS_identified_2p_substructure/_1963687c-1ace-4c81-a585-99e157fb3ffa_form2-BV-component_1-Mg6H4O8-2p.cif
- Supporting_archive/CSS_identified_2p_substructure/_196774cf-98d8-43ee-be6e-d957fea7c079_form2-BV-component_1-K2B2C8O16-2p.cif
- Supporting_archive/CSS_identified_2p_substructure/_1a9cd737-8d8d-49d0-9ad3-3f4a407b6982_form2-BV-component_1-Te4Pt3-2p.cif
- Supporting_archive/CSS_identified_2p_substructure/_1b1b4bf3-4c35-4726-82a4-b28cc5267b24_form2-BV-component_3-Zn2In2S5-2p.cif
- Supporting_archive/CSS_identified_2p_substructure/_1ba8ac0e-096a-4eba-8db1-9462f2fb0a59_form2-BV-component_1-K8Ge4Se16-2p.cif
- Supporting_archive/CSS_identified_2p_substructure/_1c340f11-2fb7-4629-b6cc-112ad448a3b5_form2-BV-component_1-Ta1S2-2p.cif
- Supporting_archive/CSS_identified_2p_substructure/_1c643906-8126-43b3-8f7c-96dcc965026c_form2-BV-component_1-Ta6In4Cl18-2p.cif
- Supporting_archive/CSS_identified_2p_substructure/_1cf47612-a28b-4dac-b5a3-1a933e8939b1_form2-BV-component_3-K4Cu2S2Cl4O8-2p.cif
- Supporting_archive/CSS_identified_2p_substructure/_1d2748e6-5382-4fdc-995f-79c3d40f5645_form2-BV-component_1-Sr2H2Br2-2p.cif
- Supporting_archive/CSS_identified_2p_substructure/_1d857866-a82f-4f5f-8643-582ba68afd92_form2-BV-component_1-Hg8Cl4O4-2p.cif
- Supporting_archive/CSS_identified_2p_substructure/_1da76b62-254b-4a88-b89b-727da8afb527_form2-BV-component_1-Cu2P4H8O8-2p.cif
- Supporting_archive/CSS_identified_2p_substructure/_1de447e6-88fe-4a32-8816-e689876bd82b_form2-BV-component_1-Cu2Ge2O6-2p.cif
- Supporting_archive/CSS_identified_2p_substructure/_1e806310-fdef-4f40-8a64-39180c18990c_form2-BV-component_1-V2P2S6-2p.cif
- Supporting_archive/CSS_identified_2p_substructure/_1eafb3c2-0f36-419b-9580-f51cd2522687_form2-BV-component_1-Ta4Pt2Se14-2p.cif
- Supporting_archive/CSS_identified_2p_substructure/_1f62abd0-3d41-4361-83d8-87ffd9777f10_form2-BV-component_1-In4As4Cl4O10-2p.cif
- Supporting_archive/CSS_identified_2p_substructure/_1f787ff8-6f3b-4c47-bdb6-d986c4fa5d66_form2-BV-component_1-In2Sb4S8Br2-2p.cif
- Supporting_archive/CSS_identified_2p_substructure/_1f7f474a-3db6-4552-97f6-3c87b40fc67c_form2-BV-component_1-Ga2Fe2S5-2p.cif
- Supporting_archive/CSS_identified_2p_substructure/_1f85244d-4cb5-4f39-898f-a236f0a423e8_form2-BV-component_1-Tl4O2-2p.cif
- Supporting_archive/CSS_identified_2p_substructure/_1f8bfd73-9b7d-4c77-9d61-f081885a2148_form2-BV-component_1-Tl2V6O16-2p.cif
- Supporting_archive/CSS_identified_2p_substructure/_1fcc995f-46e5-4ccd-b4eb-8b2e83f90577_form2-BV-component_1-Sr4Co2Cl2O6-2p.cif
- Supporting_archive/CSS_identified_2p_substructure/_20026926-2dba-4509-94de-d05ab4e90cc3_form2-BV-component_1-Tl2Mo10O30-2p.cif
- Supporting_archive/CSS_identified_2p_substructure/_203d30d0-51b2-45e6-9c73-8cf023261a24_form2-BV-component_1-Li4H4S4O16-2p.cif
- Supporting_archive/CSS_identified_2p_substructure/_2058052e-e854-474e-803a-fdf7b69f3447_form2-BV-component_1-V2Hg2O6-2p.cif
- Supporting_archive/CSS_identified_2p_substructure/_2086c480-d7c0-4c8c-8865-e11f7e1418c7_form2-BV-component_1-Hf3Te2-2p.cif
- Supporting_archive/CSS_identified_2p_substructure/_20b5271e-0740-4d80-b65e-907c08b5e111_form2-BV-component_1-Na4S4O8-2p.cif
- Supporting_archive/CSS_identified_2p_substructure/_20c72c3f-6116-4c63-bb2f-eb527dc68eae_form2-BV-component_1-K2Mo6O18-2p.cif
- Supporting_archive/CSS_identified_2p_substructure/_20d06a7e-27a1-47a0-8a3d-ed749395cf89_form2-BV-component_1-K4H4Se2I4O20-2p.cif
- Supporting_archive/CSS_identified_2p_substructure/_21160902-72b2-4b3b-ad74-4ef2dfbda640_form2-BV-component_1-P2W8Br22-2p.cif
- Supporting_archive/CSS_identified_2p_substructure/_211d1631-6f6a-4a0f-89c2-6b9d39651e38_form2-BV-component_1-K4V2Ag2Se8-2p.cif
- Supporting_archive/CSS_identified_2p_substructure/_211e9882-1414-4892-b3a3-47ad2e8ab1d7_form2-BV-component_3-Zn1Hg3S2Cl4-2p.cif
- Supporting_archive/CSS_identified_2p_substructure/_218ccd9c-59a2-4878-bc39-8708ede42a7f_form2-BV-component_1-Na2H2O2-2p.cif
- Supporting_archive/CSS_identified_2p_substructure/_21c1e8b9-49ad-4e5f-a329-5a2e219929a5_form2-BV-component_1-Ag2C2S2O6F6-2p.cif
- Supporting_archive/CSS_identified_2p_substructure/_21d17a22-31fe-45d5-a369-e96baeda9fc6_form2-BV-component_1-Cd8I16-2p.cif
- Supporting_archive/CSS_identified_2p_substructure/_21ea46a6-28c7-4599-9081-c1edbd9124a2_form2-BV-component_1-Li8P8-2p.cif
- Supporting_archive/CSS_identified_2p_substructure/_2269271a-6f80-4c46-b886-e6e273e29124_form2-BV-component_1-Sr2Cl4O8-2p.cif
- Supporting_archive/CSS_identified_2p_substructure/_227d7d2d-603b-475e-8df9-8cfc0a117e29_form2-BV-component_1-Rb2H6C8Cl8O8-2p.cif
- Supporting_archive/CSS_identified_2p_substructure/_22bf51c4-9743-4922-aa58-e960dde4c2ca_form2-BV-component_1-Sr4Mn3Cl2O8-2p.cif
- Supporting_archive/CSS_identified_2p_substructure/_22e793b0-2ec1-420b-9f74-34046802a626_form2-BV-component_1-K4Cr4Cl4O12-2p.cif
- Supporting_archive/CSS_identified_2p_substructure/_23640461-b2a0-4aab-9c28-84aca5b7e284_form2-BV-component_1-Sm2Te6-2p.cif
- Supporting_archive/CSS_identified_2p_substructure/_23d38284-921f-4581-bb6d-d47afeabe098_form2-BV-component_1-K4W4N4Cl4F20-2p.cif
- Supporting_archive/CSS_identified_2p_substructure/_244f989e-6e30-44bf-84f0-ab86274d8bc3_form2-BV-component_1-Tl4P20-2p.cif
- Supporting_archive/CSS_identified_2p_substructure/_247290f6-bda6-4714-81dd-ddb32699855a_form2-BV-component_3-Mg5Sn3-2p.cif
- Supporting_archive/CSS_identified_2p_substructure/_255d2808-fedb-4114-8a10-96baf3fbd180_form2-BV-component_3-Ga2H2Se2O8-2p.cif
- Supporting_archive/CSS_identified_2p_substructure/_25c81fb4-dfca-424e-a95c-d21e7580fb07_form2-BV-component_1-Sn4S4-2p.cif
- Supporting_archive/CSS_identified_2p_substructure/_25d62bd4-ffda-4bb2-9d93-8a8e390a5864_form2-BV-component_1-Li4Ga4Br12-2p.cif
- Supporting_archive/CSS_identified_2p_substructure/_25f1c44d-4faf-42be-b750-a2bcb730bc54_form2-BV-component_3-Ta1Se2-2p.cif
- Supporting_archive/CSS_identified_2p_substructure/_261d430a-cbad-4fc0-addd-290654800ce1_form2-BV-component_1-C60-2p.cif
- Supporting_archive/CSS_identified_2p_substructure/_263c97da-5c24-46b5-b9ff-f3f3a72c48c6_form2-BV-component_1-Fe2Bi2S4Br2-2p.cif
- Supporting_archive/CSS_identified_2p_substructure/_2647f922-913a-4888-8eb9-ab0e056e8fcb_form2-BV-component_1-Re6Pb3O24-2p.cif
- Supporting_archive/CSS_identified_2p_substructure/_264baf4e-983c-4f89-87ee-94d66ad52b5a_form2-BV-component_1-Er2S2Cl2-2p.cif
- Supporting_archive/CSS_identified_2p_substructure/_266fd238-8e74-449f-9f61-ddf73afca689_form2-BV-component_3-Li4Te2O6-2p.cif
- Supporting_archive/CSS_identified_2p_substructure/_26a324c3-8c31-40e8-a273-5a5e71937524_form2-BV-component_1-Cu10Pb2Se4Cl7O16-2p.cif
- Supporting_archive/CSS_identified_2p_substructure/_27934734-1a72-43a7-bcc1-c6564ce6cf6a_form2-BV-component_1-Tl1Cr1S2-2p.cif
- Supporting_archive/CSS_identified_2p_substructure/_27ab26ed-0e72-4d98-9aa1-3d3c98ced005_form2-BV-component_1-Pr4Br10-2p.cif
- Supporting_archive/CSS_identified_2p_substructure/_27f40511-a64a-4370-9f68-50cee2795d41_form2-BV-component_1-V2Ni1Se4-2p.cif
- Supporting_archive/CSS_identified_2p_substructure/_27f46b35-9fa5-41de-bf80-dc014a6514ec_form2-BV-component_1-Ni2Te2-2p.cif
- Supporting_archive/CSS_identified_2p_substructure/_2847d215-98d3-4dc2-aa83-47dc95484806_form2-BV-component_1-K12B4S12-2p.cif
- Supporting_archive/CSS_identified_2p_substructure/_28740fda-0450-4486-996b-84412e92eef4_form2-BV-component_3-Pb3Se2Br2O6-2p.cif
- Supporting_archive/CSS_identified_2p_substructure/_28b3f565-d3fd-4135-9edb-39fd4163ebbd_form2-BV-component_1-Cu2H12C8O10-2p.cif
- Supporting_archive/CSS_identified_2p_substructure/_28c85ee6-23fd-4403-b7f1-8f230a8aecad_form2-BV-component_1-Hg8P4O12F4-2p.cif
- Supporting_archive/CSS_identified_2p_substructure/_29085739-34d2-4c14-a825-20eb4c72f057_form2-BV-component_1-Ni1O2-2p.cif
- Supporting_archive/CSS_identified_2p_substructure/_294c5eca-665b-4f1c-bbcb-3494dfe3880a_form2-BV-component_1-Ti2Tl2Cu2Te6-2p.cif
- Supporting_archive/CSS_identified_2p_substructure/_29669fe3-f850-4f8b-b81c-4edd90ce9482_form2-BV-component_1-Sr3Fe2Cl2O5-2p.cif
- Supporting_archive/CSS_identified_2p_substructure/_29d18461-675b-4bf1-8d8c-0e420a6d9a5d_form2-BV-component_1-Zr2Se6-2p.cif
- Supporting_archive/CSS_identified_2p_substructure/_2a3bd466-c231-4151-b61f-d2d7db6007e5_form2-BV-component_1-Hf2Se6-2p.cif
- Supporting_archive/CSS_identified_2p_substructure/_2a804f41-4e8e-4cea-9d13-5d9a12c109db_form2-BV-component_1-Ni2P2O7-2p.cif
- Supporting_archive/CSS_identified_2p_substructure/_2ac146a6-9850-4743-afa7-2f88e898aa79_form2-BV-component_1-Li6C3-2p.cif
- Supporting_archive/CSS_identified_2p_substructure/_2b0692cc-5302-47c0-a6be-79f1a6570dd3_form2-BV-component_3-Co2H4Se2O8-2p.cif
- Supporting_archive/CSS_identified_2p_substructure/_2c319afe-066e-452d-af68-08df975c46fa_form2-BV-component_3-K2Mn2P2O6F6-2p.cif
- Supporting_archive/CSS_identified_2p_substructure/_2c3ce193-0b9a-4384-a725-26b7f362c5da_form2-BV-component_3-Sb4Pb4S10-2p.cif
- Supporting_archive/CSS_identified_2p_substructure/_2c782a9b-de6d-43f5-8317-fea8413a25f7_form2-BV-component_1-Fe2Br6-2p.cif
- Supporting_archive/CSS_identified_2p_substructure/_2c7d9754-a71c-4b00-9718-035fac80da3b_form2-BV-component_3-Hg3As1S4Br1-2p.cif
- Supporting_archive/CSS_identified_2p_substructure/_2d2af638-c7e5-432d-9ccc-607caac174cb_form2-BV-component_1-Ho2S2I2-2p.cif
- Supporting_archive/CSS_identified_2p_substructure/_2d55b76b-351f-475a-919b-0baa7818c2bd_form2-BV-component_1-Mg2P2S6-2p.cif
- Supporting_archive/CSS_identified_2p_substructure/_2d92e9ef-f6a6-4523-8f70-2ca087dc7460_form2-BV-component_1-Yb2Br2O2-2p.cif
- Supporting_archive/CSS_identified_2p_substructure/_2e27611f-978e-495c-a080-7be761c0b3cb_form2-BV-component_1-Si6As6-2p.cif
- Supporting_archive/CSS_identified_2p_substructure/_2e2bd30b-7234-45dc-bff3-55d2f6e87577_form2-BV-component_1-Co1Re2O8-2p.cif
- Supporting_archive/CSS_identified_2p_substructure/_2e8a6fdf-78de-4115-8a5f-fca8044dce1b_form2-BV-component_1-Tb2H4Cl2O4-2p.cif
- Supporting_archive/CSS_identified_2p_substructure/_2eb2dcd8-2ec0-4e8f-9e4f-17f1be7824b1_form2-BV-component_1-Ca2H2Br2-2p.cif
- Supporting_archive/CSS_identified_2p_substructure/_2eb31d20-1a0e-4f7c-a5f6-06989a2612c5_form2-BV-component_3-H2C4O4-2p.cif
- Supporting_archive/CSS_identified_2p_substructure/_2f481498-13a7-4253-9248-27c020c0b1e0_form2-BV-component_1-Al2Fe1S4-2p.cif
- Supporting_archive/CSS_identified_2p_substructure/_2fa3c38f-4464-4a4a-b586-217331776ae5_form2-BV-component_3-W2N3-2p.cif
- Supporting_archive/CSS_identified_2p_substructure/_2fb6f3d8-9f30-45a5-b2b5-1ac392828986_form2-BV-component_3-Rb3Mo2Br9-2p.cif
- Supporting_archive/CSS_identified_2p_substructure/_2fdc3abc-7da3-454a-ac49-06b921b7a0e9_form2-BV-component_3-Cu2N12-2p.cif
- Supporting_archive/CSS_identified_2p_substructure/_2fe083b6-23c3-491d-a39c-df134ce2ae15_form2-BV-component_3-Nb4Te12I2-2p.cif
- Supporting_archive/CSS_identified_2p_substructure/_3007431b-25bc-409c-9996-23a49cf6d6b5_form2-BV-component_1-Sn2O2-2p.cif
- Supporting_archive/CSS_identified_2p_substructure/_3014b0dd-ad13-448b-8ee5-acce1a4ab9ef_form2-BV-component_1-Na2Ga2H8-2p.cif
- Supporting_archive/CSS_identified_2p_substructure/_3023e4ce-03fb-4ae3-8210-e75c4514b2c9_form2-BV-component_1-Cr1I2-2p.cif
- Supporting_archive/CSS_identified_2p_substructure/_30b82382-29eb-41e5-bad7-0e0ff4f18d30_form2-BV-component_3-Zn2H4Se2O8-2p.cif
- Supporting_archive/CSS_identified_2p_substructure/_30c20dba-d9d7-45d3-9eb6-f28ef3dc6f59_form2-BV-component_1-Cu2H12C14N8-2p.cif
- Supporting_archive/CSS_identified_2p_substructure/_30f1b203-bf8c-4214-84f2-850a91c94a47_form2-BV-component_1-Ba8Sn4Se20-2p.cif
- Supporting_archive/CSS_identified_2p_substructure/_30fd8627-ac34-4812-a4cc-453a7786d752_form2-BV-component_1-Co1Cl2-2p.cif
- Supporting_archive/CSS_identified_2p_substructure/_312d0d92-d554-43d5-b329-6ce86cc2c521_form2-BV-component_1-Sn1Se2-2p.cif
- Supporting_archive/CSS_identified_2p_substructure/_313b3332-41c2-4f80-b44a-2899f0808603_form2-BV-component_1-Sr2Mn2Ge2-2p.cif
- Supporting_archive/CSS_identified_2p_substructure/_3147887b-1e77-4a78-960e-96a43f7a13ad_form2-BV-component_1-Na4V2P4O16-2p.cif
- Supporting_archive/CSS_identified_2p_substructure/_31a5475c-b2dc-4a1e-94c8-8be6767b57cc_form2-BV-component_3-Na4Zn2Cl8-2p.cif
- Supporting_archive/CSS_identified_2p_substructure/_31ab6641-8ef2-4ab7-ae45-c99c6001d0c0_form2-BV-component_1-Li2Pr1As2-2p.cif
- Supporting_archive/CSS_identified_2p_substructure/_31b9f00b-1364-4557-b484-282e7d78001f_form2-BV-component_1-Lu2I2O2-2p.cif
- Supporting_archive/CSS_identified_2p_substructure/_31c230ad-d6d9-4ed8-a2ee-8aabe056d197_form2-BV-component_5-Ru2Cl6-2p.cif
- Supporting_archive/CSS_identified_2p_substructure/_31ed1a85-2da0-4af6-8adc-19adb3c37f7a_form2-BV-component_1-K4H12C4N4-2p.cif
- Supporting_archive/CSS_identified_2p_substructure/_3232705f-7e97-42af-ae33-68ec43de9c5a_form2-BV-component_1-Ag4Hg4S4Br4-2p.cif
- Supporting_archive/CSS_identified_2p_substructure/_327559d2-1ae4-4fed-9c8e-a2018626be45_form2-BV-component_1-Zr2Br2N2-2p.cif
- Supporting_archive/CSS_identified_2p_substructure/_32bad6c5-bdce-4677-bf41-e30de89ac287_form2-BV-component_1-Nb4Te16Os4-2p.cif
- Supporting_archive/CSS_identified_2p_substructure/_32d2e392-c655-4dc0-a592-ece7401f6f47_form2-BV-component_1-Sr4Ni2Cl2O6-2p.cif
- Supporting_archive/CSS_identified_2p_substructure/_3318b129-c947-4698-8f3f-168a7056ebb5_form2-BV-component_1-Zr4H12N4F16-2p.cif
- Supporting_archive/CSS_identified_2p_substructure/_33357233-33f5-4575-b4ff-81628bd5b022_form2-BV-component_3-Pb2C2N4-2p.cif
- Supporting_archive/CSS_identified_2p_substructure/_33fef3bb-5b80-4a9c-9a4c-fc1a81a9695f_form2-BV-component_1-Li1In1I4O12-2p.cif
- Supporting_archive/CSS_identified_2p_substructure/_340545e5-e555-493c-b15b-e61ff6e3e584_form2-BV-component_1-Zr1Ti1Te4-2p.cif
- Supporting_archive/CSS_identified_2p_substructure/_34068bc8-3ff1-4308-ae68-65be4bbf0318_form2-BV-component_1-K2V2Cu4S8-2p.cif
- Supporting_archive/CSS_identified_2p_substructure/_351e570a-5ab4-4574-8592-bdc54a07daa3_form2-BV-component_1-In2Br6-2p.cif
- Supporting_archive/CSS_identified_2p_substructure/_357073d4-dc06-4864-aca3-445330d6461f_form2-BV-component_1-Ta2Mo2O17-2p.cif
- Supporting_archive/CSS_identified_2p_substructure/_35779d71-9a50-492f-a427-1fd75662344a_form2-BV-component_1-Cu4H12C8N16-2p.cif
- Supporting_archive/CSS_identified_2p_substructure/_3577bd05-72c8-4717-a39a-ada00353d588_form2-BV-component_1-Ge6F16-2p.cif
- Supporting_archive/CSS_identified_2p_substructure/_35a27064-28e3-46ea-83bc-4919399ce0e8_form2-BV-component_1-Zr4Tl4F20-2p.cif
- Supporting_archive/CSS_identified_2p_substructure/_35ce2d92-21b5-414b-be8c-83e1948e0bb9_form2-BV-component_3-K2Y2Mo4O16-2p.cif
- Supporting_archive/CSS_identified_2p_substructure/_365ecf56-de80-44a2-8e4b-8d7d8f1caf59_form2-BV-component_1-Na12Si4Te12-2p.cif
- Supporting_archive/CSS_identified_2p_substructure/_366b38b8-8526-45df-83b1-5715d31e2ac1_form2-BV-component_1-Pd2N4O12-2p.cif
- Supporting_archive/CSS_identified_2p_substructure/_369a8795-f4b9-420b-a018-007b4da9bf71_form2-BV-component_1-Zr1Ti1Se4-2p.cif
- Supporting_archive/CSS_identified_2p_substructure/_36a3cdd1-7a93-420d-8338-71d4135373d3_form2-BV-component_1-Cd2P4H12O14-2p.cif
- Supporting_archive/CSS_identified_2p_substructure/_36b17612-0758-4d77-b8e0-fe90ae8e70e0_form2-BV-component_1-Cu2H8C6N6Cl2-2p.cif
- Supporting_archive/CSS_identified_2p_substructure/_36d8db68-5f12-4fa7-9908-d49bd7ad0ec9_form2-BV-component_1-Au4Se4-2p.cif
- Supporting_archive/CSS_identified_2p_substructure/_36ef28a4-19ec-47e1-9de9-b7253565f8f3_form2-BV-component_1-Yb4Te10O26-2p.cif
- Supporting_archive/CSS_identified_2p_substructure/_374813af-44e8-4f81-9058-a8746c9c5846_form2-BV-component_1-Y2C2I2-2p.cif
- Supporting_archive/CSS_identified_2p_substructure/_37504528-8e4d-4016-a4e1-dc93e458e8c3_form2-BV-component_1-Nb2Ag2Se4O14-2p.cif
- Supporting_archive/CSS_identified_2p_substructure/_37f2533f-6cf3-4a3f-9c1a-b60506d3377a_form2-BV-component_1-Cu2B2H8Cl2O8-2p.cif
- Supporting_archive/CSS_identified_2p_substructure/_381d7ae1-968f-4f49-a1a0-4da868716a0f_form2-BV-component_1-Nb6Br16-2p.cif
- Supporting_archive/CSS_identified_2p_substructure/_3842f867-a924-43af-9e7d-c6905e6d1563_form2-BV-component_1-Na2Ca2B10H32O34-2p.cif
- Supporting_archive/CSS_identified_2p_substructure/_385707ad-06d5-4ffc-af2c-5c3171c19288_form2-BV-component_1-Fe2Cl2O2-2p.cif
- Supporting_archive/CSS_identified_2p_substructure/_386a2db8-325d-4646-982f-9b90fc4e7fc5_form2-BV-component_1-Li6Te2H2O8-2p.cif
- Supporting_archive/CSS_identified_2p_substructure/_38de6367-729d-47b0-845d-9967412eb126_form2-BV-component_1-Zr2Tl2Cu2S6-2p.cif
- Supporting_archive/CSS_identified_2p_substructure/_38e955b0-e60e-4782-b1ec-9a0229e3f14a_form2-BV-component_1-Ga4Te4Cl4-2p.cif
- Supporting_archive/CSS_identified_2p_substructure/_391f26ec-623c-4c6c-99c3-f9d572b3607a_form2-BV-component_1-Mg2H8Cl4O16-2p.cif
- Supporting_archive/CSS_identified_2p_substructure/_39587848-b49e-44e1-b729-9ed2db5932eb_form2-BV-component_1-K2H6C4O6-2p.cif
- Supporting_archive/CSS_identified_2p_substructure/_3a3b59d2-7209-4b09-8989-15be8e45ac58_form2-BV-component_1-Mg1H2O2-2p.cif
- Supporting_archive/CSS_identified_2p_substructure/_3a6fe79b-2b18-4d99-8262-2b3e3422affa_form2-BV-component_1-Mg1Al2Se4-2p.cif
- Supporting_archive/CSS_identified_2p_substructure/_3a77ba68-8009-43a9-ac37-38c7d0a5c722_form2-BV-component_1-Zr2Ge2Te8-2p.cif
- Supporting_archive/CSS_identified_2p_substructure/_3b19f389-2054-420e-ad25-beb692abf869_form2-BV-component_1-Na6In2Cl12-2p.cif
- Supporting_archive/CSS_identified_2p_substructure/_3b1a6fa0-af23-466c-afd9-7bb063bee724_form2-BV-component_1-K3Sb2N2O6F7-2p.cif
- Supporting_archive/CSS_identified_2p_substructure/_3bdd44ba-2e55-4489-bd05-ee90b1000c4c_form2-BV-component_1-Hg4H8Se4O20-2p.cif
- Supporting_archive/CSS_identified_2p_substructure/_3c1c9c43-7070-4f5d-8394-8ea3223089b9_form2-BV-component_1-Sn2P2S6-2p.cif
- Supporting_archive/CSS_identified_2p_substructure/_3c3819b3-f0d8-4c57-9ec0-7cfb303d1112_form2-BV-component_3-Cu2Te4I2-2p.cif
- Supporting_archive/CSS_identified_2p_substructure/_3c3d2734-504c-467e-8ca1-dd0174ed6090_form2-BV-component_1-Fe3Se4-2p.cif
- Supporting_archive/CSS_identified_2p_substructure/_3c3d438e-c9bc-42bd-9418-04f0dd013316_form2-BV-component_1-Zr2Tl4S6-2p.cif
- Supporting_archive/CSS_identified_2p_substructure/_3c6cc490-8b05-4c22-aad7-c0785f948c27_form2-BV-component_1-Sn2Sb4S8-2p.cif
- Supporting_archive/CSS_identified_2p_substructure/_3c9f0c36-b2c7-4fca-8a9b-931145b7e816_form2-BV-component_1-Tl6B6S12-2p.cif
- Supporting_archive/CSS_identified_2p_substructure/_3cebebb0-bd13-45ef-a7a7-a46377eb5a17_form2-BV-component_3-Ga2Se2-2p.cif
- Supporting_archive/CSS_identified_2p_substructure/_3d03b9dc-631c-4bc2-b1f3-cec97c69d064_form2-BV-component_1-Te6Pd8Br8-2p.cif
- Supporting_archive/CSS_identified_2p_substructure/_3d07f093-34d2-4ede-94bd-6e5960ce9a99_form2-BV-component_1-Cd2H12C4O14-2p.cif
- Supporting_archive/CSS_identified_2p_substructure/_3d0f2054-7f49-4cfa-a3aa-113d4ac468dd_form2-BV-component_1-P8W4O32-2p.cif
- Supporting_archive/CSS_identified_2p_substructure/_3d3d04ea-bdc2-4b9f-9292-2468bbf77b11_form2-BV-component_3-As4Se6-2p.cif
- Supporting_archive/CSS_identified_2p_substructure/_3dd78a8a-cc52-4f18-8a90-66d10a082503_form2-BV-component_1-La4I10-2p.cif
- Supporting_archive/CSS_identified_2p_substructure/_3ddb227d-9356-45a1-9632-a37a01f8fbf1_form2-BV-component_1-Sr8B4I4N8-2p.cif
- Supporting_archive/CSS_identified_2p_substructure/_3ddbddd9-3c26-4da4-b58d-d3b936d09dd6_form2-BV-component_1-K2Nb6O16-2p.cif
- Supporting_archive/CSS_identified_2p_substructure/_3df414bb-2950-4454-bb3a-ba4cc4c044dd_form2-BV-component_1-Hf2I2N2-2p.cif
- Supporting_archive/CSS_identified_2p_substructure/_3dfeaddf-105e-4410-9a91-0e7f681178cc_form2-BV-component_1-Li2Tl2P2H2O6-2p.cif
- Supporting_archive/CSS_identified_2p_substructure/_3e1cc707-4e4c-4901-9e16-5ad16edf7c4b_form2-BV-component_1-Tl4V4O12-2p.cif
- Supporting_archive/CSS_identified_2p_substructure/_3e286c14-734e-4a79-a615-2c6845421b42_form2-BV-component_1-Zn6P6H18O30-2p.cif
- Supporting_archive/CSS_identified_2p_substructure/_3e4c0053-fc44-49fe-b9d4-6be306c6546a_form2-BV-component_1-Lu4Te10O26-2p.cif
- Supporting_archive/CSS_identified_2p_substructure/_3ece0dcc-9c89-4cbe-ba4f-3d351f40cc71_form2-BV-component_1-Bi2Pd1-2p.cif
- Supporting_archive/CSS_identified_2p_substructure/_3f187cca-cd75-4817-9e0f-9f89c8c5d9e6_form2-BV-component_1-K2Tl2O2-2p.cif
- Supporting_archive/CSS_identified_2p_substructure/_3fd29062-997d-48d2-a58e-0b89b5c522fb_form2-BV-component_1-Bi2Se3-2p.cif
- Supporting_archive/CSS_identified_2p_substructure/_3fd3dd0d-dab2-4ec8-9594-ec463cf1173d_form2-BV-component_3-Ca2Co4Te6Cl4O16-2p.cif
- Supporting_archive/CSS_identified_2p_substructure/_3fe864f4-9d7c-453c-a367-b53e539fc924_form2-BV-component_1-Cu4Te8Br4-2p.cif
- Supporting_archive/CSS_identified_2p_substructure/_405bbc2d-c39d-419b-861c-96011ed82db5_form2-BV-component_1-Cd2Cu4Te6Cl4O16-2p.cif
- Supporting_archive/CSS_identified_2p_substructure/_405cc365-562a-43e9-bbe5-d882a7f79c7c_form2-BV-component_3-Cu4Hg4S4Br4-2p.cif
- Supporting_archive/CSS_identified_2p_substructure/_4076f643-f7b2-4b18-9ef7-40fafa3bf1bd_form2-BV-component_1-Ta2Tl2Cu4S8-2p.cif
- Supporting_archive/CSS_identified_2p_substructure/_40a2dd10-53f9-453b-bf56-8a6cbfafd170_form2-BV-component_1-Mg4H2O5-2p.cif
- Supporting_archive/CSS_identified_2p_substructure/_40cfd309-f57a-454f-88b9-97b507c1d754_form2-BV-component_1-Na2B2C8O16-2p.cif
- Supporting_archive/CSS_identified_2p_substructure/_40d66a81-06ff-486b-bef3-345504ecf058_form2-BV-component_1-Sr2H2I2-2p.cif
- Supporting_archive/CSS_identified_2p_substructure/_41019566-c0a1-489d-ae9c-1ce766272112_form2-BV-component_3-Na4Ti2S4O2-2p.cif
- Supporting_archive/CSS_identified_2p_substructure/_412136fc-3e41-4da7-9a5e-ea868ac43d59_form2-BV-component_1-Fe2Pd4Se4-2p.cif
- Supporting_archive/CSS_identified_2p_substructure/_415fd834-d9fa-4e14-976e-2e1e6f5f69fe_form2-BV-component_1-Na1W2Br6O2-2p.cif
- Supporting_archive/CSS_identified_2p_substructure/_416c5e36-e711-4584-8b25-f35dce876b8b_form2-BV-component_1-Bi2I2O2-2p.cif
- Supporting_archive/CSS_identified_2p_substructure/_418f1ee1-4f1a-4384-9d1f-c19ecec8a345_form2-BV-component_3-K2Pt1C4N4Cl2-2p.cif
- Supporting_archive/CSS_identified_2p_substructure/_421bad1b-6c8e-464d-8795-e4d554e09d73_form2-BV-component_1-Sb2Te4Pb1-2p.cif
- Supporting_archive/CSS_identified_2p_substructure/_42639083-dcce-4bb2-9e5b-f6bbb5828ae4_form2-BV-component_1-Ga2Fe2S5-2p.cif
- Supporting_archive/CSS_identified_2p_substructure/_42c795ec-6c4c-4cd9-964d-2cb106759e50_form2-BV-component_1-Tl4Sn2S6-2p.cif
- Supporting_archive/CSS_identified_2p_substructure/_434bfd16-43e8-4a6d-8e58-6875f3a8c95f_form2-BV-component_3-Co1W2Cl10-2p.cif
- Supporting_archive/CSS_identified_2p_substructure/_4369886e-8fd5-4a39-af22-671e864cc552_form2-BV-component_1-Li6Fe2H20C12O34-2p.cif
- Supporting_archive/CSS_identified_2p_substructure/_437608e7-9230-48ca-bcd9-463d52c31567_form2-BV-component_1-Li8Te8O20-2p.cif
- Supporting_archive/CSS_identified_2p_substructure/_438bf828-6b21-4f77-8c35-bc43ceaf230c_form2-BV-component_1-Hf2Br2N2-2p.cif
- Supporting_archive/CSS_identified_2p_substructure/_43e23746-e1fe-4591-99e7-bcf5df651536_form2-BV-component_1-Ce2Si2I2-2p.cif
- Supporting_archive/CSS_identified_2p_substructure/_43ef930f-2345-4943-907b-26ecc46fca16_form2-BV-component_3-Sb4S6-2p.cif
- Supporting_archive/CSS_identified_2p_substructure/_44190ebc-8828-4d61-a91d-71c78e8f2789_form2-BV-component_3-K1Mg2B12H19O30-2p.cif
- Supporting_archive/CSS_identified_2p_substructure/_445bc9c9-1863-4078-8a95-3c7a92390b02_form2-BV-component_1-K4Sm2P4S14-2p.cif
- Supporting_archive/CSS_identified_2p_substructure/_4474f4c6-15e6-4371-bdb6-1aa275bcf33d_form2-BV-component_1-P4H8Pb2O8-2p.cif
- Supporting_archive/CSS_identified_2p_substructure/_449f0f71-2da8-44b4-bb91-e67462621a12_form2-BV-component_1-Sb2N18-2p.cif
- Supporting_archive/CSS_identified_2p_substructure/_44bb5666-da5c-48b6-bee5-38bb4126ec98_form2-BV-component_1-K2S2N4O4F10-2p.cif
- Supporting_archive/CSS_identified_2p_substructure/_44d5b6d1-cfe4-4364-963b-6ec30204388a_form2-BV-component_3-Ga2Se2-2p.cif
- Supporting_archive/CSS_identified_2p_substructure/_44e40601-8d53-4ce9-888c-b6ad39592da8_form2-BV-component_3-Cs3Nb2I9-2p.cif
- Supporting_archive/CSS_identified_2p_substructure/_44f6406d-f571-4ced-8565-b4d27524db1d_form2-BV-component_1-Si4Pb8Se16-2p.cif
- Supporting_archive/CSS_identified_2p_substructure/_45534170-4384-4c94-91f7-0bee7532b5ad_form2-BV-component_1-V2Br2O2-2p.cif
- Supporting_archive/CSS_identified_2p_substructure/_45633a6e-49c8-400b-b2b7-996620065607_form2-BV-component_1-K4Ni2As4-2p.cif
- Supporting_archive/CSS_identified_2p_substructure/_45e5b1d0-7db8-43ca-bd21-45e790aac75b_form2-BV-component_1-Sn2P2H10C12O6-2p.cif
- Supporting_archive/CSS_identified_2p_substructure/_466a2b0f-fcdd-4ee1-a47c-04a29fe8c405_form2-BV-component_3-Cd4H4Se4N4O24-2p.cif
- Supporting_archive/CSS_identified_2p_substructure/_467a849b-7cb8-4eb9-a543-6e2458c3c9d2_form2-BV-component_1-Li1Mn1Te2-2p.cif
- Supporting_archive/CSS_identified_2p_substructure/_46878e52-2c74-4f37-a935-29f84443e4ee_form2-BV-component_1-Re4Se8-2p.cif
- Supporting_archive/CSS_identified_2p_substructure/_468ffbc8-fbac-4c68-981a-6a4e80adf0eb_form2-BV-component_3-P4O10-2p.cif
- Supporting_archive/CSS_identified_2p_substructure/_46e57bef-10e6-430b-9ea7-a711d2b1f475_form2-BV-component_1-Fe2H8C8N16-2p.cif
- Supporting_archive/CSS_identified_2p_substructure/_473cf6a0-642b-4972-8751-bb52983e7c15_form2-BV-component_1-P4Pb4Se12-2p.cif
- Supporting_archive/CSS_identified_2p_substructure/_47681710-2e1f-4a4b-be35-08918bd20db5_form2-BV-component_1-Na2H6Pt1O6-2p.cif
[truncated: 5,277 more entries]
