# Supplementary material for: Search for Low-Periodic Substructures in Crystalline Solids: A Novel Approach
Source: ACS Appl Mater Interfaces. 2026 May 5;18(19):27997–8008. doi: 10.1021/acsami.6c03558 (PMC13195581; doi:10.1021/acsami.6c03558)
Supplement: Supplementary file 2 [file am6c03558_si_002.zip › Supporting_archive/CSS_identified_2p_substructure/_0094f905-0e70-4336-9bb3-4654c2f7458f_form2-BV-component_1-Zn1Re2O8-2p.cif]

# generated using pymatgen
data_Zn(ReO4)2
_symmetry_space_group_name_H-M   'P 1'
_cell_length_a   5.83931869
_cell_length_b   5.83931869
_cell_length_c   21.94531520
_cell_angle_alpha   90.00000000
_cell_angle_beta   90.00000000
_cell_angle_gamma   120.00000000
_symmetry_Int_Tables_number   1
_chemical_formula_structural   Zn(ReO4)2
_chemical_formula_sum   'Zn1 Re2 O8'
_cell_volume   648.03253628
_cell_formula_units_Z   1
loop_
 _symmetry_equiv_pos_site_id
 _symmetry_equiv_pos_as_xyz
  1  'x, y, z'
loop_
 _atom_site_type_symbol
 _atom_site_label
 _atom_site_symmetry_multiplicity
 _atom_site_fract_x
 _atom_site_fract_y
 _atom_site_fract_z
 _atom_site_occupancy
  Zn  Zn0  1  0.00000000  0.00000000  0.50000000  1.0
  Re  Re1  1  0.66666667  0.33333333  0.42086513  1.0
  Re  Re2  1  0.33333333  0.66666667  0.57913487  1.0
  O  O3  1  0.66666667  0.33333333  0.34175859  1.0
  O  O4  1  0.33333333  0.66666667  0.65824141  1.0
  O  O5  1  0.83245425  0.66361579  0.44610125  1.0
  O  O6  1  0.83116154  0.16754575  0.44610125  1.0
  O  O7  1  0.33638421  0.16883846  0.44610125  1.0
  O  O8  1  0.16754575  0.33638421  0.55389875  1.0
  O  O9  1  0.16883846  0.83245425  0.55389875  1.0
  O  O10  1  0.66361579  0.83116154  0.55389875  1.0
