# Supplementary material for: Search for Low-Periodic Substructures in Crystalline Solids: A Novel Approach
Source: ACS Appl Mater Interfaces. 2026 May 5;18(19):27997–8008. doi: 10.1021/acsami.6c03558 (PMC13195581; doi:10.1021/acsami.6c03558)
Supplement: Supplementary file 2 [file am6c03558_si_002.zip › Supporting_archive/CSS_identified_2p_substructure/_00bb9a31-78d4-407d-abd5-b0387ec464c3_form2-BV-component_1-Na2V2H4I4O18-2p.cif]

# generated using pymatgen
data_NaVH2I2O9
_symmetry_space_group_name_H-M   'P 1'
_cell_length_a   5.08908430
_cell_length_b   9.00227621
_cell_length_c   22.79916466
_cell_angle_alpha   90.00000000
_cell_angle_beta   90.00000000
_cell_angle_gamma   90.00000000
_symmetry_Int_Tables_number   1
_chemical_formula_structural   NaVH2I2O9
_chemical_formula_sum   'Na2 V2 H4 I4 O18'
_cell_volume   1044.50593959
_cell_formula_units_Z   2
loop_
 _symmetry_equiv_pos_site_id
 _symmetry_equiv_pos_as_xyz
  1  'x, y, z'
loop_
 _atom_site_type_symbol
 _atom_site_label
 _atom_site_symmetry_multiplicity
 _atom_site_fract_x
 _atom_site_fract_y
 _atom_site_fract_z
 _atom_site_occupancy
  Na  Na0  1  0.75370137  0.47991115  0.66917960  1.0
  Na  Na1  1  0.25370137  0.44625490  0.33082040  1.0
  V  V2  1  0.77362512  0.66375296  0.41718924  1.0
  V  V3  1  0.27362512  0.26241309  0.58281076  1.0
  H  H4  1  0.27722168  0.63409783  0.67104058  1.0
  H  H5  1  0.77722168  0.29206822  0.32895942  1.0
  H  H6  1  0.45882350  0.74980742  0.63793032  1.0
  H  H7  1  0.95882350  0.17635863  0.36206968  1.0
  I  I8  1  0.20198311  0.96430914  0.43661404  1.0
  I  I9  1  0.70198311  0.96185691  0.56338596  1.0
  I  I10  1  0.11427681  0.60799094  0.54483805  1.0
  I  I11  1  0.61427681  0.31817512  0.45516195  1.0
  O  O12  1  0.06474151  0.98099916  0.36224253  1.0
  O  O13  1  0.56474151  0.94516690  0.63775747  1.0
  O  O14  1  0.90843943  0.72652040  0.59094565  1.0
  O  O15  1  0.40843943  0.19964565  0.40905435  1.0
  O  O16  1  0.02132346  0.78549896  0.46160033  1.0
  O  O17  1  0.52132346  0.14066710  0.53839967  1.0
  O  O18  1  0.84319399  0.54906115  0.49164645  1.0
  O  O19  1  0.34319399  0.37710490  0.50835355  1.0
  O  O20  1  0.40678920  0.64296918  0.63794478  1.0
  O  O21  1  0.90678920  0.28319688  0.36205522  1.0
  O  O22  1  0.55474947  0.79089735  0.39661492  1.0
  O  O23  1  0.05474947  0.13526870  0.60338508  1.0
  O  O24  1  0.03774856  0.43553472  0.58897687  1.0
  O  O25  1  0.53774856  0.49063133  0.41102313  1.0
  O  O26  1  0.95695445  0.07931714  0.47471566  1.0
  O  O27  1  0.45695445  0.84684892  0.52528434  1.0
  O  O28  1  0.95729834  0.63370196  0.36042795  1.0
  O  O29  1  0.45729834  0.29246409  0.63957205  1.0
