# Supplementary material for: Search for Low-Periodic Substructures in Crystalline Solids: A Novel Approach
Source: ACS Appl Mater Interfaces. 2026 May 5;18(19):27997–8008. doi: 10.1021/acsami.6c03558 (PMC13195581; doi:10.1021/acsami.6c03558)
Supplement: Supplementary file 2 [file am6c03558_si_002.zip › Supporting_archive/CSS_identified_2p_substructure/_013ba984-6834-48fb-9fc0-db29057c097b_form2-BV-component_1-Ba2C2S2N2Cl2-2p.cif]

# generated using pymatgen
data_BaCSNCl
_symmetry_space_group_name_H-M   'P 1'
_cell_length_a   5.89575582
_cell_length_b   4.62607937
_cell_length_c   21.75282996
_cell_angle_alpha   90.00000000
_cell_angle_beta   90.00000000
_cell_angle_gamma   90.00000000
_symmetry_Int_Tables_number   1
_chemical_formula_structural   BaCSNCl
_chemical_formula_sum   'Ba2 C2 S2 N2 Cl2'
_cell_volume   593.29178338
_cell_formula_units_Z   2
loop_
 _symmetry_equiv_pos_site_id
 _symmetry_equiv_pos_as_xyz
  1  'x, y, z'
loop_
 _atom_site_type_symbol
 _atom_site_label
 _atom_site_symmetry_multiplicity
 _atom_site_fract_x
 _atom_site_fract_y
 _atom_site_fract_z
 _atom_site_occupancy
  Ba  Ba0  1  0.37840918  0.25000000  0.57791500  1.0
  Ba  Ba1  1  0.89330431  0.75000000  0.42208500  1.0
  C  C2  1  0.94760367  0.75000000  0.63591391  1.0
  C  C3  1  0.32410982  0.25000000  0.36408609  1.0
  S  S4  1  0.67833833  0.75000000  0.65521727  1.0
  S  S5  1  0.59337515  0.25000000  0.34478273  1.0
  N  N6  1  0.12951673  0.25000000  0.37795325  1.0
  N  N7  1  0.14219676  0.75000000  0.62204675  1.0
  Cl  Cl8  1  0.87588496  0.25000000  0.52123263  1.0
  Cl  Cl9  1  0.39582853  0.75000000  0.47876737  1.0
