# Supplementary material for: Search for Low-Periodic Substructures in Crystalline Solids: A Novel Approach
Source: ACS Appl Mater Interfaces. 2026 May 5;18(19):27997–8008. doi: 10.1021/acsami.6c03558 (PMC13195581; doi:10.1021/acsami.6c03558)
Supplement: Supplementary file 2 [file am6c03558_si_002.zip › Supporting_archive/CSS_identified_2p_substructure/_01705a9e-2cbe-4c02-9c37-78ff3306d605_form2-BV-component_1-Nb2Pd1Se6-2p.cif]

# generated using pymatgen
data_Nb2PdSe6
_symmetry_space_group_name_H-M   'P 1'
_cell_length_a   3.42062032
_cell_length_b   9.80405740
_cell_length_c   18.91701164
_cell_angle_alpha   90.00000000
_cell_angle_beta   90.00000000
_cell_angle_gamma   100.04660767
_symmetry_Int_Tables_number   1
_chemical_formula_structural   Nb2PdSe6
_chemical_formula_sum   'Nb2 Pd1 Se6'
_cell_volume   624.67232391
_cell_formula_units_Z   1
loop_
 _symmetry_equiv_pos_site_id
 _symmetry_equiv_pos_as_xyz
  1  'x, y, z'
loop_
 _atom_site_type_symbol
 _atom_site_label
 _atom_site_symmetry_multiplicity
 _atom_site_fract_x
 _atom_site_fract_y
 _atom_site_fract_z
 _atom_site_occupancy
  Nb  Nb0  1  0.79578279  0.59156558  0.47712695  1.0
  Nb  Nb1  1  0.09207624  0.18415248  0.52287305  1.0
  Pd  Pd2  1  0.44392951  0.88785903  0.50000000  1.0
  Se  Se3  1  0.68652090  0.37304179  0.57388652  1.0
  Se  Se4  1  0.20133813  0.40267626  0.42611348  1.0
  Se  Se5  1  0.55064209  0.10128417  0.42419429  1.0
  Se  Se6  1  0.33721694  0.67443388  0.57580571  1.0
  Se  Se7  1  0.36368927  0.72737855  0.39646854  1.0
  Se  Se8  1  0.52416975  0.04833951  0.60353146  1.0
