# Supplementary material for: Search for Low-Periodic Substructures in Crystalline Solids: A Novel Approach
Source: ACS Appl Mater Interfaces. 2026 May 5;18(19):27997–8008. doi: 10.1021/acsami.6c03558 (PMC13195581; doi:10.1021/acsami.6c03558)
Supplement: Supplementary file 2 [file am6c03558_si_002.zip › Supporting_archive/CSS_identified_2p_substructure/_01865790-a095-42d7-8088-3ad78e1fb6f5_form2-BV-component_1-Ge4Pb4S12-2p.cif]

# generated using pymatgen
data_GePbS3
_symmetry_space_group_name_H-M   'P 1'
_cell_length_a   10.41255439
_cell_length_b   6.95373056
_cell_length_c   22.29351043
_cell_angle_alpha   90.00000000
_cell_angle_beta   90.00000000
_cell_angle_gamma   90.00047075
_symmetry_Int_Tables_number   1
_chemical_formula_structural   GePbS3
_chemical_formula_sum   'Ge4 Pb4 S12'
_cell_volume   1614.18609331
_cell_formula_units_Z   4
loop_
 _symmetry_equiv_pos_site_id
 _symmetry_equiv_pos_as_xyz
  1  'x, y, z'
loop_
 _atom_site_type_symbol
 _atom_site_label
 _atom_site_symmetry_multiplicity
 _atom_site_fract_x
 _atom_site_fract_y
 _atom_site_fract_z
 _atom_site_occupancy
  Ge  Ge0  1  0.79781296  0.13004246  0.60186448  1.0
  Ge  Ge1  1  0.29777733  0.82153433  0.39818853  1.0
  Ge  Ge2  1  0.20225497  0.32149394  0.39813552  1.0
  Ge  Ge3  1  0.70229060  0.63000208  0.60181147  1.0
  Pb  Pb4  1  0.41757260  0.96430285  0.54543370  1.0
  Pb  Pb5  1  0.91751314  0.98729179  0.45458745  1.0
  Pb  Pb6  1  0.58249533  0.48723356  0.45456630  1.0
  Pb  Pb7  1  0.08255479  0.46424462  0.54541255  1.0
  S  S8  1  0.99886530  0.07047877  0.57348886  1.0
  S  S9  1  0.49887160  0.88096885  0.42652214  1.0
  S  S10  1  0.00120263  0.38105764  0.42651114  1.0
  S  S11  1  0.50119633  0.57056756  0.57347786  1.0
  S  S12  1  0.67958222  0.12752347  0.51815788  1.0
  S  S13  1  0.17958257  0.82414019  0.48190193  1.0
  S  S14  1  0.32048571  0.32401293  0.48184212  1.0
  S  S15  1  0.82048536  0.62739622  0.51809807  1.0
  S  S16  1  0.28800777  0.55372547  0.33643313  1.0
  S  S17  1  0.78807457  0.39799358  0.66357923  1.0
  S  S18  1  0.71206016  0.89781094  0.66356687  1.0
  S  S19  1  0.21199336  0.05354282  0.33642077  1.0
