# Supplementary material for: Search for Low-Periodic Substructures in Crystalline Solids: A Novel Approach
Source: ACS Appl Mater Interfaces. 2026 May 5;18(19):27997–8008. doi: 10.1021/acsami.6c03558 (PMC13195581; doi:10.1021/acsami.6c03558)
Supplement: Supplementary file 2 [file am6c03558_si_002.zip › Supporting_archive/CSS_identified_2p_substructure/_018a85d7-86d2-4432-a590-99583ed704e9_form2-BV-component_1-Sm4Te10-2p.cif]

# generated using pymatgen
data_Sm2Te5
_symmetry_space_group_name_H-M   'P 1'
_cell_length_a   4.35530259
_cell_length_b   4.35750870
_cell_length_c   32.81140587
_cell_angle_alpha   90.00000000
_cell_angle_beta   90.00000000
_cell_angle_gamma   90.00000000
_symmetry_Int_Tables_number   1
_chemical_formula_structural   Sm2Te5
_chemical_formula_sum   'Sm4 Te10'
_cell_volume   622.70368482
_cell_formula_units_Z   2
loop_
 _symmetry_equiv_pos_site_id
 _symmetry_equiv_pos_as_xyz
  1  'x, y, z'
loop_
 _atom_site_type_symbol
 _atom_site_label
 _atom_site_symmetry_multiplicity
 _atom_site_fract_x
 _atom_site_fract_y
 _atom_site_fract_z
 _atom_site_occupancy
  Sm  Sm0  1  1.00000000  0.25000000  0.69695625  1.0
  Sm  Sm1  1  0.50000000  0.75000000  0.30304375  1.0
  Sm  Sm2  1  1.00000000  0.25000000  0.42522876  1.0
  Sm  Sm3  1  0.50000000  0.75000000  0.57477124  1.0
  Te  Te4  1  1.00000000  0.25000000  0.59914820  1.0
  Te  Te5  1  0.50000000  0.75000000  0.40085180  1.0
  Te  Te6  1  0.50000000  0.25000000  0.77106924  1.0
  Te  Te7  1  1.00000000  0.75000000  0.22893076  1.0
  Te  Te8  1  0.50000000  0.25000000  0.22857905  1.0
  Te  Te9  1  1.00000000  0.75000000  0.77142095  1.0
  Te  Te10  1  0.50000000  0.25000000  0.50000027  1.0
  Te  Te11  1  1.00000000  0.75000000  0.49999973  1.0
  Te  Te12  1  1.00000000  0.25000000  0.32851348  1.0
  Te  Te13  1  0.50000000  0.75000000  0.67148652  1.0
