# Supplementary material for: Search for Low-Periodic Substructures in Crystalline Solids: A Novel Approach
Source: ACS Appl Mater Interfaces. 2026 May 5;18(19):27997–8008. doi: 10.1021/acsami.6c03558 (PMC13195581; doi:10.1021/acsami.6c03558)
Supplement: Supplementary file 2 [file am6c03558_si_002.zip › Supporting_archive/CSS_identified_2p_substructure/_029af989-1be0-4af7-9e9b-fb17808c27d5_form2-BV-component_1-Ce1P2H2O6-2p.cif]

# generated using pymatgen
data_CeP2(HO3)2
_symmetry_space_group_name_H-M   'P 1'
_cell_length_a   5.77518755
_cell_length_b   5.77518755
_cell_length_c   21.22450287
_cell_angle_alpha   90.00000000
_cell_angle_beta   90.00000000
_cell_angle_gamma   120.00000000
_symmetry_Int_Tables_number   1
_chemical_formula_structural   CeP2(HO3)2
_chemical_formula_sum   'Ce1 P2 H2 O6'
_cell_volume   613.05627837
_cell_formula_units_Z   1
loop_
 _symmetry_equiv_pos_site_id
 _symmetry_equiv_pos_as_xyz
  1  'x, y, z'
loop_
 _atom_site_type_symbol
 _atom_site_label
 _atom_site_symmetry_multiplicity
 _atom_site_fract_x
 _atom_site_fract_y
 _atom_site_fract_z
 _atom_site_occupancy
  Ce  Ce0  1  0.00000000  0.00000000  0.50000000  1.0
  P  P1  1  0.66666667  0.33333333  0.41996001  1.0
  P  P2  1  0.33333333  0.66666667  0.58003999  1.0
  H  H3  1  0.66666667  0.33333333  0.35336517  1.0
  O  O4  1  0.81409325  0.62818651  0.44132848  1.0
  O  O5  1  0.37181349  0.18590675  0.44132848  1.0
  O  O6  1  0.81409325  0.18590675  0.44132848  1.0
  O  O7  1  0.62818651  0.81409325  0.55867152  1.0
  O  O8  1  0.18590675  0.37181349  0.55867152  1.0
  O  O9  1  0.18590675  0.81409325  0.55867152  1.0
  H  H10  1  0.33333333  0.66666667  0.64663483  1.0
