# Supplementary material for: Search for Low-Periodic Substructures in Crystalline Solids: A Novel Approach
Source: ACS Appl Mater Interfaces. 2026 May 5;18(19):27997–8008. doi: 10.1021/acsami.6c03558 (PMC13195581; doi:10.1021/acsami.6c03558)
Supplement: Supplementary file 2 [file am6c03558_si_002.zip › Supporting_archive/CSS_identified_2p_substructure/_033f8082-3463-40ec-bc03-4b1982440475_form2-BV-component_1-Pb2C4O8-2p.cif]

# generated using pymatgen
data_Pb(CO2)2
_symmetry_space_group_name_H-M   'P 1'
_cell_length_a   6.13736265
_cell_length_b   7.30044775
_cell_length_c   18.62129297
_cell_angle_alpha   90.00000000
_cell_angle_beta   90.00000000
_cell_angle_gamma   99.14902593
_symmetry_Int_Tables_number   1
_chemical_formula_structural   Pb(CO2)2
_chemical_formula_sum   'Pb2 C4 O8'
_cell_volume   823.72192574
_cell_formula_units_Z   2
loop_
 _symmetry_equiv_pos_site_id
 _symmetry_equiv_pos_as_xyz
  1  'x, y, z'
loop_
 _atom_site_type_symbol
 _atom_site_label
 _atom_site_symmetry_multiplicity
 _atom_site_fract_x
 _atom_site_fract_y
 _atom_site_fract_z
 _atom_site_occupancy
  Pb  Pb0  1  0.01738019  0.71133204  0.40276473  1.0
  C  C1  1  0.21293698  0.08097229  0.49954147  1.0
  C  C2  1  0.50896525  0.58170719  0.46690956  1.0
  O  O3  1  0.59225354  0.59131153  0.40510796  1.0
  O  O4  1  0.30451029  0.57415447  0.48092664  1.0
  O  O5  1  0.28700137  0.95691801  0.46400093  1.0
  O  O6  1  0.84139361  0.95114680  0.46519407  1.0
  Pb  Pb7  1  0.15708352  0.44744624  0.59723527  1.0
  C  C8  1  0.96152672  0.07780599  0.50045853  1.0
  C  C9  1  0.66549845  0.57707110  0.53309044  1.0
  O  O10  1  0.58221017  0.56746676  0.59489204  1.0
  O  O11  1  0.86995341  0.58462381  0.51907336  1.0
  O  O12  1  0.88746233  0.20186028  0.53599907  1.0
  O  O13  1  0.33307010  0.20763148  0.53480593  1.0
