# Supplementary material for: Search for Low-Periodic Substructures in Crystalline Solids: A Novel Approach
Source: ACS Appl Mater Interfaces. 2026 May 5;18(19):27997–8008. doi: 10.1021/acsami.6c03558 (PMC13195581; doi:10.1021/acsami.6c03558)
Supplement: Supplementary file 2 [file am6c03558_si_002.zip › Supporting_archive/CSS_identified_2p_substructure/_036a948a-9eec-4b7c-967d-8e2adad3826d_form2-BV-component_1-Ho4Te10O26-2p.cif]

# generated using pymatgen
data_Ho2Te5O13
_symmetry_space_group_name_H-M   'P 1'
_cell_length_a   7.02555088
_cell_length_b   8.67091978
_cell_length_c   26.14129995
_cell_angle_alpha   90.00000000
_cell_angle_beta   90.00000000
_cell_angle_gamma   75.32195195
_symmetry_Int_Tables_number   1
_chemical_formula_structural   Ho2Te5O13
_chemical_formula_sum   'Ho4 Te10 O26'
_cell_volume   1540.50481401
_cell_formula_units_Z   2
loop_
 _symmetry_equiv_pos_site_id
 _symmetry_equiv_pos_as_xyz
  1  'x, y, z'
loop_
 _atom_site_type_symbol
 _atom_site_label
 _atom_site_symmetry_multiplicity
 _atom_site_fract_x
 _atom_site_fract_y
 _atom_site_fract_z
 _atom_site_occupancy
  Ho  Ho0  1  0.10098854  0.27732717  0.40239263  1.0
  Ho  Ho1  1  0.55349321  0.48981235  0.42830129  1.0
  Te  Te2  1  0.98399534  0.67287779  0.46071638  1.0
  Te  Te3  1  0.66644693  0.10320793  0.37544925  1.0
  Te  Te4  1  0.35935650  0.41331622  0.28690234  1.0
  Te  Te5  1  0.41149019  0.90972722  0.48577436  1.0
  Te  Te6  1  0.24461895  0.81562604  0.34906438  1.0
  O  O7  1  0.12595610  0.03829448  0.36841435  1.0
  O  O8  1  0.43452885  0.53717088  0.34417715  1.0
  O  O9  1  0.06225457  0.19842690  0.48588138  1.0
  O  O10  1  0.76198753  0.01602228  0.45005213  1.0
  O  O11  1  0.24197921  0.50028886  0.45979379  1.0
  O  O12  1  0.78220519  0.28572505  0.38254355  1.0
  O  O13  1  0.02684979  0.73703167  0.38314068  1.0
  O  O14  1  0.42227773  0.76691040  0.40952574  1.0
  O  O15  1  0.87008556  0.51535994  0.42621447  1.0
  O  O16  1  0.42922093  0.23407892  0.40926384  1.0
  O  O17  1  0.54981054  0.20136735  0.30021844  1.0
  O  O18  1  0.12916800  0.36579601  0.32201301  1.0
  O  O19  1  0.60328580  0.69910605  0.49693672  1.0
  Ho  Ho20  1  0.14276408  0.76365417  0.59760737  1.0
  Ho  Ho21  1  0.69025941  0.55116899  0.57169871  1.0
  Te  Te22  1  0.25975728  0.36810355  0.53928362  1.0
  Te  Te23  1  0.57730570  0.93777340  0.62455075  1.0
  Te  Te24  1  0.88439612  0.62766511  0.71309766  1.0
  Te  Te25  1  0.83226243  0.13125411  0.51422564  1.0
  Te  Te26  1  0.99913367  0.22535530  0.65093562  1.0
  O  O27  1  0.11779653  0.00268686  0.63158565  1.0
  O  O28  1  0.80922378  0.50381046  0.65582285  1.0
  O  O29  1  0.18149805  0.84255443  0.51411862  1.0
  O  O30  1  0.48176509  0.02495906  0.54994787  1.0
  O  O31  1  0.00177342  0.54069247  0.54020621  1.0
  O  O32  1  0.46154743  0.75525628  0.61745645  1.0
  O  O33  1  0.21690284  0.30394966  0.61685932  1.0
  O  O34  1  0.82147490  0.27407094  0.59047426  1.0
  O  O35  1  0.37366706  0.52562140  0.57378553  1.0
  O  O36  1  0.81453170  0.80690241  0.59073616  1.0
  O  O37  1  0.69394208  0.83961398  0.69978156  1.0
  O  O38  1  0.11458463  0.67518532  0.67798699  1.0
  O  O39  1  0.64046682  0.34187529  0.50306328  1.0
