# Supplementary material for: Search for Low-Periodic Substructures in Crystalline Solids: A Novel Approach
Source: ACS Appl Mater Interfaces. 2026 May 5;18(19):27997–8008. doi: 10.1021/acsami.6c03558 (PMC13195581; doi:10.1021/acsami.6c03558)
Supplement: Supplementary file 2 [file am6c03558_si_002.zip › Supporting_archive/CSS_identified_2p_substructure/_03708243-12c5-45b5-ae26-8e2e0a132441_form2-BV-component_1-Tl4-2p.cif]

# generated using pymatgen
data_Tl
_symmetry_space_group_name_H-M   'P 1'
_cell_length_a   10.48760474
_cell_length_b   5.19979486
_cell_length_c   15.00000000
_cell_angle_alpha   90.00000000
_cell_angle_beta   90.00000000
_cell_angle_gamma   90.00000000
_symmetry_Int_Tables_number   1
_chemical_formula_structural   Tl
_chemical_formula_sum   Tl4
_cell_volume   818.00089802
_cell_formula_units_Z   4
loop_
 _symmetry_equiv_pos_site_id
 _symmetry_equiv_pos_as_xyz
  1  'x, y, z'
loop_
 _atom_site_type_symbol
 _atom_site_label
 _atom_site_symmetry_multiplicity
 _atom_site_fract_x
 _atom_site_fract_y
 _atom_site_fract_z
 _atom_site_occupancy
  Tl  Tl0  1  0.37194265  0.74768092  0.50000000  1.0
  Tl  Tl1  1  0.62805735  0.25231908  0.50000000  1.0
  Tl  Tl2  1  0.87194265  0.75231908  0.50000000  1.0
  Tl  Tl3  1  0.12805735  0.24768092  0.50000000  1.0
