# Supplementary material for: Search for Low-Periodic Substructures in Crystalline Solids: A Novel Approach
Source: ACS Appl Mater Interfaces. 2026 May 5;18(19):27997–8008. doi: 10.1021/acsami.6c03558 (PMC13195581; doi:10.1021/acsami.6c03558)
Supplement: Supplementary file 2 [file am6c03558_si_002.zip › Supporting_archive/CSS_identified_2p_substructure/_03a5c704-34e2-45c2-8479-bd01fcbe074f_form2-BV-component_1-K2Hf2Cu2S6-2p.cif]

# generated using pymatgen
data_KHfCuS3
_symmetry_space_group_name_H-M   'P 1'
_cell_length_a   3.73975612
_cell_length_b   9.80355606
_cell_length_c   21.81264233
_cell_angle_alpha   90.00000000
_cell_angle_beta   90.00000000
_cell_angle_gamma   90.00000000
_symmetry_Int_Tables_number   1
_chemical_formula_structural   KHfCuS3
_chemical_formula_sum   'K2 Hf2 Cu2 S6'
_cell_volume   799.71491652
_cell_formula_units_Z   2
loop_
 _symmetry_equiv_pos_site_id
 _symmetry_equiv_pos_as_xyz
  1  'x, y, z'
loop_
 _atom_site_type_symbol
 _atom_site_label
 _atom_site_symmetry_multiplicity
 _atom_site_fract_x
 _atom_site_fract_y
 _atom_site_fract_z
 _atom_site_occupancy
  K  K0  1  0.50000000  0.75000000  0.65616270  1.0
  Cu  Cu1  1  0.50000000  0.25000000  0.52378198  1.0
  S  S2  1  0.50000000  0.04954916  0.57914924  1.0
  S  S3  1  0.50000000  0.45045084  0.57914924  1.0
  S  S4  1  0.00000000  0.75000000  0.54126376  1.0
  K  K5  1  0.50000000  0.25000000  0.34383730  1.0
  Hf  Hf6  1  0.00000000  0.00000000  0.50000000  1.0
  Hf  Hf7  1  0.00000000  0.50000000  0.50000000  1.0
  Cu  Cu8  1  0.50000000  0.75000000  0.47621802  1.0
  S  S9  1  0.50000000  0.95045084  0.42085076  1.0
  S  S10  1  0.50000000  0.54954916  0.42085076  1.0
  S  S11  1  0.00000000  0.25000000  0.45873624  1.0
