# Supplementary material for: Search for Low-Periodic Substructures in Crystalline Solids: A Novel Approach
Source: ACS Appl Mater Interfaces. 2026 May 5;18(19):27997–8008. doi: 10.1021/acsami.6c03558 (PMC13195581; doi:10.1021/acsami.6c03558)
Supplement: Supplementary file 2 [file am6c03558_si_002.zip › Supporting_archive/CSS_identified_2p_substructure/_03baa8d7-d2bd-492e-9fc6-207a63a08ccd_form2-BV-component_1-K3V5O14-2p.cif]

# generated using pymatgen
data_K3V5O14
_symmetry_space_group_name_H-M   'P 1'
_cell_length_a   8.73010096
_cell_length_b   8.73010096
_cell_length_c   19.02681913
_cell_angle_alpha   90.00000000
_cell_angle_beta   90.00000000
_cell_angle_gamma   120.00000000
_symmetry_Int_Tables_number   1
_chemical_formula_structural   K3V5O14
_chemical_formula_sum   'K3 V5 O14'
_cell_volume   1255.84301326
_cell_formula_units_Z   1
loop_
 _symmetry_equiv_pos_site_id
 _symmetry_equiv_pos_as_xyz
  1  'x, y, z'
loop_
 _atom_site_type_symbol
 _atom_site_label
 _atom_site_symmetry_multiplicity
 _atom_site_fract_x
 _atom_site_fract_y
 _atom_site_fract_z
 _atom_site_occupancy
  K  K0  1  0.38825938  0.00000000  0.38402014  1.0
  K  K1  1  1.00000000  0.38825938  0.38402014  1.0
  K  K2  1  0.61174062  0.61174062  0.38402014  1.0
  V  V3  1  0.22851855  0.22851855  0.51068791  1.0
  V  V4  1  0.77148145  0.00000000  0.51068791  1.0
  V  V5  1  1.00000000  0.77148145  0.51068791  1.0
  V  V6  1  0.33333333  0.66666667  0.50730891  1.0
  V  V7  1  0.66666667  0.33333333  0.50730891  1.0
  O  O8  1  0.46114598  0.29382359  0.47553622  1.0
  O  O9  1  0.70617641  0.16732239  0.47553622  1.0
  O  O10  1  0.83267761  0.53885402  0.47553622  1.0
  O  O11  1  0.29382359  0.46114598  0.47553622  1.0
  O  O12  1  0.53885402  0.83267761  0.47553622  1.0
  O  O13  1  0.16732239  0.70617641  0.47553622  1.0
  O  O14  1  0.83102491  0.83102491  0.49096794  1.0
  O  O15  1  0.16897509  0.00000000  0.49096794  1.0
  O  O16  1  0.00000000  0.16897509  0.49096794  1.0
  O  O17  1  0.24742570  0.24742570  0.59565925  1.0
  O  O18  1  0.75257430  0.00000000  0.59565925  1.0
  O  O19  1  0.00000000  0.75257430  0.59565925  1.0
  O  O20  1  0.33333333  0.66666667  0.59407957  1.0
  O  O21  1  0.66666667  0.33333333  0.59407957  1.0
