# Supplementary material for: Search for Low-Periodic Substructures in Crystalline Solids: A Novel Approach
Source: ACS Appl Mater Interfaces. 2026 May 5;18(19):27997–8008. doi: 10.1021/acsami.6c03558 (PMC13195581; doi:10.1021/acsami.6c03558)
Supplement: Supplementary file 2 [file am6c03558_si_002.zip › Supporting_archive/CSS_identified_2p_substructure/_03bb7217-97a0-45ca-a417-4a41b28603cc_form2-BV-component_1-Bi2P2Pb8O16-2p.cif]

# generated using pymatgen
data_BiP(PbO2)4
_symmetry_space_group_name_H-M   'P 1'
_cell_length_a   6.40348724
_cell_length_b   7.40774515
_cell_length_c   23.33798980
_cell_angle_alpha   90.00000000
_cell_angle_beta   90.00000000
_cell_angle_gamma   90.05574260
_symmetry_Int_Tables_number   1
_chemical_formula_structural   BiP(PbO2)4
_chemical_formula_sum   'Bi2 P2 Pb8 O16'
_cell_volume   1107.04639450
_cell_formula_units_Z   2
loop_
 _symmetry_equiv_pos_site_id
 _symmetry_equiv_pos_as_xyz
  1  'x, y, z'
loop_
 _atom_site_type_symbol
 _atom_site_label
 _atom_site_symmetry_multiplicity
 _atom_site_fract_x
 _atom_site_fract_y
 _atom_site_fract_z
 _atom_site_occupancy
  Bi  Bi0  1  0.63855358  0.88363936  0.67622378  1.0
  Bi  Bi1  1  0.38809435  0.62861261  0.32377622  1.0
  P  P2  1  0.41645013  0.12858447  0.36182479  1.0
  P  P3  1  0.61019781  0.38366750  0.63817521  1.0
  Pb  Pb4  1  0.26000053  0.38411355  0.48713417  1.0
  Pb  Pb5  1  0.76664740  0.12813841  0.51286583  1.0
  Pb  Pb6  1  0.88642408  0.87369599  0.36606992  1.0
  Pb  Pb7  1  0.14022386  0.63855597  0.63393008  1.0
  Pb  Pb8  1  0.26150810  0.88074250  0.48862096  1.0
  Pb  Pb9  1  0.76513983  0.63150947  0.51137904  1.0
  Pb  Pb10  1  0.88257232  0.38418430  0.36665389  1.0
  Pb  Pb11  1  0.14407562  0.12806767  0.63334611  1.0
  O  O12  1  0.65399260  0.63013327  0.38228769  1.0
  O  O13  1  0.37265533  0.88211869  0.61771231  1.0
  O  O14  1  0.41621537  0.95816737  0.32136444  1.0
  O  O15  1  0.61043256  0.55408460  0.67863556  1.0
  O  O16  1  0.11294188  0.63071910  0.53753166  1.0
  O  O17  1  0.91370605  0.88153287  0.46246834  1.0
  O  O18  1  0.61574522  0.12678551  0.40078382  1.0
  O  O19  1  0.41090272  0.38546645  0.59921618  1.0
  O  O20  1  0.87807967  0.88425307  0.61389029  1.0
  O  O21  1  0.14856826  0.62799890  0.38610971  1.0
  O  O22  1  0.12401371  0.13294147  0.53625937  1.0
  O  O23  1  0.90263422  0.37931049  0.46374063  1.0
  O  O24  1  0.21443148  0.12989555  0.39991120  1.0
  O  O25  1  0.81221646  0.38235641  0.60008880  1.0
  O  O26  1  0.60606229  0.21289957  0.67850065  1.0
  O  O27  1  0.42058564  0.29935240  0.32149935  1.0
