# Supplementary material for: Search for Low-Periodic Substructures in Crystalline Solids: A Novel Approach
Source: ACS Appl Mater Interfaces. 2026 May 5;18(19):27997–8008. doi: 10.1021/acsami.6c03558 (PMC13195581; doi:10.1021/acsami.6c03558)
Supplement: Supplementary file 2 [file am6c03558_si_002.zip › Supporting_archive/CSS_identified_2p_substructure/_0434665e-14a0-49ea-bdf7-35bf8c0b541b_form2-BV-component_1-Bi4I4O16-2p.cif]

# generated using pymatgen
data_BiIO4
_symmetry_space_group_name_H-M   'P 1'
_cell_length_a   5.77256560
_cell_length_b   5.69879113
_cell_length_c   24.72021209
_cell_angle_alpha   90.00000000
_cell_angle_beta   90.00000000
_cell_angle_gamma   90.00000000
_symmetry_Int_Tables_number   1
_chemical_formula_structural   BiIO4
_chemical_formula_sum   'Bi4 I4 O16'
_cell_volume   813.21205842
_cell_formula_units_Z   4
loop_
 _symmetry_equiv_pos_site_id
 _symmetry_equiv_pos_as_xyz
  1  'x, y, z'
loop_
 _atom_site_type_symbol
 _atom_site_label
 _atom_site_symmetry_multiplicity
 _atom_site_fract_x
 _atom_site_fract_y
 _atom_site_fract_z
 _atom_site_occupancy
  Bi  Bi0  1  0.68844717  0.01212298  0.55034706  1.0
  Bi  Bi1  1  0.18844717  0.98787702  0.44965294  1.0
  Bi  Bi2  1  0.68844717  0.51212298  0.44965294  1.0
  Bi  Bi3  1  0.18844717  0.48787702  0.55034706  1.0
  I  I4  1  0.66911209  0.49909788  0.66653197  1.0
  I  I5  1  0.16911209  0.50090212  0.33346803  1.0
  I  I6  1  0.66911209  0.99909788  0.33346803  1.0
  I  I7  1  0.16911209  0.00090212  0.66653197  1.0
  O  O8  1  0.92837010  0.25727873  0.49947991  1.0
  O  O9  1  0.42837010  0.74272127  0.50052009  1.0
  O  O10  1  0.92837010  0.75727873  0.50052009  1.0
  O  O11  1  0.42837010  0.24272127  0.49947991  1.0
  O  O12  1  0.57602454  0.38184093  0.59875530  1.0
  O  O13  1  0.07602454  0.61815907  0.40124470  1.0
  O  O14  1  0.57602454  0.88184093  0.40124470  1.0
  O  O15  1  0.07602454  0.11815907  0.59875530  1.0
  O  O16  1  0.92267863  0.65433486  0.63423255  1.0
  O  O17  1  0.42267863  0.34566514  0.36576745  1.0
  O  O18  1  0.92267863  0.15433486  0.36576745  1.0
  O  O19  1  0.42267863  0.84566514  0.63423255  1.0
  O  O20  1  0.82695747  0.24145867  0.69660454  1.0
  O  O21  1  0.32695747  0.75854133  0.30339546  1.0
  O  O22  1  0.82695747  0.74145867  0.30339546  1.0
  O  O23  1  0.32695747  0.25854133  0.69660454  1.0
