# Supplementary material for: Search for Low-Periodic Substructures in Crystalline Solids: A Novel Approach
Source: ACS Appl Mater Interfaces. 2026 May 5;18(19):27997–8008. doi: 10.1021/acsami.6c03558 (PMC13195581; doi:10.1021/acsami.6c03558)
Supplement: Supplementary file 2 [file am6c03558_si_002.zip › Supporting_archive/CSS_identified_2p_substructure/_04bdeafa-92ee-4eca-aee5-a18ddb89ea80_form2-BV-component_1-Ru2F8-2p.cif]

# generated using pymatgen
data_RuF4
_symmetry_space_group_name_H-M   'P 1'
_cell_length_a   4.96703234
_cell_length_b   5.45500848
_cell_length_c   18.43751588
_cell_angle_alpha   90.00000000
_cell_angle_beta   90.00000000
_cell_angle_gamma   90.00000000
_symmetry_Int_Tables_number   1
_chemical_formula_structural   RuF4
_chemical_formula_sum   'Ru2 F8'
_cell_volume   499.56824547
_cell_formula_units_Z   2
loop_
 _symmetry_equiv_pos_site_id
 _symmetry_equiv_pos_as_xyz
  1  'x, y, z'
loop_
 _atom_site_type_symbol
 _atom_site_label
 _atom_site_symmetry_multiplicity
 _atom_site_fract_x
 _atom_site_fract_y
 _atom_site_fract_z
 _atom_site_occupancy
  Ru  Ru0  1  0.50000000  0.03842658  0.50000000  1.0
  Ru  Ru1  1  0.00000000  0.53842658  0.50000000  1.0
  F  F2  1  0.66268434  0.36206595  0.52892258  1.0
  F  F3  1  0.83731566  0.86206595  0.52892258  1.0
  F  F4  1  0.33731566  0.71478721  0.47107742  1.0
  F  F5  1  0.16268434  0.21478721  0.47107742  1.0
  F  F6  1  0.64140183  0.08368991  0.40677931  1.0
  F  F7  1  0.85859817  0.58368991  0.40677931  1.0
  F  F8  1  0.35859817  0.99316325  0.59322069  1.0
  F  F9  1  0.14140183  0.49316325  0.59322069  1.0
