# Supplementary material for: Search for Low-Periodic Substructures in Crystalline Solids: A Novel Approach
Source: ACS Appl Mater Interfaces. 2026 May 5;18(19):27997–8008. doi: 10.1021/acsami.6c03558 (PMC13195581; doi:10.1021/acsami.6c03558)
Supplement: Supplementary file 2 [file am6c03558_si_002.zip › Supporting_archive/CSS_identified_2p_substructure/_04df683c-912b-4a32-a77c-e86887d18a2c_form2-BV-component_1-Ga2Fe1S4-2p.cif]

# generated using pymatgen
data_Ga2FeS4
_symmetry_space_group_name_H-M   'P 1'
_cell_length_a   3.62677506
_cell_length_b   3.62677506
_cell_length_c   23.77744035
_cell_angle_alpha   90.00000000
_cell_angle_beta   90.00000000
_cell_angle_gamma   120.00000000
_symmetry_Int_Tables_number   1
_chemical_formula_structural   Ga2FeS4
_chemical_formula_sum   'Ga2 Fe1 S4'
_cell_volume   270.85507290
_cell_formula_units_Z   1
loop_
 _symmetry_equiv_pos_site_id
 _symmetry_equiv_pos_as_xyz
  1  'x, y, z'
loop_
 _atom_site_type_symbol
 _atom_site_label
 _atom_site_symmetry_multiplicity
 _atom_site_fract_x
 _atom_site_fract_y
 _atom_site_fract_z
 _atom_site_occupancy
  Ga  Ga0  1  0.33333333  0.66666667  0.36040779  1.0
  Ga  Ga1  1  0.66666667  0.33333333  0.63959221  1.0
  Fe  Fe2  1  0.00000000  0.00000000  0.50000000  1.0
  S  S3  1  0.33333333  0.66666667  0.45597090  1.0
  S  S4  1  0.66666667  0.33333333  0.54402910  1.0
  S  S5  1  0.33333333  0.66666667  0.68457496  1.0
  S  S6  1  0.66666667  0.33333333  0.31542504  1.0
