# Supplementary material for: Search for Low-Periodic Substructures in Crystalline Solids: A Novel Approach
Source: ACS Appl Mater Interfaces. 2026 May 5;18(19):27997–8008. doi: 10.1021/acsami.6c03558 (PMC13195581; doi:10.1021/acsami.6c03558)
Supplement: Supplementary file 2 [file am6c03558_si_002.zip › Supporting_archive/CSS_identified_2p_substructure/_0535f425-f0cf-493a-bc50-98085b3a7f90_form2-BV-component_1-Sr3Fe2Br2O5-2p.cif]

# generated using pymatgen
data_Sr3Fe2Br2O5
_symmetry_space_group_name_H-M   'P 1'
_cell_length_a   3.87089624
_cell_length_b   3.87089624
_cell_length_c   25.51655765
_cell_angle_alpha   90.00000000
_cell_angle_beta   90.00000000
_cell_angle_gamma   90.00000000
_symmetry_Int_Tables_number   1
_chemical_formula_structural   Sr3Fe2Br2O5
_chemical_formula_sum   'Sr3 Fe2 Br2 O5'
_cell_volume   382.33595761
_cell_formula_units_Z   1
loop_
 _symmetry_equiv_pos_site_id
 _symmetry_equiv_pos_as_xyz
  1  'x, y, z'
loop_
 _atom_site_type_symbol
 _atom_site_label
 _atom_site_symmetry_multiplicity
 _atom_site_fract_x
 _atom_site_fract_y
 _atom_site_fract_z
 _atom_site_occupancy
  Sr  Sr0  1  0.50000000  0.50000000  0.50000000  1.0
  Sr  Sr1  1  0.50000000  0.50000000  0.64725674  1.0
  Sr  Sr2  1  0.50000000  0.50000000  0.35274326  1.0
  Fe  Fe3  1  0.00000000  1.00000000  0.57109964  1.0
  Fe  Fe4  1  0.00000000  0.00000000  0.42890036  1.0
  Br  Br5  1  0.00000000  0.00000000  0.29392679  1.0
  Br  Br6  1  0.00000000  1.00000000  0.70607321  1.0
  O  O7  1  0.00000000  0.50000000  0.58280346  1.0
  O  O8  1  0.50000000  0.00000000  0.58280346  1.0
  O  O9  1  0.00000000  0.50000000  0.41719654  1.0
  O  O10  1  0.50000000  0.00000000  0.41719654  1.0
  O  O11  1  0.00000000  0.00000000  0.50000000  1.0
