# Supplementary material for: Search for Low-Periodic Substructures in Crystalline Solids: A Novel Approach
Source: ACS Appl Mater Interfaces. 2026 May 5;18(19):27997–8008. doi: 10.1021/acsami.6c03558 (PMC13195581; doi:10.1021/acsami.6c03558)
Supplement: Supplementary file 2 [file am6c03558_si_002.zip › Supporting_archive/CSS_identified_2p_substructure/_05fd1b8f-216b-4529-a892-d0ce709195b4_form2-BV-component_1-Bi8Te4O20-2p.cif]

# generated using pymatgen
data_Bi2TeO5
_symmetry_space_group_name_H-M   'P 1'
_cell_length_a   8.80413621
_cell_length_b   8.80413621
_cell_length_c   25.26894455
_cell_angle_alpha   90.00000000
_cell_angle_beta   90.00000000
_cell_angle_gamma   142.72699907
_symmetry_Int_Tables_number   1
_chemical_formula_structural   Bi2TeO5
_chemical_formula_sum   'Bi8 Te4 O20'
_cell_volume   1186.19516061
_cell_formula_units_Z   4
loop_
 _symmetry_equiv_pos_site_id
 _symmetry_equiv_pos_as_xyz
  1  'x, y, z'
loop_
 _atom_site_type_symbol
 _atom_site_label
 _atom_site_symmetry_multiplicity
 _atom_site_fract_x
 _atom_site_fract_y
 _atom_site_fract_z
 _atom_site_occupancy
  Bi  Bi0  1  0.75197218  0.25197218  0.67160572  1.0
  Bi  Bi1  1  0.25197218  0.75197218  0.32839428  1.0
  Bi  Bi2  1  0.60045594  0.43103979  0.55104045  1.0
  Bi  Bi3  1  0.43103979  0.60045594  0.44895955  1.0
  Bi  Bi4  1  0.93103979  0.10045594  0.55104045  1.0
  Bi  Bi5  1  0.10045594  0.93103979  0.44895955  1.0
  Bi  Bi6  1  0.24649988  0.74649988  0.55334052  1.0
  Bi  Bi7  1  0.74649988  0.24649988  0.44665948  1.0
  Te  Te8  1  0.10666313  0.94816339  0.67095589  1.0
  Te  Te9  1  0.94816339  0.10666313  0.32904411  1.0
  Te  Te10  1  0.44816339  0.60666313  0.67095589  1.0
  Te  Te11  1  0.60666313  0.44816339  0.32904411  1.0
  O  O12  1  0.36574573  0.04840092  0.62973565  1.0
  O  O13  1  0.04840092  0.36574573  0.37026435  1.0
  O  O14  1  0.54840092  0.86574573  0.62973565  1.0
  O  O15  1  0.86574573  0.54840092  0.37026435  1.0
  O  O16  1  0.86638242  0.79847336  0.61415224  1.0
  O  O17  1  0.79847336  0.86638242  0.38584776  1.0
  O  O18  1  0.29847336  0.36638242  0.61415224  1.0
  O  O19  1  0.36638242  0.29847336  0.38584776  1.0
  O  O20  1  0.95164423  0.62769060  0.50573470  1.0
  O  O21  1  0.62769060  0.95164423  0.49426530  1.0
  O  O22  1  0.12769060  0.45164423  0.50573470  1.0
  O  O23  1  0.45164423  0.12769060  0.49426530  1.0
  O  O24  1  0.92453059  0.62818363  0.70319299  1.0
  O  O25  1  0.62818363  0.92453059  0.29680701  1.0
  O  O26  1  0.12818363  0.42453059  0.70319299  1.0
  O  O27  1  0.42453059  0.12818363  0.29680701  1.0
  O  O28  1  0.72908336  0.72908336  0.50000000  1.0
  O  O29  1  0.22908336  0.22908336  0.50000000  1.0
  O  O30  1  0.88877085  0.38877085  0.59441639  1.0
  O  O31  1  0.38877085  0.88877085  0.40558361  1.0
