# Supplementary material for: Search for Low-Periodic Substructures in Crystalline Solids: A Novel Approach
Source: ACS Appl Mater Interfaces. 2026 May 5;18(19):27997–8008. doi: 10.1021/acsami.6c03558 (PMC13195581; doi:10.1021/acsami.6c03558)
Supplement: Supplementary file 2 [file am6c03558_si_002.zip › Supporting_archive/CSS_identified_2p_substructure/_06128366-2d43-4095-bc46-ff3a5d938a93_form2-BV-component_1-Al1Pd5I2-2p.cif]

# generated using pymatgen
data_AlPd5I2
_symmetry_space_group_name_H-M   'P 1'
_cell_length_a   4.08595001
_cell_length_b   4.08595001
_cell_length_c   22.40505340
_cell_angle_alpha   90.00000000
_cell_angle_beta   90.00000000
_cell_angle_gamma   90.00000000
_symmetry_Int_Tables_number   1
_chemical_formula_structural   AlPd5I2
_chemical_formula_sum   'Al1 Pd5 I2'
_cell_volume   374.05208614
_cell_formula_units_Z   1
loop_
 _symmetry_equiv_pos_site_id
 _symmetry_equiv_pos_as_xyz
  1  'x, y, z'
loop_
 _atom_site_type_symbol
 _atom_site_label
 _atom_site_symmetry_multiplicity
 _atom_site_fract_x
 _atom_site_fract_y
 _atom_site_fract_z
 _atom_site_occupancy
  Al  Al0  1  0.50000000  0.50000000  0.50000000  1.0
  Pd  Pd1  1  0.50000000  0.00000000  0.58025977  1.0
  Pd  Pd2  1  0.00000000  0.50000000  0.58025977  1.0
  I  I3  1  0.00000000  0.00000000  0.66525409  1.0
  Pd  Pd4  1  0.50000000  0.00000000  0.41974023  1.0
  Pd  Pd5  1  0.00000000  0.50000000  0.41974023  1.0
  Pd  Pd6  1  0.00000000  0.00000000  0.50000000  1.0
  I  I7  1  0.00000000  0.00000000  0.33474591  1.0
