# Supplementary material for: Search for Low-Periodic Substructures in Crystalline Solids: A Novel Approach
Source: ACS Appl Mater Interfaces. 2026 May 5;18(19):27997–8008. doi: 10.1021/acsami.6c03558 (PMC13195581; doi:10.1021/acsami.6c03558)
Supplement: Supplementary file 2 [file am6c03558_si_002.zip › Supporting_archive/CSS_identified_2p_substructure/_06261fcf-4cf0-43a9-84da-56d4905cd081_form2-BV-component_1-Ba2Ni3-2p.cif]

# generated using pymatgen
data_Ba2Ni3
_symmetry_space_group_name_H-M   'P 1'
_cell_length_a   4.20248177
_cell_length_b   4.20248177
_cell_length_c   19.99612691
_cell_angle_alpha   90.00000000
_cell_angle_beta   90.00000000
_cell_angle_gamma   120.00000000
_symmetry_Int_Tables_number   1
_chemical_formula_structural   Ba2Ni3
_chemical_formula_sum   'Ba2 Ni3'
_cell_volume   305.83570929
_cell_formula_units_Z   1
loop_
 _symmetry_equiv_pos_site_id
 _symmetry_equiv_pos_as_xyz
  1  'x, y, z'
loop_
 _atom_site_type_symbol
 _atom_site_label
 _atom_site_symmetry_multiplicity
 _atom_site_fract_x
 _atom_site_fract_y
 _atom_site_fract_z
 _atom_site_occupancy
  Ba  Ba0  1  0.66666667  0.33333333  0.62492737  1.0
  Ba  Ba1  1  0.33333333  0.66666667  0.37507263  1.0
  Ni  Ni2  1  0.66666667  0.33333333  0.48329791  1.0
  Ni  Ni3  1  0.33333333  0.66666667  0.51670209  1.0
  Ni  Ni4  1  0.00000000  0.00000000  0.50000000  1.0
