# Supplementary material for: Search for Low-Periodic Substructures in Crystalline Solids: A Novel Approach
Source: ACS Appl Mater Interfaces. 2026 May 5;18(19):27997–8008. doi: 10.1021/acsami.6c03558 (PMC13195581; doi:10.1021/acsami.6c03558)
Supplement: Supplementary file 2 [file am6c03558_si_002.zip › Supporting_archive/CSS_identified_2p_substructure/_0644da49-6765-43d2-96aa-5898b5196444_form2-BV-component_1-Zn1Cu3H6Cl2O6-2p.cif]

# generated using pymatgen
data_ZnCu3H6(ClO3)2
_symmetry_space_group_name_H-M   'P 1'
_cell_length_a   6.39609539
_cell_length_b   6.39609539
_cell_length_c   22.05438474
_cell_angle_alpha   90.00000000
_cell_angle_beta   90.00000000
_cell_angle_gamma   120.00000000
_symmetry_Int_Tables_number   1
_chemical_formula_structural   ZnCu3H6(ClO3)2
_chemical_formula_sum   'Zn1 Cu3 H6 Cl2 O6'
_cell_volume   781.36767858
_cell_formula_units_Z   1
loop_
 _symmetry_equiv_pos_site_id
 _symmetry_equiv_pos_as_xyz
  1  'x, y, z'
loop_
 _atom_site_type_symbol
 _atom_site_label
 _atom_site_symmetry_multiplicity
 _atom_site_fract_x
 _atom_site_fract_y
 _atom_site_fract_z
 _atom_site_occupancy
  Zn  Zn0  1  0.00000000  0.00000000  0.50000000  1.0
  Cu  Cu1  1  0.50000000  0.00000000  0.50000000  1.0
  Cu  Cu2  1  0.50000000  0.50000000  0.50000000  1.0
  Cu  Cu3  1  1.00000000  0.50000000  0.50000000  1.0
  H  H4  1  0.19865825  0.80134175  0.58380196  1.0
  H  H5  1  0.60268351  0.80134175  0.58380196  1.0
  H  H6  1  0.19865825  0.39731649  0.58380196  1.0
  H  H7  1  0.80134175  0.19865825  0.41619804  1.0
  H  H8  1  0.39731649  0.19865825  0.41619804  1.0
  H  H9  1  0.80134175  0.60268351  0.41619804  1.0
  Cl  Cl10  1  0.66666667  0.33333333  0.34006843  1.0
  O  O11  1  0.17737798  0.82262202  0.54020663  1.0
  O  O12  1  0.64524404  0.82262202  0.54020663  1.0
  O  O13  1  0.17737798  0.35475596  0.54020663  1.0
  O  O14  1  0.82262202  0.17737798  0.45979337  1.0
  O  O15  1  0.35475596  0.17737798  0.45979337  1.0
  O  O16  1  0.82262202  0.64524404  0.45979337  1.0
  Cl  Cl17  1  0.33333333  0.66666667  0.65993157  1.0
