# Supplementary material for: Search for Low-Periodic Substructures in Crystalline Solids: A Novel Approach
Source: ACS Appl Mater Interfaces. 2026 May 5;18(19):27997–8008. doi: 10.1021/acsami.6c03558 (PMC13195581; doi:10.1021/acsami.6c03558)
Supplement: Supplementary file 2 [file am6c03558_si_002.zip › Supporting_archive/CSS_identified_2p_substructure/_064d8edb-c075-4d06-9cb3-d078a6a98c16_form2-BV-component_1-Cu1H12C6O6-2p.cif]

# generated using pymatgen
data_CuH12(CO)6
_symmetry_space_group_name_H-M   'P 1'
_cell_length_a   3.74812966
_cell_length_b   12.01324829
_cell_length_c   19.53743347
_cell_angle_alpha   90.00000000
_cell_angle_beta   90.00000000
_cell_angle_gamma   90.61048281
_symmetry_Int_Tables_number   1
_chemical_formula_structural   CuH12(CO)6
_chemical_formula_sum   'Cu1 H12 C6 O6'
_cell_volume   879.66622748
_cell_formula_units_Z   1
loop_
 _symmetry_equiv_pos_site_id
 _symmetry_equiv_pos_as_xyz
  1  'x, y, z'
loop_
 _atom_site_type_symbol
 _atom_site_label
 _atom_site_symmetry_multiplicity
 _atom_site_fract_x
 _atom_site_fract_y
 _atom_site_fract_z
 _atom_site_occupancy
  Cu  Cu0  1  0.72464812  0.29802532  0.50000000  1.0
  H  H1  1  0.90438406  0.93618489  0.57988890  1.0
  H  H2  1  0.54491219  0.65986575  0.42011110  1.0
  H  H3  1  0.45833581  0.95270771  0.55460207  1.0
  H  H4  1  0.99096043  0.64334294  0.44539793  1.0
  H  H5  1  0.59590483  0.86894963  0.43915719  1.0
  H  H6  1  0.85339142  0.72710102  0.56084281  1.0
  H  H7  1  0.04577742  0.85314003  0.46309397  1.0
  H  H8  1  0.40351883  0.74291062  0.53690603  1.0
  H  H9  1  0.03176711  0.32792233  0.61612153  1.0
  H  H10  1  0.41752914  0.26812832  0.38387847  1.0
  H  H11  1  0.21349125  0.41349768  0.55961361  1.0
  H  H12  1  0.23580500  0.18255297  0.44038639  1.0
  C  C13  1  0.83086324  0.06218133  0.50507904  1.0
  C  C14  1  0.61843301  0.53386931  0.49492096  1.0
  C  C15  1  0.73269609  0.94939846  0.53441529  1.0
  C  C16  1  0.71660016  0.64665219  0.46558471  1.0
  C  C17  1  0.77137936  0.85399589  0.48366390  1.0
  C  C18  1  0.67791689  0.74205475  0.51633610  1.0
  O  O19  1  0.70342200  0.14731694  0.53775434  1.0
  O  O20  1  0.74587425  0.44873371  0.46224566  1.0
  O  O21  1  0.02637784  0.06984371  0.45331195  1.0
  O  O22  1  0.42291841  0.52620694  0.54668805  1.0
  O  O23  1  0.10044840  0.33644900  0.56640457  1.0
  O  O24  1  0.34884785  0.25960164  0.43359543  1.0
