# Supplementary material for: Search for Low-Periodic Substructures in Crystalline Solids: A Novel Approach
Source: ACS Appl Mater Interfaces. 2026 May 5;18(19):27997–8008. doi: 10.1021/acsami.6c03558 (PMC13195581; doi:10.1021/acsami.6c03558)
Supplement: Supplementary file 2 [file am6c03558_si_002.zip › Supporting_archive/CSS_identified_2p_substructure/_065c5483-0912-4c2d-a99e-70db64cbed14_form2-BV-component_1-Mn2Te2Mo2O12-2p.cif]

# generated using pymatgen
data_MnTeMoO6
_symmetry_space_group_name_H-M   'P 1'
_cell_length_a   4.92649218
_cell_length_b   5.39220060
_cell_length_c   22.41435667
_cell_angle_alpha   90.00000000
_cell_angle_beta   90.00000000
_cell_angle_gamma   90.00000000
_symmetry_Int_Tables_number   1
_chemical_formula_structural   MnTeMoO6
_chemical_formula_sum   'Mn2 Te2 Mo2 O12'
_cell_volume   595.42918265
_cell_formula_units_Z   2
loop_
 _symmetry_equiv_pos_site_id
 _symmetry_equiv_pos_as_xyz
  1  'x, y, z'
loop_
 _atom_site_type_symbol
 _atom_site_label
 _atom_site_symmetry_multiplicity
 _atom_site_fract_x
 _atom_site_fract_y
 _atom_site_fract_z
 _atom_site_occupancy
  Mn  Mn0  1  0.50000000  0.50000000  0.51606524  1.0
  Mn  Mn1  1  0.00000000  0.00000000  0.48393476  1.0
  Te  Te2  1  0.00000000  0.50000000  0.39976293  1.0
  Te  Te3  1  0.50000000  0.00000000  0.60023707  1.0
  Mo  Mo4  1  0.00000000  0.50000000  0.61935765  1.0
  Mo  Mo5  1  0.50000000  0.00000000  0.38064235  1.0
  O  O6  1  0.70893692  0.66210817  0.58024988  1.0
  O  O7  1  0.29106308  0.33789183  0.58024988  1.0
  O  O8  1  0.79106308  0.16210817  0.41975012  1.0
  O  O9  1  0.20893692  0.83789183  0.41975012  1.0
  O  O10  1  0.64410944  0.77277445  0.33460697  1.0
  O  O11  1  0.35589056  0.22722555  0.33460697  1.0
  O  O12  1  0.85589056  0.27277445  0.66539303  1.0
  O  O13  1  0.14410944  0.72722555  0.66539303  1.0
  O  O14  1  0.75552523  0.67594152  0.46303352  1.0
  O  O15  1  0.24447477  0.32405848  0.46303352  1.0
  O  O16  1  0.74447477  0.17594152  0.53696648  1.0
  O  O17  1  0.25552523  0.82405848  0.53696648  1.0
