# Supplementary material for: Search for Low-Periodic Substructures in Crystalline Solids: A Novel Approach
Source: ACS Appl Mater Interfaces. 2026 May 5;18(19):27997–8008. doi: 10.1021/acsami.6c03558 (PMC13195581; doi:10.1021/acsami.6c03558)
Supplement: Supplementary file 2 [file am6c03558_si_002.zip › Supporting_archive/CSS_identified_2p_substructure/_0682470e-bfaf-49c9-9aa3-a713da68c320_form2-BV-component_1-Cs2C2S2O6F6-2p.cif]

# generated using pymatgen
data_CsCS(OF)3
_symmetry_space_group_name_H-M   'P 1'
_cell_length_a   5.52912487
_cell_length_b   6.02130822
_cell_length_c   23.65873141
_cell_angle_alpha   90.00000000
_cell_angle_beta   90.00000000
_cell_angle_gamma   89.99977033
_symmetry_Int_Tables_number   1
_chemical_formula_structural   CsCS(OF)3
_chemical_formula_sum   'Cs2 C2 S2 O6 F6'
_cell_volume   787.65985425
_cell_formula_units_Z   2
loop_
 _symmetry_equiv_pos_site_id
 _symmetry_equiv_pos_as_xyz
  1  'x, y, z'
loop_
 _atom_site_type_symbol
 _atom_site_label
 _atom_site_symmetry_multiplicity
 _atom_site_fract_x
 _atom_site_fract_y
 _atom_site_fract_z
 _atom_site_occupancy
  Cs  Cs0  1  0.31442330  0.01787937  0.56580554  1.0
  Cs  Cs1  1  0.36383759  0.51788984  0.43419543  1.0
  C  C2  1  0.85321951  0.93775984  0.35334301  1.0
  C  C3  1  0.82504355  0.43775024  0.64665897  1.0
  S  S4  1  0.82961864  0.05380595  0.42599773  1.0
  S  S5  1  0.84865312  0.55379300  0.57399999  1.0
  O  O6  1  0.57847279  0.00599887  0.44219304  1.0
  O  O7  1  0.09978345  0.50598149  0.55780890  1.0
  O  O8  1  0.88199346  0.28984002  0.41744054  1.0
  O  O9  1  0.79626870  0.78982324  0.58255711  1.0
  O  O10  1  0.01397735  0.92858679  0.45686386  1.0
  O  O11  1  0.66428927  0.42856992  0.54313703  1.0
  F  F12  1  0.70027880  0.04106964  0.31700734  1.0
  F  F13  1  0.97798508  0.54105693  0.68299195  1.0
  F  F14  1  0.08158506  0.96065178  0.33331924  1.0
  F  F15  1  0.59668083  0.46064721  0.66668103  1.0
  F  F16  1  0.79850458  0.71744648  0.35319459  1.0
  F  F17  1  0.87975505  0.21743964  0.64680470  1.0
