# Supplementary material for: Search for Low-Periodic Substructures in Crystalline Solids: A Novel Approach
Source: ACS Appl Mater Interfaces. 2026 May 5;18(19):27997–8008. doi: 10.1021/acsami.6c03558 (PMC13195581; doi:10.1021/acsami.6c03558)
Supplement: Supplementary file 2 [file am6c03558_si_002.zip › Supporting_archive/CSS_identified_2p_substructure/_0686a963-f092-4907-82e1-124e89f59abb_form2-BV-component_1-V2Co1O6-2p.cif]

# generated using pymatgen
data_V2CoO6
_symmetry_space_group_name_H-M   'P 1'
_cell_length_a   3.14420970
_cell_length_b   5.16526395
_cell_length_c   20.99159052
_cell_angle_alpha   90.00000000
_cell_angle_beta   90.00000000
_cell_angle_gamma   107.71972369
_symmetry_Int_Tables_number   1
_chemical_formula_structural   V2CoO6
_chemical_formula_sum   'V2 Co1 O6'
_cell_volume   324.74332566
_cell_formula_units_Z   1
loop_
 _symmetry_equiv_pos_site_id
 _symmetry_equiv_pos_as_xyz
  1  'x, y, z'
loop_
 _atom_site_type_symbol
 _atom_site_label
 _atom_site_symmetry_multiplicity
 _atom_site_fract_x
 _atom_site_fract_y
 _atom_site_fract_z
 _atom_site_occupancy
  V  V0  1  0.70294146  0.40588292  0.60050395  1.0
  O  O1  1  0.82897134  0.65794267  0.54255354  1.0
  O  O2  1  0.55148583  0.10297167  0.56395331  1.0
  O  O3  1  0.21361662  0.42723323  0.64271407  1.0
  V  V4  1  0.14006071  0.28012143  0.39949605  1.0
  Co  Co5  1  0.42150109  0.84300217  0.50000000  1.0
  O  O6  1  0.01403084  0.02806168  0.45744646  1.0
  O  O7  1  0.29151634  0.58303268  0.43604669  1.0
  O  O8  1  0.62938556  0.25877111  0.35728593  1.0
