# Supplementary material for: Search for Low-Periodic Substructures in Crystalline Solids: A Novel Approach
Source: ACS Appl Mater Interfaces. 2026 May 5;18(19):27997–8008. doi: 10.1021/acsami.6c03558 (PMC13195581; doi:10.1021/acsami.6c03558)
Supplement: Supplementary file 2 [file am6c03558_si_002.zip › Supporting_archive/CSS_identified_2p_substructure/_069039df-c723-4a80-b2fe-79317fa0f902_form2-BV-component_1-Co2P2S6-2p.cif]

# generated using pymatgen
data_CoPS3
_symmetry_space_group_name_H-M   'P 1'
_cell_length_a   5.85196408
_cell_length_b   5.85196408
_cell_length_c   17.80511562
_cell_angle_alpha   90.00000000
_cell_angle_beta   90.00000000
_cell_angle_gamma   119.83408769
_symmetry_Int_Tables_number   1
_chemical_formula_structural   CoPS3
_chemical_formula_sum   'Co2 P2 S6'
_cell_volume   528.93509045
_cell_formula_units_Z   2
loop_
 _symmetry_equiv_pos_site_id
 _symmetry_equiv_pos_as_xyz
  1  'x, y, z'
loop_
 _atom_site_type_symbol
 _atom_site_label
 _atom_site_symmetry_multiplicity
 _atom_site_fract_x
 _atom_site_fract_y
 _atom_site_fract_z
 _atom_site_occupancy
  Co  Co0  1  0.33862713  0.00385663  0.50000000  1.0
  Co  Co1  1  0.00385663  0.33862713  0.50000000  1.0
  P  P2  1  0.67205251  0.67205251  0.56294339  1.0
  P  P3  1  0.67043125  0.67043125  0.43705661  1.0
  S  S4  1  0.67221123  0.03262533  0.57877274  1.0
  S  S5  1  0.03262533  0.67221123  0.57877274  1.0
  S  S6  1  0.67027253  0.30985844  0.42122726  1.0
  S  S7  1  0.30985844  0.67027253  0.42122726  1.0
  S  S8  1  0.30985805  0.30985805  0.57841471  1.0
  S  S9  1  0.03262572  0.03262572  0.42158529  1.0
