# Supplementary material for: Search for Low-Periodic Substructures in Crystalline Solids: A Novel Approach
Source: ACS Appl Mater Interfaces. 2026 May 5;18(19):27997–8008. doi: 10.1021/acsami.6c03558 (PMC13195581; doi:10.1021/acsami.6c03558)
Supplement: Supplementary file 2 [file am6c03558_si_002.zip › Supporting_archive/CSS_identified_2p_substructure/_06a02e00-0cfc-41e2-a7fa-cf74a7d08da1_form2-BV-component_1-Tl6Sb2S8-2p.cif]

# generated using pymatgen
data_Tl3SbS4
_symmetry_space_group_name_H-M   'P 1'
_cell_length_a   6.31161742
_cell_length_b   6.38755254
_cell_length_c   26.37473676
_cell_angle_alpha   90.00000000
_cell_angle_beta   90.00000000
_cell_angle_gamma   103.97933063
_symmetry_Int_Tables_number   1
_chemical_formula_structural   Tl3SbS4
_chemical_formula_sum   'Tl6 Sb2 S8'
_cell_volume   1031.82592530
_cell_formula_units_Z   2
loop_
 _symmetry_equiv_pos_site_id
 _symmetry_equiv_pos_as_xyz
  1  'x, y, z'
loop_
 _atom_site_type_symbol
 _atom_site_label
 _atom_site_symmetry_multiplicity
 _atom_site_fract_x
 _atom_site_fract_y
 _atom_site_fract_z
 _atom_site_occupancy
  Tl  Tl0  1  0.97611439  0.15619014  0.28428668  1.0
  Tl  Tl1  1  0.87984643  0.01802296  0.49523666  1.0
  Tl  Tl2  1  0.70626970  0.36817631  0.40832458  1.0
  Sb  Sb3  1  0.23146042  0.84311509  0.38798372  1.0
  S  S4  1  0.36707014  0.96659307  0.47135719  1.0
  S  S5  1  0.23493568  0.47074587  0.38098245  1.0
  S  S6  1  0.86128117  0.87129865  0.38096345  1.0
  S  S7  1  0.44661314  0.05963950  0.32367648  1.0
  Tl  Tl8  1  0.46755670  0.14050422  0.59149156  1.0
  Tl  Tl9  1  0.29698086  0.49351520  0.50487154  1.0
  Tl  Tl10  1  0.19134811  0.34627262  0.71556062  1.0
  Sb  Sb11  1  0.94229627  0.66520877  0.61207637  1.0
  S  S12  1  0.72590061  0.44819489  0.67618122  1.0
  S  S13  1  0.31222725  0.63669198  0.61934587  1.0
  S  S14  1  0.93842895  0.03741081  0.61912059  1.0
  S  S15  1  0.80832670  0.54289419  0.52854102  1.0
