# Supplementary material for: Search for Low-Periodic Substructures in Crystalline Solids: A Novel Approach
Source: ACS Appl Mater Interfaces. 2026 May 5;18(19):27997–8008. doi: 10.1021/acsami.6c03558 (PMC13195581; doi:10.1021/acsami.6c03558)
Supplement: Supplementary file 2 [file am6c03558_si_002.zip › Supporting_archive/CSS_identified_2p_substructure/_07459ea8-d589-4a26-95bf-9f88d958799f_form2-BV-component_1-K2H6C4N16O4-2p.cif]

# generated using pymatgen
data_KH3C2(N4O)2
_symmetry_space_group_name_H-M   'P 1'
_cell_length_a   11.43007006
_cell_length_b   4.56724516
_cell_length_c   20.59752358
_cell_angle_alpha   90.00000000
_cell_angle_beta   90.00000000
_cell_angle_gamma   87.67853061
_symmetry_Int_Tables_number   1
_chemical_formula_structural   KH3C2(N4O)2
_chemical_formula_sum   'K2 H6 C4 N16 O4'
_cell_volume   1074.38923476
_cell_formula_units_Z   2
loop_
 _symmetry_equiv_pos_site_id
 _symmetry_equiv_pos_as_xyz
  1  'x, y, z'
loop_
 _atom_site_type_symbol
 _atom_site_label
 _atom_site_symmetry_multiplicity
 _atom_site_fract_x
 _atom_site_fract_y
 _atom_site_fract_z
 _atom_site_occupancy
  K  K0  1  0.19359728  0.72615331  0.56847079  1.0
  K  K1  1  0.94939487  0.40319097  0.43152921  1.0
  H  H2  1  0.66524630  0.85599120  0.62952131  1.0
  H  H3  1  0.47774585  0.27335308  0.37047869  1.0
  H  H4  1  0.67943825  0.46577619  0.52164031  1.0
  H  H5  1  0.46355391  0.66356809  0.47835969  1.0
  H  H6  1  0.81927785  0.80799540  0.63587856  1.0
  H  H7  1  0.32371431  0.32134888  0.36412144  1.0
  C  C8  1  0.75978792  0.14717812  0.57946196  1.0
  C  C9  1  0.38320423  0.98216616  0.42053804  1.0
  C  C10  1  0.54917059  0.23313219  0.56718332  1.0
  C  C11  1  0.59382156  0.89621209  0.43281668  1.0
  N  N12  1  0.96397473  0.15198530  0.57986702  1.0
  N  N13  1  0.17901742  0.97735898  0.42013298  1.0
  N  N14  1  0.74756224  0.91805662  0.61765193  1.0
  N  N15  1  0.39542991  0.21128766  0.38234807  1.0
  N  N16  1  0.66468420  0.29558598  0.55480524  1.0
  N  N17  1  0.47830796  0.83375830  0.44519476  1.0
  N  N18  1  0.36255503  0.26215327  0.56269594  1.0
  N  N19  1  0.78043713  0.86719101  0.43730406  1.0
  N  N20  1  0.45927808  0.38408797  0.53873543  1.0
  N  N21  1  0.68371407  0.74525632  0.46126457  1.0
  N  N22  1  0.86224711  0.26497554  0.55875346  1.0
  N  N23  1  0.28074505  0.86436874  0.44124654  1.0
  N  N24  1  0.39354093  0.04800912  0.60297444  1.0
  N  N25  1  0.74945123  0.08133516  0.39702556  1.0
  N  N26  1  0.51193588  0.02250082  0.60686532  1.0
  N  N27  1  0.63105628  0.10684346  0.39313468  1.0
  O  O28  1  0.97620062  0.94013450  0.61992600  1.0
  O  O29  1  0.16679154  0.18920978  0.38007400  1.0
  O  O30  1  0.05442968  0.26627978  0.55656137  1.0
  O  O31  1  0.08856248  0.86306450  0.44343863  1.0
