# Supplementary material for: Search for Low-Periodic Substructures in Crystalline Solids: A Novel Approach
Source: ACS Appl Mater Interfaces. 2026 May 5;18(19):27997–8008. doi: 10.1021/acsami.6c03558 (PMC13195581; doi:10.1021/acsami.6c03558)
Supplement: Supplementary file 2 [file am6c03558_si_002.zip › Supporting_archive/CSS_identified_2p_substructure/_0764c717-8356-42c8-b966-0a6991ccd35c_form2-BV-component_3-Rb3Nb2Br9-2p.cif]

# generated using pymatgen
data_Rb3Nb2Br9
_symmetry_space_group_name_H-M   'P 1'
_cell_length_a   7.52300075
_cell_length_b   7.52300075
_cell_length_c   26.30234964
_cell_angle_alpha   90.00000000
_cell_angle_beta   90.00000000
_cell_angle_gamma   120.00000000
_symmetry_Int_Tables_number   1
_chemical_formula_structural   Rb3Nb2Br9
_chemical_formula_sum   'Rb3 Nb2 Br9'
_cell_volume   1289.16168125
_cell_formula_units_Z   1
loop_
 _symmetry_equiv_pos_site_id
 _symmetry_equiv_pos_as_xyz
  1  'x, y, z'
loop_
 _atom_site_type_symbol
 _atom_site_label
 _atom_site_symmetry_multiplicity
 _atom_site_fract_x
 _atom_site_fract_y
 _atom_site_fract_z
 _atom_site_occupancy
  Rb  Rb0  1  0.00000000  0.00000000  0.50000000  1.0
  Rb  Rb1  1  0.33333333  0.66666667  0.71485437  1.0
  Rb  Rb2  1  0.33333333  0.66666667  0.28514563  1.0
  Nb  Nb3  1  0.33333333  0.66666667  0.55083054  1.0
  Nb  Nb4  1  0.33333333  0.66666667  0.44916946  1.0
  Br  Br5  1  0.50989724  0.01979449  0.50000000  1.0
  Br  Br6  1  0.50989725  0.49010276  0.50000000  1.0
  Br  Br7  1  0.98020551  0.49010276  0.50000000  1.0
  Br  Br8  1  0.16908464  0.33816927  0.60658349  1.0
  Br  Br9  1  0.16908464  0.83091536  0.60658349  1.0
  Br  Br10  1  0.66183073  0.83091536  0.60658349  1.0
  Br  Br11  1  0.16908464  0.33816927  0.39341651  1.0
  Br  Br12  1  0.16908464  0.83091536  0.39341651  1.0
  Br  Br13  1  0.66183073  0.83091536  0.39341651  1.0
