# Supplementary material for: Search for Low-Periodic Substructures in Crystalline Solids: A Novel Approach
Source: ACS Appl Mater Interfaces. 2026 May 5;18(19):27997–8008. doi: 10.1021/acsami.6c03558 (PMC13195581; doi:10.1021/acsami.6c03558)
Supplement: Supplementary file 2 [file am6c03558_si_002.zip › Supporting_archive/CSS_identified_2p_substructure/_07d6247d-034c-4546-baa6-10294942e661_form2-BV-component_1-Ga4Cu2Cl16-2p.cif]

# generated using pymatgen
data_Ga2CuCl8
_symmetry_space_group_name_H-M   'P 1'
_cell_length_a   7.35569158
_cell_length_b   12.26484586
_cell_length_c   19.53694073
_cell_angle_alpha   90.00000000
_cell_angle_beta   90.00000000
_cell_angle_gamma   89.98981906
_symmetry_Int_Tables_number   1
_chemical_formula_structural   Ga2CuCl8
_chemical_formula_sum   'Ga4 Cu2 Cl16'
_cell_volume   1762.55288963
_cell_formula_units_Z   2
loop_
 _symmetry_equiv_pos_site_id
 _symmetry_equiv_pos_as_xyz
  1  'x, y, z'
loop_
 _atom_site_type_symbol
 _atom_site_label
 _atom_site_symmetry_multiplicity
 _atom_site_fract_x
 _atom_site_fract_y
 _atom_site_fract_z
 _atom_site_occupancy
  Ga  Ga0  1  0.26802853  0.15302321  0.56218716  1.0
  Ga  Ga1  1  0.76799334  0.27988176  0.43779005  1.0
  Ga  Ga2  1  0.73205170  0.77993151  0.43781284  1.0
  Ga  Ga3  1  0.23208689  0.65307296  0.56220995  1.0
  Cu  Cu4  1  0.00004012  0.96647736  0.50000000  1.0
  Cu  Cu5  1  0.50004012  0.46647736  0.50000000  1.0
  Cl  Cl6  1  0.50428737  0.09470116  0.61611185  1.0
  Cl  Cl7  1  0.00428588  0.33818598  0.38389798  1.0
  Cl  Cl8  1  0.49579287  0.83825356  0.38388815  1.0
  Cl  Cl9  1  0.99579435  0.59476874  0.61610202  1.0
  Cl  Cl10  1  0.00817306  0.06879550  0.60125062  1.0
  Cl  Cl11  1  0.50820974  0.36422896  0.39871985  1.0
  Cl  Cl12  1  0.99190717  0.86415922  0.39874938  1.0
  Cl  Cl13  1  0.49187050  0.56872576  0.60128015  1.0
  Cl  Cl14  1  0.22293523  0.32835393  0.55391057  1.0
  Cl  Cl15  1  0.72287716  0.10456192  0.44606264  1.0
  Cl  Cl16  1  0.77714500  0.60460079  0.44608943  1.0
  Cl  Cl17  1  0.27720307  0.82839280  0.55393736  1.0
  Cl  Cl18  1  0.23594858  0.07411034  0.45595152  1.0
  Cl  Cl19  1  0.73595440  0.35875422  0.54403817  1.0
  Cl  Cl20  1  0.76413166  0.85884438  0.54404848  1.0
  Cl  Cl21  1  0.26412584  0.57420050  0.45596183  1.0
