# Supplementary material for: Search for Low-Periodic Substructures in Crystalline Solids: A Novel Approach
Source: ACS Appl Mater Interfaces. 2026 May 5;18(19):27997–8008. doi: 10.1021/acsami.6c03558 (PMC13195581; doi:10.1021/acsami.6c03558)
Supplement: Supplementary file 2 [file am6c03558_si_002.zip › Supporting_archive/CSS_identified_2p_substructure/_085bd8ae-df20-40ce-9689-34303177f3f0_form2-BV-component_1-Ge2P6-2p.cif]

# generated using pymatgen
data_GeP3
_symmetry_space_group_name_H-M   'P 1'
_cell_length_a   7.15082434
_cell_length_b   7.15082434
_cell_length_c   16.46689075
_cell_angle_alpha   90.00000000
_cell_angle_beta   90.00000000
_cell_angle_gamma   120.00000000
_symmetry_Int_Tables_number   1
_chemical_formula_structural   GeP3
_chemical_formula_sum   'Ge2 P6'
_cell_volume   729.21308936
_cell_formula_units_Z   2
loop_
 _symmetry_equiv_pos_site_id
 _symmetry_equiv_pos_as_xyz
  1  'x, y, z'
loop_
 _atom_site_type_symbol
 _atom_site_label
 _atom_site_symmetry_multiplicity
 _atom_site_fract_x
 _atom_site_fract_y
 _atom_site_fract_z
 _atom_site_occupancy
  Ge  Ge0  1  0.66666667  0.33333333  0.45545939  1.0
  P  P1  1  0.65184876  0.82592438  0.46758674  1.0
  P  P2  1  0.17407562  0.82592438  0.46758674  1.0
  P  P3  1  0.17407562  0.34815124  0.46758674  1.0
  Ge  Ge4  1  0.00000000  0.00000000  0.54454061  1.0
  P  P5  1  0.01481791  0.50740895  0.53241326  1.0
  P  P6  1  0.49259105  0.50740895  0.53241326  1.0
  P  P7  1  0.49259105  0.98518209  0.53241326  1.0
