# Supplementary material for: Search for Low-Periodic Substructures in Crystalline Solids: A Novel Approach
Source: ACS Appl Mater Interfaces. 2026 May 5;18(19):27997–8008. doi: 10.1021/acsami.6c03558 (PMC13195581; doi:10.1021/acsami.6c03558)
Supplement: Supplementary file 2 [file am6c03558_si_002.zip › Supporting_archive/CSS_identified_2p_substructure/_08d970bb-93c4-4e90-9425-35782754eba7_form2-BV-component_1-Zn2P2H6C4O8-2p.cif]

# generated using pymatgen
data_ZnPH3(CO2)2
_symmetry_space_group_name_H-M   'P 1'
_cell_length_a   4.99709329
_cell_length_b   5.99085673
_cell_length_c   26.41281787
_cell_angle_alpha   90.00000000
_cell_angle_beta   90.00000000
_cell_angle_gamma   90.00000000
_symmetry_Int_Tables_number   1
_chemical_formula_structural   ZnPH3(CO2)2
_chemical_formula_sum   'Zn2 P2 H6 C4 O8'
_cell_volume   790.71709506
_cell_formula_units_Z   2
loop_
 _symmetry_equiv_pos_site_id
 _symmetry_equiv_pos_as_xyz
  1  'x, y, z'
loop_
 _atom_site_type_symbol
 _atom_site_label
 _atom_site_symmetry_multiplicity
 _atom_site_fract_x
 _atom_site_fract_y
 _atom_site_fract_z
 _atom_site_occupancy
  Zn  Zn0  1  0.89086802  0.00000000  0.48462031  1.0
  Zn  Zn1  1  0.39074235  0.50000000  0.51537034  1.0
  P  P2  1  0.34952155  0.00000000  0.42600185  1.0
  P  P3  1  0.84950169  0.50000000  0.57400533  1.0
  H  H4  1  0.00580226  0.00000000  0.36045999  1.0
  H  H5  1  0.50572874  0.50000000  0.63953812  1.0
  H  H6  1  0.59946476  0.00000000  0.32484026  1.0
  H  H7  1  0.29694290  0.00000000  0.28395224  1.0
  C  C8  1  0.22468274  0.00000000  0.36317893  1.0
  C  C9  1  0.72459807  0.50000000  0.63682220  1.0
  C  C10  1  0.38133668  0.00000000  0.32220038  1.0
  O  O11  1  0.65379633  0.00000000  0.42625358  1.0
  O  O12  1  0.15380155  0.50000000  0.57376960  1.0
  O  O13  1  0.75363890  0.00000000  0.55048123  1.0
  O  O14  1  0.25363601  0.50000000  0.44949411  1.0
  O  O15  1  0.20927934  0.19250584  0.45803742  1.0
  O  O16  1  0.70923970  0.30751908  0.54196584  1.0
  O  O17  1  0.20927934  0.80749416  0.45803742  1.0
  O  O18  1  0.70923970  0.69248092  0.54196584  1.0
  H  H19  1  0.09930997  0.50000000  0.67515492  1.0
  H  H20  1  0.79671478  0.50000000  0.71604616  1.0
  C  C21  1  0.88119256  0.50000000  0.67780393  1.0
