# Supplementary material for: Search for Low-Periodic Substructures in Crystalline Solids: A Novel Approach
Source: ACS Appl Mater Interfaces. 2026 May 5;18(19):27997–8008. doi: 10.1021/acsami.6c03558 (PMC13195581; doi:10.1021/acsami.6c03558)
Supplement: Supplementary file 2 [file am6c03558_si_002.zip › Supporting_archive/CSS_identified_2p_substructure/_09022bda-c43c-4494-81d0-67e20db06a3d_form2-BV-component_3-Na8Hg4S8-2p.cif]

# generated using pymatgen
data_Na2HgS2
_symmetry_space_group_name_H-M   'P 1'
_cell_length_a   7.56636364
_cell_length_b   7.07542826
_cell_length_c   22.40765457
_cell_angle_alpha   90.00000000
_cell_angle_beta   90.00000000
_cell_angle_gamma   90.00000000
_symmetry_Int_Tables_number   1
_chemical_formula_structural   Na2HgS2
_chemical_formula_sum   'Na8 Hg4 S8'
_cell_volume   1199.59968412
_cell_formula_units_Z   4
loop_
 _symmetry_equiv_pos_site_id
 _symmetry_equiv_pos_as_xyz
  1  'x, y, z'
loop_
 _atom_site_type_symbol
 _atom_site_label
 _atom_site_symmetry_multiplicity
 _atom_site_fract_x
 _atom_site_fract_y
 _atom_site_fract_z
 _atom_site_occupancy
  Na  Na0  1  0.73025746  0.00095726  0.34320721  1.0
  Na  Na1  1  0.26974254  0.50095726  0.65679279  1.0
  Na  Na2  1  0.23025746  0.00095726  0.65679279  1.0
  Na  Na3  1  0.76974254  0.50095726  0.34320721  1.0
  Na  Na4  1  0.54199579  0.67694768  0.45525804  1.0
  Na  Na5  1  0.45800421  0.17694768  0.54474196  1.0
  Na  Na6  1  0.04199579  0.67694768  0.54474196  1.0
  Na  Na7  1  0.95800421  0.17694768  0.45525804  1.0
  Hg  Hg8  1  0.65243712  0.76759300  0.61278058  1.0
  Hg  Hg9  1  0.34756288  0.26759300  0.38721942  1.0
  Hg  Hg10  1  0.15243712  0.76759300  0.38721942  1.0
  Hg  Hg11  1  0.84756288  0.26759300  0.61278058  1.0
  S  S12  1  0.61432063  0.29329371  0.44225803  1.0
  S  S13  1  0.38567937  0.79329371  0.55774197  1.0
  S  S14  1  0.11432063  0.29329371  0.55774197  1.0
  S  S15  1  0.88567937  0.79329371  0.44225803  1.0
  S  S16  1  0.07543325  0.24370527  0.33470705  1.0
  S  S17  1  0.92456675  0.74370527  0.66529295  1.0
  S  S18  1  0.57543325  0.24370527  0.66529295  1.0
  S  S19  1  0.42456675  0.74370527  0.33470705  1.0
