# Supplementary material for: Search for Low-Periodic Substructures in Crystalline Solids: A Novel Approach
Source: ACS Appl Mater Interfaces. 2026 May 5;18(19):27997–8008. doi: 10.1021/acsami.6c03558 (PMC13195581; doi:10.1021/acsami.6c03558)
Supplement: Supplementary file 2 [file am6c03558_si_002.zip › Supporting_archive/CSS_identified_2p_substructure/_093447ec-6667-43fe-b9a3-fbbd55bee18c_form2-BV-component_1-Zr2I8O24-2p.cif]

# generated using pymatgen
data_Zr(IO3)4
_symmetry_space_group_name_H-M   'P 1'
_cell_length_a   8.44751047
_cell_length_b   8.44751047
_cell_length_c   21.72654945
_cell_angle_alpha   90.00000000
_cell_angle_beta   90.00000000
_cell_angle_gamma   90.00000000
_symmetry_Int_Tables_number   1
_chemical_formula_structural   Zr(IO3)4
_chemical_formula_sum   'Zr2 I8 O24'
_cell_volume   1550.41597808
_cell_formula_units_Z   2
loop_
 _symmetry_equiv_pos_site_id
 _symmetry_equiv_pos_as_xyz
  1  'x, y, z'
loop_
 _atom_site_type_symbol
 _atom_site_label
 _atom_site_symmetry_multiplicity
 _atom_site_fract_x
 _atom_site_fract_y
 _atom_site_fract_z
 _atom_site_occupancy
  Zr  Zr0  1  0.50000000  0.00000000  0.51976463  1.0
  Zr  Zr1  1  0.00000000  0.50000000  0.48023537  1.0
  I  I2  1  0.24797816  0.71869589  0.59414865  1.0
  I  I3  1  0.78130411  0.74797816  0.59414865  1.0
  I  I4  1  0.75202184  0.28130411  0.59414865  1.0
  I  I5  1  0.21869589  0.25202184  0.59414865  1.0
  I  I6  1  0.25202184  0.78130411  0.40585135  1.0
  I  I7  1  0.71869589  0.75202184  0.40585135  1.0
  I  I8  1  0.74797816  0.21869589  0.40585135  1.0
  I  I9  1  0.28130411  0.24797816  0.40585135  1.0
  O  O10  1  0.40339403  0.74870344  0.34519978  1.0
  O  O11  1  0.75129656  0.90339403  0.34519978  1.0
  O  O12  1  0.59660597  0.25129656  0.34519978  1.0
  O  O13  1  0.24870344  0.09660597  0.34519978  1.0
  O  O14  1  0.09660597  0.75129656  0.65480022  1.0
  O  O15  1  0.74870344  0.59660597  0.65480022  1.0
  O  O16  1  0.90339403  0.24870344  0.65480022  1.0
  O  O17  1  0.25129656  0.40339403  0.65480022  1.0
  O  O18  1  0.29134675  0.93000791  0.57564578  1.0
  O  O19  1  0.56999209  0.79134675  0.57564578  1.0
  O  O20  1  0.70865325  0.06999209  0.57564578  1.0
  O  O21  1  0.43000791  0.20865325  0.57564578  1.0
  O  O22  1  0.20865325  0.56999209  0.42435422  1.0
  O  O23  1  0.93000791  0.70865325  0.42435422  1.0
  O  O24  1  0.79134675  0.43000791  0.42435422  1.0
  O  O25  1  0.06999209  0.29134675  0.42435422  1.0
  O  O26  1  0.08661729  0.70658904  0.53339571  1.0
  O  O27  1  0.79341096  0.58661729  0.53339571  1.0
  O  O28  1  0.91338271  0.29341096  0.53339571  1.0
  O  O29  1  0.20658904  0.41338271  0.53339571  1.0
  O  O30  1  0.41338271  0.79341096  0.46660429  1.0
  O  O31  1  0.70658904  0.91338271  0.46660429  1.0
  O  O32  1  0.58661729  0.20658904  0.46660429  1.0
  O  O33  1  0.29341096  0.08661729  0.46660429  1.0
