# Supplementary material for: Search for Low-Periodic Substructures in Crystalline Solids: A Novel Approach
Source: ACS Appl Mater Interfaces. 2026 May 5;18(19):27997–8008. doi: 10.1021/acsami.6c03558 (PMC13195581; doi:10.1021/acsami.6c03558)
Supplement: Supplementary file 2 [file am6c03558_si_002.zip › Supporting_archive/CSS_identified_2p_substructure/_096c3b4c-c6f3-4cd2-b283-8ef482544042_form2-BV-component_1-Cu4H8C2O10-2p.cif]

# generated using pymatgen
data_Cu2H4CO5
_symmetry_space_group_name_H-M   'P 1'
_cell_length_a   5.79653256
_cell_length_b   6.18342007
_cell_length_c   24.38746176
_cell_angle_alpha   90.00000000
_cell_angle_beta   90.00000000
_cell_angle_gamma   90.00000000
_symmetry_Int_Tables_number   1
_chemical_formula_structural   Cu2H4CO5
_chemical_formula_sum   'Cu4 H8 C2 O10'
_cell_volume   874.10505572
_cell_formula_units_Z   2
loop_
 _symmetry_equiv_pos_site_id
 _symmetry_equiv_pos_as_xyz
  1  'x, y, z'
loop_
 _atom_site_type_symbol
 _atom_site_label
 _atom_site_symmetry_multiplicity
 _atom_site_fract_x
 _atom_site_fract_y
 _atom_site_fract_z
 _atom_site_occupancy
  Cu  Cu0  1  0.70715057  0.28693926  0.49854413  1.0
  Cu  Cu1  1  0.20210540  0.53536345  0.49878078  1.0
  H  H2  1  0.79932962  0.76489078  0.39034688  1.0
  H  H3  1  0.20030627  0.79236322  0.42067546  1.0
  H  H4  1  0.47440824  0.05542679  0.42984402  1.0
  H  H5  1  0.51102241  0.55027457  0.42846588  1.0
  C  C6  1  0.69031733  0.72294033  0.35429755  1.0
  O  O7  1  0.76024611  0.78048258  0.30753508  1.0
  O  O8  1  0.52094874  0.53457103  0.47003145  1.0
  O  O9  1  0.11419756  0.78622981  0.45527199  1.0
  O  O10  1  0.51583288  0.04068371  0.46957646  1.0
  O  O11  1  0.50376243  0.61731447  0.36447627  1.0
  Cu  Cu12  1  0.69242533  0.78693926  0.50145587  1.0
  Cu  Cu13  1  0.19747050  0.03536345  0.50121922  1.0
  H  H14  1  0.60024627  0.26489078  0.60965312  1.0
  H  H15  1  0.19926962  0.29236322  0.57932454  1.0
  H  H16  1  0.92516765  0.55542679  0.57015598  1.0
  H  H17  1  0.88855348  0.05027457  0.57153412  1.0
  C  C18  1  0.70925856  0.22294033  0.64570245  1.0
  O  O19  1  0.63932978  0.28048258  0.69246492  1.0
  O  O20  1  0.87862716  0.03457103  0.52996855  1.0
  O  O21  1  0.28537833  0.28622981  0.54472801  1.0
  O  O22  1  0.88374302  0.54068371  0.53042354  1.0
  O  O23  1  0.89581346  0.11731447  0.63552373  1.0
