# Supplementary material for: Search for Low-Periodic Substructures in Crystalline Solids: A Novel Approach
Source: ACS Appl Mater Interfaces. 2026 May 5;18(19):27997–8008. doi: 10.1021/acsami.6c03558 (PMC13195581; doi:10.1021/acsami.6c03558)
Supplement: Supplementary file 2 [file am6c03558_si_002.zip › Supporting_archive/CSS_identified_2p_substructure/_098afd24-f620-4c5d-9bf6-47276c13219c_form2-BV-component_1-Zn2In4Se8O24-2p.cif]

# generated using pymatgen
data_ZnIn2(SeO3)4
_symmetry_space_group_name_H-M   'P 1'
_cell_length_a   4.82840442
_cell_length_b   15.35283289
_cell_length_c   20.83362897
_cell_angle_alpha   90.00000000
_cell_angle_beta   90.00000000
_cell_angle_gamma   90.00000000
_symmetry_Int_Tables_number   1
_chemical_formula_structural   ZnIn2(SeO3)4
_chemical_formula_sum   'Zn2 In4 Se8 O24'
_cell_volume   1544.39037931
_cell_formula_units_Z   2
loop_
 _symmetry_equiv_pos_site_id
 _symmetry_equiv_pos_as_xyz
  1  'x, y, z'
loop_
 _atom_site_type_symbol
 _atom_site_label
 _atom_site_symmetry_multiplicity
 _atom_site_fract_x
 _atom_site_fract_y
 _atom_site_fract_z
 _atom_site_occupancy
  Zn  Zn0  1  0.00000000  0.69577667  0.50000000  1.0
  Zn  Zn1  1  0.50000000  0.19577667  0.50000000  1.0
  In  In2  1  0.46482931  0.87792036  0.55947740  1.0
  In  In3  1  0.03517069  0.37792036  0.55947740  1.0
  In  In4  1  0.53517069  0.51363298  0.44052260  1.0
  In  In5  1  0.96482931  0.01363298  0.44052260  1.0
  Se  Se6  1  0.43085036  0.84858362  0.41345946  1.0
  Se  Se7  1  0.06914964  0.34858362  0.41345946  1.0
  Se  Se8  1  0.56914964  0.54296972  0.58654054  1.0
  Se  Se9  1  0.93085036  0.04296972  0.58654054  1.0
  Se  Se10  1  0.99414128  0.75328776  0.63316294  1.0
  Se  Se11  1  0.50585872  0.25328776  0.63316294  1.0
  Se  Se12  1  0.00585872  0.63826558  0.36683706  1.0
  Se  Se13  1  0.49414128  0.13826558  0.36683706  1.0
  O  O14  1  0.16910156  0.67675246  0.58926845  1.0
  O  O15  1  0.33089844  0.17675246  0.58926845  1.0
  O  O16  1  0.83089844  0.71480088  0.41073155  1.0
  O  O17  1  0.66910156  0.21480088  0.41073155  1.0
  O  O18  1  0.63204843  0.91705434  0.46263961  1.0
  O  O19  1  0.86795157  0.41705434  0.46263961  1.0
  O  O20  1  0.36795157  0.47449900  0.53736039  1.0
  O  O21  1  0.13204843  0.97449900  0.53736039  1.0
  O  O22  1  0.79526976  0.78447530  0.56566271  1.0
  O  O23  1  0.70473024  0.28447530  0.56566271  1.0
  O  O24  1  0.20473024  0.60707804  0.43433729  1.0
  O  O25  1  0.29526976  0.10707804  0.43433729  1.0
  O  O26  1  0.22984211  0.83720314  0.64000511  1.0
  O  O27  1  0.27015789  0.33720314  0.64000511  1.0
  O  O28  1  0.77015789  0.55435020  0.35999489  1.0
  O  O29  1  0.72984211  0.05435020  0.35999489  1.0
  O  O30  1  0.28986318  0.79934695  0.48118669  1.0
  O  O31  1  0.21013682  0.29934695  0.48118669  1.0
  O  O32  1  0.71013682  0.59220639  0.51881331  1.0
  O  O33  1  0.78986318  0.09220639  0.51881331  1.0
  O  O34  1  0.17370621  0.91564311  0.38606468  1.0
  O  O35  1  0.32629379  0.41564311  0.38606468  1.0
  O  O36  1  0.82629379  0.47591023  0.61393532  1.0
  O  O37  1  0.67370621  0.97591023  0.61393532  1.0
