# Supplementary material for: Search for Low-Periodic Substructures in Crystalline Solids: A Novel Approach
Source: ACS Appl Mater Interfaces. 2026 May 5;18(19):27997–8008. doi: 10.1021/acsami.6c03558 (PMC13195581; doi:10.1021/acsami.6c03558)
Supplement: Supplementary file 2 [file am6c03558_si_002.zip › Supporting_archive/CSS_identified_2p_substructure/_09939b8b-df48-4e34-9c1d-3daff8a707c5_form2-BV-component_1-V4O8-2p.cif]

# generated using pymatgen
data_VO2
_symmetry_space_group_name_H-M   'P 1'
_cell_length_a   4.94426207
_cell_length_b   4.96228512
_cell_length_c   21.75935240
_cell_angle_alpha   90.00000000
_cell_angle_beta   90.00000000
_cell_angle_gamma   59.98424358
_symmetry_Int_Tables_number   1
_chemical_formula_structural   VO2
_chemical_formula_sum   'V4 O8'
_cell_volume   462.26479363
_cell_formula_units_Z   4
loop_
 _symmetry_equiv_pos_site_id
 _symmetry_equiv_pos_as_xyz
  1  'x, y, z'
loop_
 _atom_site_type_symbol
 _atom_site_label
 _atom_site_symmetry_multiplicity
 _atom_site_fract_x
 _atom_site_fract_y
 _atom_site_fract_z
 _atom_site_occupancy
  V  V0  1  0.92480530  0.60326391  0.49972904  1.0
  V  V1  1  0.61060493  0.32818600  0.41806384  1.0
  O  O2  1  0.25773779  0.32467389  0.44381544  1.0
  O  O3  1  0.56944236  0.68918033  0.44951589  1.0
  O  O4  1  0.93108014  0.96812870  0.45000061  1.0
  O  O5  1  0.63525236  0.32677653  0.34467938  1.0
  V  V6  1  0.20045388  0.05233999  0.50027096  1.0
  V  V7  1  0.51465425  0.32741790  0.58193616  1.0
  O  O8  1  0.86752139  0.33093000  0.55618456  1.0
  O  O9  1  0.55581682  0.96642357  0.55048411  1.0
  O  O10  1  0.19417904  0.68747519  0.54999939  1.0
  O  O11  1  0.49000682  0.32882737  0.65532062  1.0
