# Supplementary material for: Search for Low-Periodic Substructures in Crystalline Solids: A Novel Approach
Source: ACS Appl Mater Interfaces. 2026 May 5;18(19):27997–8008. doi: 10.1021/acsami.6c03558 (PMC13195581; doi:10.1021/acsami.6c03558)
Supplement: Supplementary file 2 [file am6c03558_si_002.zip › Supporting_archive/CSS_identified_2p_substructure/_09ba0a44-e944-4a15-a26b-6ec6418d36c5_form2-BV-component_1-Mn2P2Se6-2p.cif]

# generated using pymatgen
data_MnPSe3
_symmetry_space_group_name_H-M   'P 1'
_cell_length_a   6.32173060
_cell_length_b   6.32173060
_cell_length_c   17.92528571
_cell_angle_alpha   90.00000000
_cell_angle_beta   90.00000000
_cell_angle_gamma   120.00000000
_symmetry_Int_Tables_number   1
_chemical_formula_structural   MnPSe3
_chemical_formula_sum   'Mn2 P2 Se6'
_cell_volume   620.39556798
_cell_formula_units_Z   2
loop_
 _symmetry_equiv_pos_site_id
 _symmetry_equiv_pos_as_xyz
  1  'x, y, z'
loop_
 _atom_site_type_symbol
 _atom_site_label
 _atom_site_symmetry_multiplicity
 _atom_site_fract_x
 _atom_site_fract_y
 _atom_site_fract_z
 _atom_site_occupancy
  Mn  Mn0  1  0.33333333  0.66666667  0.50924510  1.0
  Mn  Mn1  1  0.66666667  0.33333333  0.49075490  1.0
  P  P2  1  0.00000000  1.00000000  0.56195287  1.0
  P  P3  1  0.00000000  0.00000000  0.43804713  1.0
  Se  Se4  1  0.63113737  0.00484743  0.58159663  1.0
  Se  Se5  1  0.37371006  0.36886263  0.58159663  1.0
  Se  Se6  1  0.99515257  0.62628994  0.58159663  1.0
  Se  Se7  1  0.36886263  0.99515257  0.41840337  1.0
  Se  Se8  1  0.62628994  0.63113737  0.41840337  1.0
  Se  Se9  1  0.00484743  0.37371006  0.41840337  1.0
