# Supplementary material for: Search for Low-Periodic Substructures in Crystalline Solids: A Novel Approach
Source: ACS Appl Mater Interfaces. 2026 May 5;18(19):27997–8008. doi: 10.1021/acsami.6c03558 (PMC13195581; doi:10.1021/acsami.6c03558)
Supplement: Supplementary file 2 [file am6c03558_si_002.zip › Supporting_archive/CSS_identified_2p_substructure/_0a7ea471-1ec9-4fbb-a2f3-5778309b9003_form2-BV-component_1-Tm2I2O2-2p.cif]

# generated using pymatgen
data_TmIO
_symmetry_space_group_name_H-M   'P 1'
_cell_length_a   3.93837888
_cell_length_b   3.93837888
_cell_length_c   21.06133036
_cell_angle_alpha   90.00000000
_cell_angle_beta   90.00000000
_cell_angle_gamma   90.00000000
_symmetry_Int_Tables_number   1
_chemical_formula_structural   TmIO
_chemical_formula_sum   'Tm2 I2 O2'
_cell_volume   326.67867721
_cell_formula_units_Z   2
loop_
 _symmetry_equiv_pos_site_id
 _symmetry_equiv_pos_as_xyz
  1  'x, y, z'
loop_
 _atom_site_type_symbol
 _atom_site_label
 _atom_site_symmetry_multiplicity
 _atom_site_fract_x
 _atom_site_fract_y
 _atom_site_fract_z
 _atom_site_occupancy
  Tm  Tm0  1  0.00000000  0.50000000  0.55154457  1.0
  Tm  Tm1  1  0.50000000  0.00000000  0.44845543  1.0
  I  I2  1  0.00000000  0.50000000  0.35610286  1.0
  I  I3  1  0.50000000  0.00000000  0.64389714  1.0
  O  O4  1  0.00000000  0.00000000  0.50000000  1.0
  O  O5  1  0.50000000  0.50000000  0.50000000  1.0
