# Supplementary material for: Search for Low-Periodic Substructures in Crystalline Solids: A Novel Approach
Source: ACS Appl Mater Interfaces. 2026 May 5;18(19):27997–8008. doi: 10.1021/acsami.6c03558 (PMC13195581; doi:10.1021/acsami.6c03558)
Supplement: Supplementary file 2 [file am6c03558_si_002.zip › Supporting_archive/CSS_identified_2p_substructure/_0ac2d493-6965-4f88-b471-964b4d536b2b_form2-BV-component_1-Li4B4H8O16-2p.cif]

# generated using pymatgen
data_LiB(HO2)2
_symmetry_space_group_name_H-M   'P 1'
_cell_length_a   7.83080177
_cell_length_b   5.03735665
_cell_length_c   20.53651294
_cell_angle_alpha   90.00000000
_cell_angle_beta   90.00000000
_cell_angle_gamma   90.00000000
_symmetry_Int_Tables_number   1
_chemical_formula_structural   LiB(HO2)2
_chemical_formula_sum   'Li4 B4 H8 O16'
_cell_volume   810.09440799
_cell_formula_units_Z   4
loop_
 _symmetry_equiv_pos_site_id
 _symmetry_equiv_pos_as_xyz
  1  'x, y, z'
loop_
 _atom_site_type_symbol
 _atom_site_label
 _atom_site_symmetry_multiplicity
 _atom_site_fract_x
 _atom_site_fract_y
 _atom_site_fract_z
 _atom_site_occupancy
  Li  Li0  1  0.17498425  0.33616547  0.53416373  1.0
  Li  Li1  1  0.67498425  0.76009889  0.46583627  1.0
  Li  Li2  1  0.82501575  0.26009889  0.46583627  1.0
  Li  Li3  1  0.32501575  0.83616547  0.53416373  1.0
  B  B4  1  0.96565103  0.78130664  0.56802203  1.0
  B  B5  1  0.46565103  0.31495773  0.43197797  1.0
  B  B6  1  0.03434897  0.81495773  0.43197797  1.0
  B  B7  1  0.53434897  0.28130664  0.56802203  1.0
  H  H8  1  0.13364362  0.62977627  0.63479681  1.0
  H  H9  1  0.63364362  0.46648810  0.36520319  1.0
  H  H10  1  0.86635638  0.96648810  0.36520319  1.0
  H  H11  1  0.36635638  0.12977627  0.63479681  1.0
  H  H12  1  0.77533701  0.97838611  0.61606350  1.0
  H  H13  1  0.27533701  0.11787826  0.38393650  1.0
  H  H14  1  0.22466299  0.61787826  0.38393650  1.0
  H  H15  1  0.72466299  0.47838611  0.61606350  1.0
  O  O16  1  0.87440132  0.60946638  0.51802915  1.0
  O  O17  1  0.37440132  0.48679799  0.48197085  1.0
  O  O18  1  0.12559868  0.98679799  0.48197085  1.0
  O  O19  1  0.62559868  0.10946638  0.51802915  1.0
  O  O20  1  0.99970867  0.04729694  0.53707278  1.0
  O  O21  1  0.49970867  0.04896743  0.46292722  1.0
  O  O22  1  0.00029133  0.54896743  0.46292722  1.0
  O  O23  1  0.50029133  0.54729694  0.53707278  1.0
  O  O24  1  0.84384893  0.81494858  0.62071518  1.0
  O  O25  1  0.34384893  0.28131579  0.37928482  1.0
  O  O26  1  0.15615107  0.78131579  0.37928482  1.0
  O  O27  1  0.65615107  0.31494858  0.62071518  1.0
  O  O28  1  0.12511809  0.65276519  0.58696555  1.0
  O  O29  1  0.62511809  0.44349918  0.41303445  1.0
  O  O30  1  0.87488191  0.94349918  0.41303445  1.0
  O  O31  1  0.37488191  0.15276519  0.58696555  1.0
