# Supplementary material for: Search for Low-Periodic Substructures in Crystalline Solids: A Novel Approach
Source: ACS Appl Mater Interfaces. 2026 May 5;18(19):27997–8008. doi: 10.1021/acsami.6c03558 (PMC13195581; doi:10.1021/acsami.6c03558)
Supplement: Supplementary file 2 [file am6c03558_si_002.zip › Supporting_archive/CSS_identified_2p_substructure/_0b224517-0aa9-4607-9788-63106f73d1a7_form2-BV-component_1-Co8P8H24O32-2p.cif]

# generated using pymatgen
data_CoPH3O4
_symmetry_space_group_name_H-M   'P 1'
_cell_length_a   10.19166805
_cell_length_b   8.87267383
_cell_length_c   22.14061375
_cell_angle_alpha   90.00000000
_cell_angle_beta   90.00000000
_cell_angle_gamma   90.00069198
_symmetry_Int_Tables_number   1
_chemical_formula_structural   CoPH3O4
_chemical_formula_sum   'Co8 P8 H24 O32'
_cell_volume   2002.11694924
_cell_formula_units_Z   8
loop_
 _symmetry_equiv_pos_site_id
 _symmetry_equiv_pos_as_xyz
  1  'x, y, z'
loop_
 _atom_site_type_symbol
 _atom_site_label
 _atom_site_symmetry_multiplicity
 _atom_site_fract_x
 _atom_site_fract_y
 _atom_site_fract_z
 _atom_site_occupancy
  Co  Co0  1  0.07918488  0.59030061  0.45495029  1.0
  Co  Co1  1  0.57917500  0.90969993  0.45494795  1.0
  Co  Co2  1  0.43798142  0.59583513  0.45326494  1.0
  Co  Co3  1  0.93797307  0.90416701  0.45326790  1.0
  P  P4  1  0.75857403  0.59611081  0.45309132  1.0
  P  P5  1  0.25858028  0.90388780  0.45309085  1.0
  P  P6  1  0.47445108  0.25546160  0.42135076  1.0
  P  P7  1  0.97445292  0.24453508  0.42135335  1.0
  H  H8  1  0.33904687  0.27972768  0.41252456  1.0
  H  H9  1  0.83904970  0.22026022  0.41253020  1.0
  H  H10  1  0.29520582  0.56682051  0.36405560  1.0
  H  H11  1  0.79521819  0.93318881  0.36405500  1.0
  H  H12  1  0.10156217  0.45244357  0.35598639  1.0
  H  H13  1  0.60159028  0.04756215  0.35598387  1.0
  H  H14  1  0.75877848  0.48668983  0.40686416  1.0
  H  H15  1  0.25878363  0.01330899  0.40686387  1.0
  H  H16  1  0.43460831  0.63789500  0.34286138  1.0
  H  H17  1  0.93461560  0.86209829  0.34286602  1.0
  H  H18  1  0.08941597  0.63113956  0.33874720  1.0
  H  H19  1  0.58943670  0.86886798  0.33874400  1.0
  O  O20  1  0.39284000  0.55891582  0.36856076  1.0
  O  O21  1  0.89285517  0.94108308  0.36856333  1.0
  O  O22  1  0.25601469  0.48814272  0.48443797  1.0
  O  O23  1  0.75600315  0.01185300  0.48443794  1.0
  O  O24  1  0.53979949  0.22940298  0.35925817  1.0
  O  O25  1  0.03979456  0.27059601  0.35925803  1.0
  O  O26  1  0.88835899  0.68879764  0.44321171  1.0
  O  O27  1  0.38836479  0.81120405  0.44320740  1.0
  O  O28  1  0.98726778  0.38960736  0.46112399  1.0
  O  O29  1  0.48726785  0.11039425  0.46112443  1.0
  O  O30  1  0.52952717  0.39526205  0.45604154  1.0
  O  O31  1  0.02953683  0.10473758  0.45604194  1.0
  O  O32  1  0.13507936  0.80502887  0.44090970  1.0
  O  O33  1  0.63507487  0.69496841  0.44090786  1.0
  O  O34  1  0.13151301  0.55604044  0.36696472  1.0
  O  O35  1  0.63153791  0.94396521  0.36696118  1.0
  Co  Co36  1  0.57917500  0.40969993  0.54505205  1.0
  Co  Co37  1  0.07918488  0.09030061  0.54504971  1.0
  Co  Co38  1  0.93797307  0.40416701  0.54673210  1.0
  Co  Co39  1  0.43798142  0.09583513  0.54673506  1.0
  P  P40  1  0.25858028  0.40388780  0.54690915  1.0
  P  P41  1  0.75857403  0.09611081  0.54690868  1.0
  P  P42  1  0.97445292  0.74453508  0.57864665  1.0
  P  P43  1  0.47445108  0.75546160  0.57864924  1.0
  H  H44  1  0.83904970  0.72026022  0.58746980  1.0
  H  H45  1  0.33904687  0.77972768  0.58747544  1.0
  H  H46  1  0.79521819  0.43318881  0.63594500  1.0
  H  H47  1  0.29520582  0.06682051  0.63594440  1.0
  H  H48  1  0.60159028  0.54756215  0.64401613  1.0
  H  H49  1  0.10156217  0.95244357  0.64401361  1.0
  H  H50  1  0.25878363  0.51330899  0.59313613  1.0
  H  H51  1  0.75877848  0.98668983  0.59313584  1.0
  H  H52  1  0.93461560  0.36209829  0.65713398  1.0
  H  H53  1  0.43460831  0.13789500  0.65713862  1.0
  H  H54  1  0.58943670  0.36886798  0.66125600  1.0
  H  H55  1  0.08941597  0.13113956  0.66125280  1.0
  O  O56  1  0.89285517  0.44108308  0.63143667  1.0
  O  O57  1  0.39284000  0.05891582  0.63143924  1.0
  O  O58  1  0.75600315  0.51185300  0.51556206  1.0
  O  O59  1  0.25601469  0.98814272  0.51556203  1.0
  O  O60  1  0.03979456  0.77059601  0.64074197  1.0
  O  O61  1  0.53979949  0.72940298  0.64074183  1.0
  O  O62  1  0.38836479  0.31120405  0.55679260  1.0
  O  O63  1  0.88835899  0.18879764  0.55678829  1.0
  O  O64  1  0.48726785  0.61039425  0.53887557  1.0
  O  O65  1  0.98726778  0.88960736  0.53887601  1.0
  O  O66  1  0.02953683  0.60473758  0.54395806  1.0
  O  O67  1  0.52952717  0.89526205  0.54395846  1.0
  O  O68  1  0.63507487  0.19496841  0.55909214  1.0
  O  O69  1  0.13507936  0.30502887  0.55909030  1.0
  O  O70  1  0.63153791  0.44396521  0.63303882  1.0
  O  O71  1  0.13151301  0.05604044  0.63303528  1.0
