# Supplementary material for: Search for Low-Periodic Substructures in Crystalline Solids: A Novel Approach
Source: ACS Appl Mater Interfaces. 2026 May 5;18(19):27997–8008. doi: 10.1021/acsami.6c03558 (PMC13195581; doi:10.1021/acsami.6c03558)
Supplement: Supplementary file 2 [file am6c03558_si_002.zip › Supporting_archive/CSS_identified_2p_substructure/_0b66e3b0-60c8-42de-9b1a-5d9da9f39f82_form2-BV-component_1-Ta6Se2I14-2p.cif]

# generated using pymatgen
data_Ta3SeI7
_symmetry_space_group_name_H-M   'P 1'
_cell_length_a   7.66007833
_cell_length_b   7.66007833
_cell_length_c   25.62405725
_cell_angle_alpha   90.00000000
_cell_angle_beta   90.00000000
_cell_angle_gamma   120.00000000
_symmetry_Int_Tables_number   1
_chemical_formula_structural   Ta3SeI7
_chemical_formula_sum   'Ta6 Se2 I14'
_cell_volume   1302.10182910
_cell_formula_units_Z   2
loop_
 _symmetry_equiv_pos_site_id
 _symmetry_equiv_pos_as_xyz
  1  'x, y, z'
loop_
 _atom_site_type_symbol
 _atom_site_label
 _atom_site_symmetry_multiplicity
 _atom_site_fract_x
 _atom_site_fract_y
 _atom_site_fract_z
 _atom_site_occupancy
  Ta  Ta0  1  0.12911739  0.87088261  0.63141884  1.0
  Ta  Ta1  1  0.74176522  0.87088261  0.63141884  1.0
  Ta  Ta2  1  0.12911739  0.25823478  0.63141884  1.0
  Ta  Ta3  1  0.87088404  0.12911596  0.36514869  1.0
  Ta  Ta4  1  0.25823191  0.12911596  0.36514869  1.0
  Ta  Ta5  1  0.87088404  0.74176809  0.36514869  1.0
  Se  Se6  1  0.00000000  0.00000000  0.55656191  1.0
  Se  Se7  1  0.00000000  0.00000000  0.29028976  1.0
  I  I8  1  0.66666667  0.33333333  0.42232837  1.0
  I  I9  1  0.33333333  0.66666667  0.68860260  1.0
  I  I10  1  0.16957675  0.83042325  0.43863253  1.0
  I  I11  1  0.66084651  0.83042325  0.43863253  1.0
  I  I12  1  0.16957675  0.33915349  0.43863253  1.0
  I  I13  1  0.83042387  0.16957613  0.70490237  1.0
  I  I14  1  0.33915227  0.16957613  0.70490237  1.0
  I  I15  1  0.83042387  0.66084773  0.70490237  1.0
  I  I16  1  0.50325429  0.49674571  0.57012070  1.0
  I  I17  1  0.99349143  0.49674571  0.57012070  1.0
  I  I18  1  0.50325429  0.00650857  0.57012070  1.0
  I  I19  1  0.49674736  0.50325264  0.30384932  1.0
  I  I20  1  0.00650529  0.50325264  0.30384932  1.0
  I  I21  1  0.49674736  0.99349471  0.30384932  1.0
