# Supplementary material for: Search for Low-Periodic Substructures in Crystalline Solids: A Novel Approach
Source: ACS Appl Mater Interfaces. 2026 May 5;18(19):27997–8008. doi: 10.1021/acsami.6c03558 (PMC13195581; doi:10.1021/acsami.6c03558)
Supplement: Supplementary file 2 [file am6c03558_si_002.zip › Supporting_archive/CSS_identified_2p_substructure/_0b94ae24-de3c-4ec4-81f1-9c72ffb41413_form2-BV-component_1-Au2Se2-2p.cif]

# generated using pymatgen
data_AuSe
_symmetry_space_group_name_H-M   'P 1'
_cell_length_a   3.79338294
_cell_length_b   6.57629175
_cell_length_c   17.56592793
_cell_angle_alpha   90.00000000
_cell_angle_beta   90.00000000
_cell_angle_gamma   90.00000000
_symmetry_Int_Tables_number   1
_chemical_formula_structural   AuSe
_chemical_formula_sum   'Au2 Se2'
_cell_volume   438.20654028
_cell_formula_units_Z   2
loop_
 _symmetry_equiv_pos_site_id
 _symmetry_equiv_pos_as_xyz
  1  'x, y, z'
loop_
 _atom_site_type_symbol
 _atom_site_label
 _atom_site_symmetry_multiplicity
 _atom_site_fract_x
 _atom_site_fract_y
 _atom_site_fract_z
 _atom_site_occupancy
  Au  Au0  1  0.00000000  0.18524564  0.50000000  1.0
  Au  Au1  1  0.50000000  0.68524564  0.50000000  1.0
  Se  Se2  1  0.50000000  0.00996618  0.57303707  1.0
  Se  Se3  1  0.50000000  0.36052510  0.42696293  1.0
