# Supplementary material for: Search for Low-Periodic Substructures in Crystalline Solids: A Novel Approach
Source: ACS Appl Mater Interfaces. 2026 May 5;18(19):27997–8008. doi: 10.1021/acsami.6c03558 (PMC13195581; doi:10.1021/acsami.6c03558)
Supplement: Supplementary file 2 [file am6c03558_si_002.zip › Supporting_archive/CSS_identified_2p_substructure/_0d1bdca5-af08-4786-b262-bea04f618a41_form2-BV-component_1-Nb8Si4Te16-2p.cif]

# generated using pymatgen
data_Nb2SiTe4
_symmetry_space_group_name_H-M   'P 1'
_cell_length_a   6.45578226
_cell_length_b   8.00742286
_cell_length_c   25.97834610
_cell_angle_alpha   90.00000000
_cell_angle_beta   90.00000000
_cell_angle_gamma   89.99995885
_symmetry_Int_Tables_number   1
_chemical_formula_structural   Nb2SiTe4
_chemical_formula_sum   'Nb8 Si4 Te16'
_cell_volume   1342.92925735
_cell_formula_units_Z   4
loop_
 _symmetry_equiv_pos_site_id
 _symmetry_equiv_pos_as_xyz
  1  'x, y, z'
loop_
 _atom_site_type_symbol
 _atom_site_label
 _atom_site_symmetry_multiplicity
 _atom_site_fract_x
 _atom_site_fract_y
 _atom_site_fract_z
 _atom_site_occupancy
  Nb  Nb0  1  0.99500802  0.46311587  0.63727523  1.0
  Nb  Nb1  1  0.33865874  0.03687238  0.36319057  1.0
  Nb  Nb2  1  0.63038896  0.53688403  0.36272477  1.0
  Nb  Nb3  1  0.28673824  0.96312752  0.63680943  1.0
  Nb  Nb4  1  0.78626694  0.78695728  0.63694712  1.0
  Nb  Nb5  1  0.12991920  0.71297520  0.36286242  1.0
  Nb  Nb6  1  0.83913003  0.21304262  0.36305288  1.0
  Nb  Nb7  1  0.49547778  0.28702470  0.63713758  1.0
  Si  Si8  1  0.39042941  0.62507731  0.63739150  1.0
  Si  Si9  1  0.73408129  0.87492970  0.36330633  1.0
  Si  Si10  1  0.23496757  0.37492260  0.36260850  1.0
  Si  Si11  1  0.89131568  0.12507020  0.63669367  1.0
  Te  Te12  1  0.61466313  0.01553538  0.71080782  1.0
  Te  Te13  1  0.95831295  0.48446427  0.43672400  1.0
  Te  Te14  1  0.01073385  0.98446453  0.28919218  1.0
  Te  Te15  1  0.66708402  0.51553564  0.56327600  1.0
  Te  Te16  1  0.16848170  0.23612953  0.56289481  1.0
  Te  Te17  1  0.51213153  0.26387039  0.28881005  1.0
  Te  Te18  1  0.45691527  0.76387037  0.43710519  1.0
  Te  Te19  1  0.11326544  0.73612951  0.71118995  1.0
  Te  Te20  1  0.66706210  0.51597194  0.71129802  1.0
  Te  Te21  1  0.01071191  0.98402818  0.43721246  1.0
  Te  Te22  1  0.95833488  0.48402796  0.28870198  1.0
  Te  Te23  1  0.61468507  0.01597172  0.56278754  1.0
  Te  Te24  1  0.11423794  0.73343587  0.56313648  1.0
  Te  Te25  1  0.45788778  0.76656393  0.28905184  1.0
  Te  Te26  1  0.51115904  0.26656403  0.43686352  1.0
  Te  Te27  1  0.16750919  0.23343597  0.71094816  1.0
