# Supplementary material for: Search for Low-Periodic Substructures in Crystalline Solids: A Novel Approach
Source: ACS Appl Mater Interfaces. 2026 May 5;18(19):27997–8008. doi: 10.1021/acsami.6c03558 (PMC13195581; doi:10.1021/acsami.6c03558)
Supplement: Supplementary file 2 [file am6c03558_si_002.zip › Supporting_archive/CSS_identified_2p_substructure/_0e17b32c-ea6e-4d6d-985e-73d3eb24d94c_form2-BV-component_1-Ba2B2Br2O6-2p.cif]

# generated using pymatgen
data_BaBBrO3
_symmetry_space_group_name_H-M   'P 1'
_cell_length_a   5.55298608
_cell_length_b   5.55298608
_cell_length_c   23.11802145
_cell_angle_alpha   90.00000000
_cell_angle_beta   90.00000000
_cell_angle_gamma   120.00000000
_symmetry_Int_Tables_number   1
_chemical_formula_structural   BaBBrO3
_chemical_formula_sum   'Ba2 B2 Br2 O6'
_cell_volume   617.35428019
_cell_formula_units_Z   2
loop_
 _symmetry_equiv_pos_site_id
 _symmetry_equiv_pos_as_xyz
  1  'x, y, z'
loop_
 _atom_site_type_symbol
 _atom_site_label
 _atom_site_symmetry_multiplicity
 _atom_site_fract_x
 _atom_site_fract_y
 _atom_site_fract_z
 _atom_site_occupancy
  Ba  Ba0  1  0.33333333  0.66666667  0.40461858  1.0
  Ba  Ba1  1  0.66666667  0.33333333  0.59538142  1.0
  B  B2  1  0.00000000  0.00000000  0.32481172  1.0
  B  B3  1  0.00000000  0.00000000  0.67518828  1.0
  Br  Br4  1  0.33333333  0.66666667  0.55344145  1.0
  Br  Br5  1  0.66666667  0.33333333  0.44655855  1.0
  O  O6  1  0.14537050  0.85462950  0.32442223  1.0
  O  O7  1  0.14537050  0.29074099  0.32442223  1.0
  O  O8  1  0.70925901  0.85462950  0.32442223  1.0
  O  O9  1  0.85462950  0.14537050  0.67557777  1.0
  O  O10  1  0.85462950  0.70925901  0.67557777  1.0
  O  O11  1  0.29074099  0.14537050  0.67557777  1.0
