# Supplementary material for: Search for Low-Periodic Substructures in Crystalline Solids: A Novel Approach
Source: ACS Appl Mater Interfaces. 2026 May 5;18(19):27997–8008. doi: 10.1021/acsami.6c03558 (PMC13195581; doi:10.1021/acsami.6c03558)
Supplement: Supplementary file 2 [file am6c03558_si_002.zip › Supporting_archive/CSS_identified_2p_substructure/_0e17b32c-ea6e-4d6d-985e-73d3eb24d94c_form2-BV-component_3-Ba2-2p.cif]

# generated using pymatgen
data_Ba
_symmetry_space_group_name_H-M   'P 1'
_cell_length_a   5.55298608
_cell_length_b   5.55298608
_cell_length_c   16.63194628
_cell_angle_alpha   90.00000000
_cell_angle_beta   90.00000000
_cell_angle_gamma   120.00000000
_symmetry_Int_Tables_number   1
_chemical_formula_structural   Ba
_chemical_formula_sum   Ba2
_cell_volume   444.14714511
_cell_formula_units_Z   2
loop_
 _symmetry_equiv_pos_site_id
 _symmetry_equiv_pos_as_xyz
  1  'x, y, z'
loop_
 _atom_site_type_symbol
 _atom_site_label
 _atom_site_symmetry_multiplicity
 _atom_site_fract_x
 _atom_site_fract_y
 _atom_site_fract_z
 _atom_site_occupancy
  Ba  Ba0  1  0.33333333  0.66666667  0.45093941  1.0
  Ba  Ba1  1  0.66666667  0.33333333  0.54906059  1.0
