# Supplementary material for: Search for Low-Periodic Substructures in Crystalline Solids: A Novel Approach
Source: ACS Appl Mater Interfaces. 2026 May 5;18(19):27997–8008. doi: 10.1021/acsami.6c03558 (PMC13195581; doi:10.1021/acsami.6c03558)
Supplement: Supplementary file 2 [file am6c03558_si_002.zip › Supporting_archive/CSS_identified_2p_substructure/_0e1da98d-63af-44ac-adb2-71b4f09804fa_form2-BV-component_3-Na1In1I4O12-2p.cif]

# generated using pymatgen
data_NaIn(IO3)4
_symmetry_space_group_name_H-M   'P 1'
_cell_length_a   7.24851447
_cell_length_b   4.99046460
_cell_length_c   22.11794358
_cell_angle_alpha   90.00000000
_cell_angle_beta   90.00000000
_cell_angle_gamma   90.00000000
_symmetry_Int_Tables_number   1
_chemical_formula_structural   NaIn(IO3)4
_chemical_formula_sum   'Na1 In1 I4 O12'
_cell_volume   800.08243377
_cell_formula_units_Z   1
loop_
 _symmetry_equiv_pos_site_id
 _symmetry_equiv_pos_as_xyz
  1  'x, y, z'
loop_
 _atom_site_type_symbol
 _atom_site_label
 _atom_site_symmetry_multiplicity
 _atom_site_fract_x
 _atom_site_fract_y
 _atom_site_fract_z
 _atom_site_occupancy
  Na  Na0  1  0.85467239  0.50000000  0.50000000  1.0
  In  In1  1  0.35467239  0.50000000  0.50000000  1.0
  I  I2  1  0.09082879  0.07733496  0.38649538  1.0
  I  I3  1  0.61851600  0.92266504  0.61350462  1.0
  I  I4  1  0.59798848  0.01269822  0.40130658  1.0
  I  I5  1  0.11135630  0.98730178  0.59869342  1.0
  O  O6  1  0.28745073  0.19666835  0.33909120  1.0
  O  O7  1  0.42189406  0.80333165  0.66090880  1.0
  O  O8  1  0.12364958  0.32345992  0.45021397  1.0
  O  O9  1  0.58569521  0.67654008  0.54978603  1.0
  O  O10  1  0.39864445  0.79121571  0.42517704  1.0
  O  O11  1  0.31070034  0.20878429  0.57482296  1.0
  O  O12  1  0.88971511  0.26520153  0.35462117  1.0
  O  O13  1  0.81962968  0.73479847  0.64537883  1.0
  O  O14  1  0.58134280  0.26178278  0.46563131  1.0
  O  O15  1  0.12800199  0.73821722  0.53436869  1.0
  O  O16  1  0.79757901  0.84014114  0.43384157  1.0
  O  O17  1  0.91176578  0.15985886  0.56615843  1.0
