# Supplementary material for: Search for Low-Periodic Substructures in Crystalline Solids: A Novel Approach
Source: ACS Appl Mater Interfaces. 2026 May 5;18(19):27997–8008. doi: 10.1021/acsami.6c03558 (PMC13195581; doi:10.1021/acsami.6c03558)
Supplement: Supplementary file 2 [file am6c03558_si_002.zip › Supporting_archive/CSS_identified_2p_substructure/_0e5c61c7-3736-400f-bde6-ca935ba0dfaf_form2-BV-component_1-As8P4H4O24-2p.cif]

# generated using pymatgen
data_As2PHO6
_symmetry_space_group_name_H-M   'P 1'
_cell_length_a   4.54604484
_cell_length_b   12.34852043
_cell_length_c   22.66856556
_cell_angle_alpha   90.00000000
_cell_angle_beta   90.00000000
_cell_angle_gamma   90.00179135
_symmetry_Int_Tables_number   1
_chemical_formula_structural   As2PHO6
_chemical_formula_sum   'As8 P4 H4 O24'
_cell_volume   1272.54362157
_cell_formula_units_Z   4
loop_
 _symmetry_equiv_pos_site_id
 _symmetry_equiv_pos_as_xyz
  1  'x, y, z'
loop_
 _atom_site_type_symbol
 _atom_site_label
 _atom_site_symmetry_multiplicity
 _atom_site_fract_x
 _atom_site_fract_y
 _atom_site_fract_z
 _atom_site_occupancy
  As  As0  1  0.49815238  0.39228707  0.35320067  1.0
  As  As1  1  0.65866521  0.89228454  0.43950830  1.0
  As  As2  1  0.99382228  0.38445733  0.45339626  1.0
  As  As3  1  0.16299924  0.88445852  0.33931383  1.0
  P  P4  1  0.79862884  0.14780145  0.41599300  1.0
  P  P5  1  0.35822963  0.64781535  0.37673019  1.0
  H  H6  1  0.25271425  0.14401087  0.37850319  1.0
  H  H7  1  0.90408344  0.64400942  0.41420695  1.0
  O  O8  1  0.05158638  0.10624116  0.37274784  1.0
  O  O9  1  0.10524560  0.60623423  0.41996136  1.0
  O  O10  1  0.61471414  0.41645431  0.43202580  1.0
  O  O11  1  0.54209867  0.91645475  0.36068067  1.0
  O  O12  1  0.11041741  0.37579108  0.37523109  1.0
  O  O13  1  0.04640563  0.87579466  0.41747587  1.0
  O  O14  1  0.54974637  0.19961593  0.38021046  1.0
  O  O15  1  0.60701685  0.69960525  0.41249169  1.0
  O  O16  1  0.94472094  0.22870473  0.46185292  1.0
  O  O17  1  0.21207111  0.72871002  0.33085464  1.0
  O  O18  1  0.68638896  0.05114356  0.45440377  1.0
  O  O19  1  0.47042594  0.55113837  0.33830251  1.0
  As  As20  1  0.23483801  0.10767484  0.56049170  1.0
  As  As21  1  0.39535084  0.60767231  0.64679933  1.0
  As  As22  1  0.73050398  0.11550086  0.66068617  1.0
  As  As23  1  0.89968094  0.61550205  0.54660374  1.0
  P  P24  1  0.53527359  0.35214403  0.62326981  1.0
  P  P25  1  0.09487438  0.85215793  0.58400700  1.0
  H  H26  1  0.98941978  0.35594996  0.58579305  1.0
  H  H27  1  0.64078896  0.85594851  0.62149681  1.0
  O  O28  1  0.78825762  0.39372515  0.58003864  1.0
  O  O29  1  0.84191684  0.89371822  0.62725216  1.0
  O  O30  1  0.35140455  0.08350463  0.63931933  1.0
  O  O31  1  0.27878908  0.58350507  0.56797420  1.0
  O  O32  1  0.84709759  0.12416472  0.58252413  1.0
  O  O33  1  0.78308581  0.62416830  0.62476891  1.0
  O  O34  1  0.28648637  0.30035412  0.58750831  1.0
  O  O35  1  0.34375685  0.80034345  0.61978954  1.0
  O  O36  1  0.68143211  0.27124936  0.66914536  1.0
  O  O37  1  0.94878228  0.77125465  0.53814708  1.0
  O  O38  1  0.42307728  0.44882101  0.66169749  1.0
  O  O39  1  0.20711426  0.94881582  0.54559623  1.0
