# Supplementary material for: Search for Low-Periodic Substructures in Crystalline Solids: A Novel Approach
Source: ACS Appl Mater Interfaces. 2026 May 5;18(19):27997–8008. doi: 10.1021/acsami.6c03558 (PMC13195581; doi:10.1021/acsami.6c03558)
Supplement: Supplementary file 2 [file am6c03558_si_002.zip › Supporting_archive/CSS_identified_2p_substructure/_0e7a4c05-df6a-4a21-9b5a-60f4eee05598_form2-BV-component_1-V4Pb2O12-2p.cif]

# generated using pymatgen
data_V2PbO6
_symmetry_space_group_name_H-M   'P 1'
_cell_length_a   8.08923899
_cell_length_b   8.08923899
_cell_length_c   24.43883984
_cell_angle_alpha   90.00000000
_cell_angle_beta   90.00000000
_cell_angle_gamma   26.42472669
_symmetry_Int_Tables_number   1
_chemical_formula_structural   V2PbO6
_chemical_formula_sum   'V4 Pb2 O12'
_cell_volume   711.66744491
_cell_formula_units_Z   2
loop_
 _symmetry_equiv_pos_site_id
 _symmetry_equiv_pos_as_xyz
  1  'x, y, z'
loop_
 _atom_site_type_symbol
 _atom_site_label
 _atom_site_symmetry_multiplicity
 _atom_site_fract_x
 _atom_site_fract_y
 _atom_site_fract_z
 _atom_site_occupancy
  V  V0  1  0.54633503  0.54633503  0.45199546  1.0
  V  V1  1  0.81293730  0.81293730  0.54800454  1.0
  V  V2  1  0.20789832  0.20789832  0.62668831  1.0
  V  V3  1  0.15137401  0.15137401  0.37331169  1.0
  Pb  Pb4  1  0.49390031  0.49390031  0.60051871  1.0
  Pb  Pb5  1  0.86537202  0.86537202  0.39948129  1.0
  O  O6  1  0.12916385  0.12916385  0.30688854  1.0
  O  O7  1  0.43822359  0.43822359  0.45188609  1.0
  O  O8  1  0.92104874  0.92104874  0.54811391  1.0
  O  O9  1  0.63354012  0.63354012  0.39211283  1.0
  O  O10  1  0.72573221  0.72573221  0.60788717  1.0
  O  O11  1  0.25891234  0.25891234  0.37977791  1.0
  O  O12  1  0.10035999  0.10035999  0.62022209  1.0
  O  O13  1  0.57953408  0.57953408  0.51614061  1.0
  O  O14  1  0.77973825  0.77973825  0.48385939  1.0
  O  O15  1  0.30109222  0.30109222  0.57045561  1.0
  O  O16  1  0.05818011  0.05818011  0.42954439  1.0
  O  O17  1  0.23010848  0.23010848  0.69311146  1.0
