# Supplementary material for: Search for Low-Periodic Substructures in Crystalline Solids: A Novel Approach
Source: ACS Appl Mater Interfaces. 2026 May 5;18(19):27997–8008. doi: 10.1021/acsami.6c03558 (PMC13195581; doi:10.1021/acsami.6c03558)
Supplement: Supplementary file 2 [file am6c03558_si_002.zip › Supporting_archive/CSS_identified_2p_substructure/_0e88f522-8ad7-4862-bbaa-f80f4aed74a0_form2-BV-component_1-Cd2In2Ga2S8-2p.cif]

# generated using pymatgen
data_CdInGaS4
_symmetry_space_group_name_H-M   'P 1'
_cell_length_a   3.91655688
_cell_length_b   3.91655688
_cell_length_c   37.18223828
_cell_angle_alpha   90.00000000
_cell_angle_beta   90.00000000
_cell_angle_gamma   120.00000000
_symmetry_Int_Tables_number   1
_chemical_formula_structural   CdInGaS4
_chemical_formula_sum   'Cd2 In2 Ga2 S8'
_cell_volume   493.94095512
_cell_formula_units_Z   2
loop_
 _symmetry_equiv_pos_site_id
 _symmetry_equiv_pos_as_xyz
  1  'x, y, z'
loop_
 _atom_site_type_symbol
 _atom_site_label
 _atom_site_symmetry_multiplicity
 _atom_site_fract_x
 _atom_site_fract_y
 _atom_site_fract_z
 _atom_site_occupancy
  Cd  Cd0  1  0.00000000  0.00000000  0.32546892  1.0
  Cd  Cd1  1  0.00000000  0.00000000  0.67453108  1.0
  In  In2  1  0.66666667  0.33333333  0.57080302  1.0
  In  In3  1  0.33333333  0.66666667  0.42919698  1.0
  Ga  Ga4  1  0.66666667  0.33333333  0.22708074  1.0
  Ga  Ga5  1  0.33333333  0.66666667  0.77291926  1.0
  S  S6  1  0.66666667  0.33333333  0.79829079  1.0
  S  S7  1  0.33333333  0.66666667  0.20170921  1.0
  S  S8  1  0.66666667  0.33333333  0.63573310  1.0
  S  S9  1  0.33333333  0.66666667  0.36426690  1.0
  S  S10  1  0.66666667  0.33333333  0.28695132  1.0
  S  S11  1  0.33333333  0.66666667  0.71304868  1.0
  S  S12  1  0.66666667  0.33333333  0.46060254  1.0
  S  S13  1  0.33333333  0.66666667  0.53939746  1.0
