# Supplementary material for: Search for Low-Periodic Substructures in Crystalline Solids: A Novel Approach
Source: ACS Appl Mater Interfaces. 2026 May 5;18(19):27997–8008. doi: 10.1021/acsami.6c03558 (PMC13195581; doi:10.1021/acsami.6c03558)
Supplement: Supplementary file 2 [file am6c03558_si_002.zip › Supporting_archive/CSS_identified_2p_substructure/_0f2c7942-a98a-4ec8-ad7d-ab15e2e599b9_form2-BV-component_1-B2S2O9-2p.cif]

# generated using pymatgen
data_B2S2O9
_symmetry_space_group_name_H-M   'P 1'
_cell_length_a   4.42997867
_cell_length_b   4.42997867
_cell_length_c   22.14595842
_cell_angle_alpha   90.00000000
_cell_angle_beta   90.00000000
_cell_angle_gamma   56.25139558
_symmetry_Int_Tables_number   1
_chemical_formula_structural   B2S2O9
_chemical_formula_sum   'B2 S2 O9'
_cell_volume   361.36925549
_cell_formula_units_Z   1
loop_
 _symmetry_equiv_pos_site_id
 _symmetry_equiv_pos_as_xyz
  1  'x, y, z'
loop_
 _atom_site_type_symbol
 _atom_site_label
 _atom_site_symmetry_multiplicity
 _atom_site_fract_x
 _atom_site_fract_y
 _atom_site_fract_z
 _atom_site_occupancy
  B  B0  1  0.64033715  0.99750184  0.44389185  1.0
  S  S1  1  0.32025947  0.67396792  0.39606004  1.0
  O  O2  1  0.48327202  0.54049964  0.33866225  1.0
  O  O3  1  0.31503374  0.99984926  0.42019776  1.0
  O  O4  1  0.91971463  0.80984283  0.39454032  1.0
  O  O5  1  0.50420250  0.39406776  0.44721329  1.0
  B  B6  1  0.60759713  0.96476182  0.55610815  1.0
  S  S7  1  0.93113105  0.28483950  0.60393996  1.0
  O  O8  1  0.06459933  0.12182695  0.66133775  1.0
  O  O9  1  0.60524971  0.29006523  0.57980224  1.0
  O  O10  1  0.76867923  0.83641975  0.50000000  1.0
  O  O11  1  0.79525614  0.68538434  0.60545968  1.0
  O  O12  1  0.21103121  0.10089647  0.55278671  1.0
