# Supplementary material for: Search for Low-Periodic Substructures in Crystalline Solids: A Novel Approach
Source: ACS Appl Mater Interfaces. 2026 May 5;18(19):27997–8008. doi: 10.1021/acsami.6c03558 (PMC13195581; doi:10.1021/acsami.6c03558)
Supplement: Supplementary file 2 [file am6c03558_si_002.zip › Supporting_archive/CSS_identified_2p_substructure/_0f8e8828-26dd-4169-9e0a-7c46437fe1dc_form2-BV-component_1-K4-2p.cif]

# generated using pymatgen
data_K
_symmetry_space_group_name_H-M   'P 1'
_cell_length_a   5.72710541
_cell_length_b   5.72710541
_cell_length_c   21.29136367
_cell_angle_alpha   90.00000000
_cell_angle_beta   90.00000000
_cell_angle_gamma   120.00000000
_symmetry_Int_Tables_number   1
_chemical_formula_structural   K
_chemical_formula_sum   K4
_cell_volume   604.78980622
_cell_formula_units_Z   4
loop_
 _symmetry_equiv_pos_site_id
 _symmetry_equiv_pos_as_xyz
  1  'x, y, z'
loop_
 _atom_site_type_symbol
 _atom_site_label
 _atom_site_symmetry_multiplicity
 _atom_site_fract_x
 _atom_site_fract_y
 _atom_site_fract_z
 _atom_site_occupancy
  K  K0  1  0.66666667  0.33333333  0.55439640  1.0
  K  K1  1  0.33333333  0.66666667  0.44560360  1.0
  K  K2  1  1.00000000  0.00000000  0.35225550  1.0
  K  K3  1  1.00000000  1.00000000  0.64774450  1.0
