# Supplementary material for: Search for Low-Periodic Substructures in Crystalline Solids: A Novel Approach
Source: ACS Appl Mater Interfaces. 2026 May 5;18(19):27997–8008. doi: 10.1021/acsami.6c03558 (PMC13195581; doi:10.1021/acsami.6c03558)
Supplement: Supplementary file 2 [file am6c03558_si_002.zip › Supporting_archive/CSS_identified_2p_substructure/_0f906529-258e-4b3d-91d8-6dd75fd1ddb4_form2-BV-component_1-Na2B2F8-2p.cif]

# generated using pymatgen
data_NaBF4
_symmetry_space_group_name_H-M   'P 1'
_cell_length_a   6.77958467
_cell_length_b   6.79358463
_cell_length_c   17.88962566
_cell_angle_alpha   90.00000000
_cell_angle_beta   90.00000000
_cell_angle_gamma   90.00000000
_symmetry_Int_Tables_number   1
_chemical_formula_structural   NaBF4
_chemical_formula_sum   'Na2 B2 F8'
_cell_volume   823.95469289
_cell_formula_units_Z   2
loop_
 _symmetry_equiv_pos_site_id
 _symmetry_equiv_pos_as_xyz
  1  'x, y, z'
loop_
 _atom_site_type_symbol
 _atom_site_label
 _atom_site_symmetry_multiplicity
 _atom_site_fract_x
 _atom_site_fract_y
 _atom_site_fract_z
 _atom_site_occupancy
  Na  Na0  1  0.00000000  0.24999016  0.46478246  1.0
  Na  Na1  1  0.50000000  0.74998456  0.53521754  1.0
  B  B2  1  0.50000000  0.25000861  0.46556988  1.0
  B  B3  1  1.00000000  0.74996611  0.53443012  1.0
  F  F4  1  0.33009850  0.24999118  0.41923739  1.0
  F  F5  1  0.83009850  0.74998354  0.58076261  1.0
  F  F6  1  0.66990150  0.24999118  0.41923739  1.0
  F  F7  1  0.16990150  0.74998354  0.58076261  1.0
  F  F8  1  0.50000000  0.08081829  0.51229509  1.0
  F  F9  1  1.00000000  0.58082204  0.48770244  1.0
  F  F10  1  0.50000000  0.41915268  0.51229756  1.0
  F  F11  1  0.00000000  0.91915643  0.48770491  1.0
