# Supplementary material for: Search for Low-Periodic Substructures in Crystalline Solids: A Novel Approach
Source: ACS Appl Mater Interfaces. 2026 May 5;18(19):27997–8008. doi: 10.1021/acsami.6c03558 (PMC13195581; doi:10.1021/acsami.6c03558)
Supplement: Supplementary file 2 [file am6c03558_si_002.zip › Supporting_archive/CSS_identified_2p_substructure/_0fdfb0ae-8a08-4433-8516-6314f83d67ca_form2-BV-component_1-Bi8Ru2Br4-2p.cif]

# generated using pymatgen
data_Bi4RuBr2
_symmetry_space_group_name_H-M   'P 1'
_cell_length_a   8.58706554
_cell_length_b   8.58706554
_cell_length_c   22.01326816
_cell_angle_alpha   90.00000000
_cell_angle_beta   90.00000000
_cell_angle_gamma   46.49719125
_symmetry_Int_Tables_number   1
_chemical_formula_structural   Bi4RuBr2
_chemical_formula_sum   'Bi8 Ru2 Br4'
_cell_volume   1177.37844962
_cell_formula_units_Z   2
loop_
 _symmetry_equiv_pos_site_id
 _symmetry_equiv_pos_as_xyz
  1  'x, y, z'
loop_
 _atom_site_type_symbol
 _atom_site_label
 _atom_site_symmetry_multiplicity
 _atom_site_fract_x
 _atom_site_fract_y
 _atom_site_fract_z
 _atom_site_occupancy
  Bi  Bi0  1  0.18111907  0.18111907  0.39131912  1.0
  Bi  Bi1  1  0.57802577  0.57802577  0.41654122  1.0
  Bi  Bi2  1  0.00100136  0.00100136  0.47832140  1.0
  Bi  Bi3  1  0.76948985  0.76948985  0.44592309  1.0
  Br  Br4  1  0.37115622  0.37115622  0.39372719  1.0
  Br  Br5  1  0.99635206  0.99635206  0.34070361  1.0
  Bi  Bi6  1  0.12251793  0.12251793  0.60868088  1.0
  Bi  Bi7  1  0.72561124  0.72561124  0.58345878  1.0
  Bi  Bi8  1  0.30263565  0.30263565  0.52167860  1.0
  Bi  Bi9  1  0.53414715  0.53414715  0.55407691  1.0
  Ru  Ru10  1  0.94148387  0.36215314  0.50000000  1.0
  Ru  Ru11  1  0.36215314  0.94148387  0.50000000  1.0
  Br  Br12  1  0.93248079  0.93248079  0.60627281  1.0
  Br  Br13  1  0.30728494  0.30728494  0.65929639  1.0
