# Supplementary material for: Search for Low-Periodic Substructures in Crystalline Solids: A Novel Approach
Source: ACS Appl Mater Interfaces. 2026 May 5;18(19):27997–8008. doi: 10.1021/acsami.6c03558 (PMC13195581; doi:10.1021/acsami.6c03558)
Supplement: Supplementary file 2 [file am6c03558_si_002.zip › Supporting_archive/CSS_identified_2p_substructure/_10b225de-07f1-44cf-85ee-54493ae6627a_form2-BV-component_1-Dy4Te10O26-2p.cif]

# generated using pymatgen
data_Dy2Te5O13
_symmetry_space_group_name_H-M   'P 1'
_cell_length_a   7.04832306
_cell_length_b   8.67255733
_cell_length_c   26.15181210
_cell_angle_alpha   90.00000000
_cell_angle_beta   90.00000000
_cell_angle_gamma   75.40572392
_symmetry_Int_Tables_number   1
_chemical_formula_structural   Dy2Te5O13
_chemical_formula_sum   'Dy4 Te10 O26'
_cell_volume   1547.00217443
_cell_formula_units_Z   2
loop_
 _symmetry_equiv_pos_site_id
 _symmetry_equiv_pos_as_xyz
  1  'x, y, z'
loop_
 _atom_site_type_symbol
 _atom_site_label
 _atom_site_symmetry_multiplicity
 _atom_site_fract_x
 _atom_site_fract_y
 _atom_site_fract_z
 _atom_site_occupancy
  Dy  Dy0  1  0.07997480  0.75278311  0.59771619  1.0
  Dy  Dy1  1  0.03908409  0.26710835  0.40228381  1.0
  Dy  Dy2  1  0.62801565  0.54006958  0.57158720  1.0
  Dy  Dy3  1  0.49104325  0.47982188  0.42841280  1.0
  Te  Te4  1  0.92289287  0.66255422  0.46047279  1.0
  Te  Te5  1  0.19616602  0.35733725  0.53952721  1.0
  Te  Te6  1  0.60442927  0.09310955  0.37536548  1.0
  Te  Te7  1  0.51462963  0.92678191  0.62463452  1.0
  Te  Te8  1  0.82077711  0.61740818  0.71321299  1.0
  Te  Te9  1  0.29828179  0.40248329  0.28678701  1.0
  Te  Te10  1  0.18199861  0.80527042  0.34886252  1.0
  Te  Te11  1  0.93706028  0.21462104  0.65113748  1.0
  Te  Te12  1  0.34925394  0.89944466  0.48573348  1.0
  Te  Te13  1  0.76980496  0.12044680  0.51426652  1.0
  O  O14  1  0.05658652  0.99235941  0.63191962  1.0
  O  O15  1  0.06247237  0.02753205  0.36808038  1.0
  O  O16  1  0.94016942  0.53045837  0.54036439  1.0
  O  O17  1  0.17888947  0.48943309  0.45963561  1.0
  O  O18  1  0.70010497  0.00592659  0.44991626  1.0
  O  O19  1  0.41895393  0.01396487  0.55008374  1.0
  O  O20  1  0.54038660  0.68896377  0.49662263  1.0
  O  O21  1  0.57867229  0.33092769  0.50337737  1.0
  O  O22  1  0.63082419  0.82878536  0.69992508  1.0
  O  O23  1  0.48823470  0.19110610  0.30007492  1.0
  O  O24  1  0.80787956  0.50531158  0.42627970  1.0
  O  O25  1  0.31117933  0.51457988  0.57372030  1.0
  O  O26  1  0.37203711  0.52696324  0.34399264  1.0
  O  O27  1  0.74702179  0.49292822  0.65600736  1.0
  O  O28  1  0.99896547  0.18837655  0.48622198  1.0
  O  O29  1  0.12009343  0.83151491  0.51377802  1.0
  O  O30  1  0.05037713  0.66560837  0.67850167  1.0
  O  O31  1  0.06868176  0.35428310  0.32149833  1.0
  O  O32  1  0.71999885  0.27554662  0.38236622  1.0
  O  O33  1  0.39906005  0.74434484  0.61763378  1.0
  O  O34  1  0.75114627  0.79641534  0.59086164  1.0
  O  O35  1  0.36791263  0.22347612  0.40913836  1.0
  O  O36  1  0.96562199  0.72574091  0.38306292  1.0
  O  O37  1  0.15343690  0.29415055  0.61693708  1.0
  O  O38  1  0.35883492  0.75752316  0.40934229  1.0
  O  O39  1  0.76022397  0.26236831  0.59065771  1.0
