# Supplementary material for: Search for Low-Periodic Substructures in Crystalline Solids: A Novel Approach
Source: ACS Appl Mater Interfaces. 2026 May 5;18(19):27997–8008. doi: 10.1021/acsami.6c03558 (PMC13195581; doi:10.1021/acsami.6c03558)
Supplement: Supplementary file 2 [file am6c03558_si_002.zip › Supporting_archive/CSS_identified_2p_substructure/_10c7c25e-6c89-497a-b58c-a1b9fff57f81_form2-BV-component_1-Lu2Te6-2p.cif]

# generated using pymatgen
data_LuTe3
_symmetry_space_group_name_H-M   'P 1'
_cell_length_a   4.36276143
_cell_length_b   4.35767998
_cell_length_c   24.07441443
_cell_angle_alpha   90.00000000
_cell_angle_beta   90.00000000
_cell_angle_gamma   90.00000000
_symmetry_Int_Tables_number   1
_chemical_formula_structural   LuTe3
_chemical_formula_sum   'Lu2 Te6'
_cell_volume   457.69116673
_cell_formula_units_Z   2
loop_
 _symmetry_equiv_pos_site_id
 _symmetry_equiv_pos_as_xyz
  1  'x, y, z'
loop_
 _atom_site_type_symbol
 _atom_site_label
 _atom_site_symmetry_multiplicity
 _atom_site_fract_x
 _atom_site_fract_y
 _atom_site_fract_z
 _atom_site_occupancy
  Lu  Lu0  1  0.50000000  0.25000000  0.58427726  1.0
  Lu  Lu1  1  0.00000000  0.75000000  0.41572274  1.0
  Te  Te2  1  0.50000000  0.25000000  0.45382698  1.0
  Te  Te3  1  0.00000000  0.75000000  0.54617302  1.0
  Te  Te4  1  0.00000000  0.25000000  0.68841225  1.0
  Te  Te5  1  0.50000000  0.75000000  0.31158775  1.0
  Te  Te6  1  0.00000000  0.25000000  0.31153406  1.0
  Te  Te7  1  0.50000000  0.75000000  0.68846594  1.0
