# Supplementary material for: Search for Low-Periodic Substructures in Crystalline Solids: A Novel Approach
Source: ACS Appl Mater Interfaces. 2026 May 5;18(19):27997–8008. doi: 10.1021/acsami.6c03558 (PMC13195581; doi:10.1021/acsami.6c03558)
Supplement: Supplementary file 2 [file am6c03558_si_002.zip › Supporting_archive/CSS_identified_2p_substructure/_114445e5-454d-4682-8d50-68407afa54a3_form2-BV-component_1-Nb6Se18-2p.cif]

# generated using pymatgen
data_NbSe3
_symmetry_space_group_name_H-M   'P 1'
_cell_length_a   15.92370051
_cell_length_b   3.53947746
_cell_length_c   23.00670010
_cell_angle_alpha   90.00000000
_cell_angle_beta   90.00000000
_cell_angle_gamma   90.00000000
_symmetry_Int_Tables_number   1
_chemical_formula_structural   NbSe3
_chemical_formula_sum   'Nb6 Se18'
_cell_volume   1296.69394720
_cell_formula_units_Z   6
loop_
 _symmetry_equiv_pos_site_id
 _symmetry_equiv_pos_as_xyz
  1  'x, y, z'
loop_
 _atom_site_type_symbol
 _atom_site_label
 _atom_site_symmetry_multiplicity
 _atom_site_fract_x
 _atom_site_fract_y
 _atom_site_fract_z
 _atom_site_occupancy
  Nb  Nb0  1  0.93200872  0.25000000  0.42302784  1.0
  Nb  Nb1  1  0.42378108  0.75000000  0.57697216  1.0
  Nb  Nb2  1  0.68406347  0.25000000  0.58642961  1.0
  Nb  Nb3  1  0.67172633  0.75000000  0.41357039  1.0
  Nb  Nb4  1  0.26295051  0.25000000  0.43547680  1.0
  Nb  Nb5  1  0.09283930  0.75000000  0.56452320  1.0
  Se  Se6  1  0.00451031  0.25000000  0.62689787  1.0
  Se  Se7  1  0.35127950  0.75000000  0.37310213  1.0
  Se  Se8  1  0.75951942  0.25000000  0.47597715  1.0
  Se  Se9  1  0.59627038  0.75000000  0.52402285  1.0
  Se  Se10  1  0.33694078  0.25000000  0.64025326  1.0
  Se  Se11  1  0.01884903  0.75000000  0.35974674  1.0
  Se  Se12  1  0.54664980  0.25000000  0.39506978  1.0
  Se  Se13  1  0.80914001  0.75000000  0.60493022  1.0
  Se  Se14  1  0.52245795  0.25000000  0.63441677  1.0
  Se  Se15  1  0.83333186  0.75000000  0.36558323  1.0
  Se  Se16  1  0.16358790  0.25000000  0.63892314  1.0
  Se  Se17  1  0.19220190  0.75000000  0.36107686  1.0
  Se  Se18  1  0.42072301  0.25000000  0.48937000  1.0
  Se  Se19  1  0.93506680  0.75000000  0.51063000  1.0
  Se  Se20  1  0.66338743  0.25000000  0.32599199  1.0
  Se  Se21  1  0.69240237  0.75000000  0.67400801  1.0
  Se  Se22  1  0.09866976  0.25000000  0.47647986  1.0
  Se  Se23  1  0.25712005  0.75000000  0.52352014  1.0
