# Supplementary material for: Search for Low-Periodic Substructures in Crystalline Solids: A Novel Approach
Source: ACS Appl Mater Interfaces. 2026 May 5;18(19):27997–8008. doi: 10.1021/acsami.6c03558 (PMC13195581; doi:10.1021/acsami.6c03558)
Supplement: Supplementary file 2 [file am6c03558_si_002.zip › Supporting_archive/CSS_identified_2p_substructure/_1154dd84-ff9f-4dd8-829f-172f0c038d25_form2-BV-component_1-Bi2N18-2p.cif]

# generated using pymatgen
data_BiN9
_symmetry_space_group_name_H-M   'P 1'
_cell_length_a   6.77545040
_cell_length_b   6.42638930
_cell_length_c   21.52781318
_cell_angle_alpha   90.00000000
_cell_angle_beta   90.00000000
_cell_angle_gamma   69.83035530
_symmetry_Int_Tables_number   1
_chemical_formula_structural   BiN9
_chemical_formula_sum   'Bi2 N18'
_cell_volume   879.87454201
_cell_formula_units_Z   2
loop_
 _symmetry_equiv_pos_site_id
 _symmetry_equiv_pos_as_xyz
  1  'x, y, z'
loop_
 _atom_site_type_symbol
 _atom_site_label
 _atom_site_symmetry_multiplicity
 _atom_site_fract_x
 _atom_site_fract_y
 _atom_site_fract_z
 _atom_site_occupancy
  Bi  Bi0  1  0.50800868  0.34585169  0.47047130  1.0
  N  N1  1  0.46662463  0.94440648  0.37177701  1.0
  N  N2  1  0.33529291  0.74684498  0.44412985  1.0
  N  N3  1  0.91213276  0.93759957  0.39504908  1.0
  N  N4  1  0.40371863  0.84571759  0.40626016  1.0
  N  N5  1  0.96265463  0.84457821  0.34838652  1.0
  N  N6  1  0.15793874  0.29036414  0.46421674  1.0
  N  N7  1  0.82320508  0.54462490  0.43740952  1.0
  N  N8  1  0.86257422  0.02615034  0.44470321  1.0
  N  N9  1  0.98908093  0.42419751  0.45007922  1.0
  Bi  Bi10  1  0.13351851  0.96942494  0.52952870  1.0
  N  N11  1  0.17490255  0.37087015  0.62822299  1.0
  N  N12  1  0.30623428  0.56843164  0.55587015  1.0
  N  N13  1  0.72939443  0.37767705  0.60495092  1.0
  N  N14  1  0.23780856  0.46955904  0.59373984  1.0
  N  N15  1  0.67887256  0.47069841  0.65161348  1.0
  N  N16  1  0.48358845  0.02491249  0.53578326  1.0
  N  N17  1  0.81832210  0.77065173  0.56259048  1.0
  N  N18  1  0.77895296  0.28912629  0.55529679  1.0
  N  N19  1  0.65244625  0.89107912  0.54992078  1.0
