# Supplementary material for: Search for Low-Periodic Substructures in Crystalline Solids: A Novel Approach
Source: ACS Appl Mater Interfaces. 2026 May 5;18(19):27997–8008. doi: 10.1021/acsami.6c03558 (PMC13195581; doi:10.1021/acsami.6c03558)
Supplement: Supplementary file 2 [file am6c03558_si_002.zip › Supporting_archive/CSS_identified_2p_substructure/_1206e93b-168e-4492-9364-25adfef6bcae_form2-BV-component_1-Cr8Te24-2p.cif]

# generated using pymatgen
data_CrTe3
_symmetry_space_group_name_H-M   'P 1'
_cell_length_a   10.94186088
_cell_length_b   11.31169123
_cell_length_c   43.02612755
_cell_angle_alpha   90.00000000
_cell_angle_beta   90.00000000
_cell_angle_gamma   90.00000256
_symmetry_Int_Tables_number   1
_chemical_formula_structural   CrTe3
_chemical_formula_sum   'Cr16 Te48'
_cell_volume   5325.38475751
_cell_formula_units_Z   16
loop_
 _symmetry_equiv_pos_site_id
 _symmetry_equiv_pos_as_xyz
  1  'x, y, z'
loop_
 _atom_site_type_symbol
 _atom_site_label
 _atom_site_symmetry_multiplicity
 _atom_site_fract_x
 _atom_site_fract_y
 _atom_site_fract_z
 _atom_site_occupancy
  Cr  Cr0  1  0.49786923  0.49487673  0.49998781  1.0
  Cr  Cr1  1  0.99786930  0.36039331  0.17431275  1.0
  Cr  Cr2  1  0.50213085  0.86039333  0.17431269  1.0
  Cr  Cr3  1  0.00213078  0.99487676  0.49998775  1.0
  Cr  Cr4  1  0.25373571  0.99994216  0.18105854  1.0
  Cr  Cr5  1  0.75373582  0.85532797  0.49324194  1.0
  Cr  Cr6  1  0.74626438  0.35532791  0.49324195  1.0
  Cr  Cr7  1  0.24626426  0.49994209  0.18105855  1.0
  Te  Te8  1  0.87640879  0.82713421  0.20275763  1.0
  Te  Te9  1  0.37640894  0.02813580  0.47154278  1.0
  Te  Te10  1  0.12359130  0.52813585  0.47154286  1.0
  Te  Te11  1  0.62359115  0.32713427  0.20275771  1.0
  Te  Te12  1  0.87547541  0.17182428  0.20312045  1.0
  Te  Te13  1  0.37547540  0.68344576  0.47118010  1.0
  Te  Te14  1  0.12452468  0.18344578  0.47118004  1.0
  Te  Te15  1  0.62452468  0.67182431  0.20312039  1.0
  Te  Te16  1  0.15930825  0.65545618  0.22068948  1.0
  Te  Te17  1  0.65930842  0.19981395  0.45361095  1.0
  Te  Te18  1  0.84069183  0.69981388  0.45361101  1.0
  Te  Te19  1  0.34069166  0.15545611  0.22068954  1.0
  Te  Te20  1  0.06903043  0.99745433  0.22149675  1.0
  Te  Te21  1  0.56903054  0.85781554  0.45280375  1.0
  Te  Te22  1  0.93096965  0.35781573  0.45280374  1.0
  Te  Te23  1  0.43096954  0.49745453  0.22149675  1.0
  Te  Te24  1  0.60525815  0.00209794  0.21577196  1.0
  Te  Te25  1  0.10525817  0.85317207  0.45852853  1.0
  Te  Te26  1  0.39474193  0.35317212  0.45852854  1.0
  Te  Te27  1  0.89474192  0.50209799  0.21577196  1.0
  Te  Te28  1  0.34557073  0.84846301  0.22092764  1.0
  Te  Te29  1  0.84557067  0.00680696  0.45337280  1.0
  Te  Te30  1  0.65442935  0.50680705  0.45337286  1.0
  Te  Te31  1  0.15442942  0.34846310  0.22092770  1.0
  Cr  Cr32  1  0.49786931  0.85014680  0.82568731  1.0
  Cr  Cr33  1  0.99786939  0.71566337  0.50001225  1.0
  Cr  Cr34  1  0.50213094  0.21566340  0.50001219  1.0
  Cr  Cr35  1  0.00213086  0.35014682  0.82568725  1.0
  Cr  Cr36  1  0.25373579  0.35521222  0.50675805  1.0
  Cr  Cr37  1  0.75373590  0.21059804  0.81894145  1.0
  Cr  Cr38  1  0.74626446  0.71059797  0.81894146  1.0
  Cr  Cr39  1  0.24626435  0.85521216  0.50675806  1.0
  Te  Te40  1  0.87640887  0.18240427  0.52845714  1.0
  Te  Te41  1  0.37640902  0.38340586  0.79724229  1.0
  Te  Te42  1  0.12359138  0.88340592  0.79724237  1.0
  Te  Te43  1  0.62359123  0.68240433  0.52845722  1.0
  Te  Te44  1  0.87547549  0.52709435  0.52881996  1.0
  Te  Te45  1  0.37547549  0.03871582  0.79687961  1.0
  Te  Te46  1  0.12452476  0.53871585  0.79687955  1.0
  Te  Te47  1  0.62452477  0.02709437  0.52881990  1.0
  Te  Te48  1  0.15930834  0.01072624  0.54638899  1.0
  Te  Te49  1  0.65930851  0.55508402  0.77931046  1.0
  Te  Te50  1  0.84069191  0.05508395  0.77931052  1.0
  Te  Te51  1  0.34069175  0.51072618  0.54638905  1.0
  Te  Te52  1  0.06903052  0.35272440  0.54719626  1.0
  Te  Te53  1  0.56903063  0.21308560  0.77850325  1.0
  Te  Te54  1  0.93096974  0.71308580  0.77850325  1.0
  Te  Te55  1  0.43096962  0.85272459  0.54719625  1.0
  Te  Te56  1  0.60525824  0.35736801  0.54147146  1.0
  Te  Te57  1  0.10525825  0.20844213  0.78422804  1.0
  Te  Te58  1  0.39474202  0.70844219  0.78422804  1.0
  Te  Te59  1  0.89474200  0.85736806  0.54147147  1.0
  Te  Te60  1  0.34557082  0.20373308  0.54662714  1.0
  Te  Te61  1  0.84557075  0.36207702  0.77907230  1.0
  Te  Te62  1  0.65442943  0.86207712  0.77907236  1.0
  Te  Te63  1  0.15442950  0.70373317  0.54662720  1.0
