# Supplementary material for: Search for Low-Periodic Substructures in Crystalline Solids: A Novel Approach
Source: ACS Appl Mater Interfaces. 2026 May 5;18(19):27997–8008. doi: 10.1021/acsami.6c03558 (PMC13195581; doi:10.1021/acsami.6c03558)
Supplement: Supplementary file 2 [file am6c03558_si_002.zip › Supporting_archive/CSS_identified_2p_substructure/_120ba19b-8530-41ee-b3d5-7d838edeb6a9_form2-BV-component_1-Co3P2H16O16-2p.cif]

# generated using pymatgen
data_Co3P2(HO)16
_symmetry_space_group_name_H-M   'P 1'
_cell_length_a   9.77623655
_cell_length_b   4.65580636
_cell_length_c   22.26546359
_cell_angle_alpha   90.00000000
_cell_angle_beta   90.00000000
_cell_angle_gamma   100.60918564
_symmetry_Int_Tables_number   1
_chemical_formula_structural   Co3P2(HO)16
_chemical_formula_sum   'Co3 P2 H16 O16'
_cell_volume   996.11681420
_cell_formula_units_Z   1
loop_
 _symmetry_equiv_pos_site_id
 _symmetry_equiv_pos_as_xyz
  1  'x, y, z'
loop_
 _atom_site_type_symbol
 _atom_site_label
 _atom_site_symmetry_multiplicity
 _atom_site_fract_x
 _atom_site_fract_y
 _atom_site_fract_z
 _atom_site_occupancy
  Co  Co0  1  0.00000000  0.00000000  0.43399564  1.0
  Co  Co1  1  1.00000000  0.00000000  0.56600436  1.0
  Co  Co2  1  0.50000000  0.50000000  0.50000000  1.0
  P  P3  1  0.18704946  0.57837030  0.50000000  1.0
  P  P4  1  0.81295054  0.42162970  0.50000000  1.0
  H  H5  1  0.96769472  0.23754899  0.33684455  1.0
  H  H6  1  0.96769472  0.23754899  0.66315545  1.0
  H  H7  1  0.03230528  0.76245101  0.66315545  1.0
  H  H8  1  0.03230528  0.76245101  0.33684455  1.0
  H  H9  1  0.62233553  0.98069172  0.45120517  1.0
  H  H10  1  0.62233553  0.98069172  0.54879483  1.0
  H  H11  1  0.37766447  0.01930828  0.54879483  1.0
  H  H12  1  0.37766447  0.01930828  0.45120517  1.0
  H  H13  1  0.87207768  0.35407793  0.38697923  1.0
  H  H14  1  0.87207768  0.35407793  0.61302077  1.0
  H  H15  1  0.12792232  0.64592207  0.61302077  1.0
  H  H16  1  0.12792232  0.64592207  0.38697923  1.0
  H  H17  1  0.68828138  0.72209501  0.42374982  1.0
  H  H18  1  0.68828138  0.72209501  0.57625018  1.0
  H  H19  1  0.31171862  0.27790499  0.57625018  1.0
  H  H20  1  0.31171862  0.27790499  0.42374982  1.0
  O  O21  1  0.59676843  0.78541983  0.43104467  1.0
  O  O22  1  0.59676843  0.78541983  0.56895533  1.0
  O  O23  1  0.40323157  0.21458017  0.56895533  1.0
  O  O24  1  0.40323157  0.21458017  0.43104467  1.0
  O  O25  1  0.89911776  0.17425867  0.36943736  1.0
  O  O26  1  0.89911776  0.17425867  0.63056264  1.0
  O  O27  1  0.10088224  0.82574133  0.63056264  1.0
  O  O28  1  0.10088224  0.82574133  0.36943736  1.0
  O  O29  1  0.34626108  0.73265031  0.50000000  1.0
  O  O30  1  0.65373892  0.26734969  0.50000000  1.0
  O  O31  1  0.10002246  0.83353484  0.50000000  1.0
  O  O32  1  0.89997754  0.16646516  0.50000000  1.0
  O  O33  1  0.15827939  0.39691076  0.55916296  1.0
  O  O34  1  0.15827939  0.39691076  0.44083704  1.0
  O  O35  1  0.84172061  0.60308924  0.44083704  1.0
  O  O36  1  0.84172061  0.60308924  0.55916296  1.0
