# Supplementary material for: Search for Low-Periodic Substructures in Crystalline Solids: A Novel Approach
Source: ACS Appl Mater Interfaces. 2026 May 5;18(19):27997–8008. doi: 10.1021/acsami.6c03558 (PMC13195581; doi:10.1021/acsami.6c03558)
Supplement: Supplementary file 2 [file am6c03558_si_002.zip › Supporting_archive/CSS_identified_2p_substructure/_123e7049-2e59-45c4-b332-fb4704edfc26_form2-BV-component_1-K2Ag6Se4-2p.cif]

# generated using pymatgen
data_KAg3Se2
_symmetry_space_group_name_H-M   'P 1'
_cell_length_a   8.63784623
_cell_length_b   8.63784623
_cell_length_c   22.19271819
_cell_angle_alpha   90.00000000
_cell_angle_beta   90.00000000
_cell_angle_gamma   29.53384014
_symmetry_Int_Tables_number   1
_chemical_formula_structural   KAg3Se2
_chemical_formula_sum   'K2 Ag6 Se4'
_cell_volume   816.23143391
_cell_formula_units_Z   2
loop_
 _symmetry_equiv_pos_site_id
 _symmetry_equiv_pos_as_xyz
  1  'x, y, z'
loop_
 _atom_site_type_symbol
 _atom_site_label
 _atom_site_symmetry_multiplicity
 _atom_site_fract_x
 _atom_site_fract_y
 _atom_site_fract_z
 _atom_site_occupancy
  K  K0  1  0.42495868  0.42495868  0.66205131  1.0
  K  K1  1  0.90283081  0.90283081  0.33794869  1.0
  Ag  Ag2  1  0.58552730  0.58552730  0.53547063  1.0
  Ag  Ag3  1  0.74226219  0.74226219  0.46452937  1.0
  Ag  Ag4  1  0.10380489  0.10380489  0.44573217  1.0
  Ag  Ag5  1  0.22398460  0.22398460  0.55426783  1.0
  Ag  Ag6  1  0.96135028  0.96135028  0.52404368  1.0
  Ag  Ag7  1  0.36643921  0.36643921  0.47595632  1.0
  Se  Se8  1  0.08181699  0.08181699  0.60768517  1.0
  Se  Se9  1  0.24597250  0.24597250  0.39231483  1.0
  Se  Se10  1  0.50796005  0.50796005  0.42097487  1.0
  Se  Se11  1  0.81982944  0.81982944  0.57902513  1.0
