# Supplementary material for: Search for Low-Periodic Substructures in Crystalline Solids: A Novel Approach
Source: ACS Appl Mater Interfaces. 2026 May 5;18(19):27997–8008. doi: 10.1021/acsami.6c03558 (PMC13195581; doi:10.1021/acsami.6c03558)
Supplement: Supplementary file 2 [file am6c03558_si_002.zip › Supporting_archive/CSS_identified_2p_substructure/_12a30c11-7ba2-4f4d-abff-58c199416bb9_form2-BV-component_3-Sb2As2O6-2p.cif]

# generated using pymatgen
data_SbAsO3
_symmetry_space_group_name_H-M   'P 1'
_cell_length_a   6.82838716
_cell_length_b   4.54597824
_cell_length_c   19.21649634
_cell_angle_alpha   90.00000000
_cell_angle_beta   90.00000000
_cell_angle_gamma   126.65305079
_symmetry_Int_Tables_number   1
_chemical_formula_structural   SbAsO3
_chemical_formula_sum   'Sb2 As2 O6'
_cell_volume   478.56131153
_cell_formula_units_Z   2
loop_
 _symmetry_equiv_pos_site_id
 _symmetry_equiv_pos_as_xyz
  1  'x, y, z'
loop_
 _atom_site_type_symbol
 _atom_site_label
 _atom_site_symmetry_multiplicity
 _atom_site_fract_x
 _atom_site_fract_y
 _atom_site_fract_z
 _atom_site_occupancy
  Sb  Sb0  1  0.83615020  0.82483403  0.57137242  1.0
  Sb  Sb1  1  0.33615020  0.82483403  0.42862758  1.0
  As  As2  1  0.27204322  0.73813528  0.60920194  1.0
  As  As3  1  0.77204322  0.73813528  0.39079806  1.0
  O  O4  1  0.95614284  0.88752404  0.47122004  1.0
  O  O5  1  0.45614284  0.88752404  0.52877996  1.0
  O  O6  1  0.96060825  0.36821630  0.57739621  1.0
  O  O7  1  0.46060825  0.36821630  0.42260379  1.0
  O  O8  1  0.18413277  0.05278531  0.60971033  1.0
  O  O9  1  0.68413277  0.05278531  0.39028967  1.0
