# Supplementary material for: Search for Low-Periodic Substructures in Crystalline Solids: A Novel Approach
Source: ACS Appl Mater Interfaces. 2026 May 5;18(19):27997–8008. doi: 10.1021/acsami.6c03558 (PMC13195581; doi:10.1021/acsami.6c03558)
Supplement: Supplementary file 2 [file am6c03558_si_002.zip › Supporting_archive/CSS_identified_2p_substructure/_12aa7a5a-d3a8-452f-b8e4-e0152f6b2f14_form2-BV-component_3-K1Re2O4F7-2p.cif]

# generated using pymatgen
data_KRe2O4F7
_symmetry_space_group_name_H-M   'P 1'
_cell_length_a   5.41068420
_cell_length_b   4.99914443
_cell_length_c   22.22231377
_cell_angle_alpha   90.00000000
_cell_angle_beta   90.00000000
_cell_angle_gamma   90.00000000
_symmetry_Int_Tables_number   1
_chemical_formula_structural   KRe2O4F7
_chemical_formula_sum   'K1 Re2 O4 F7'
_cell_volume   601.08673795
_cell_formula_units_Z   1
loop_
 _symmetry_equiv_pos_site_id
 _symmetry_equiv_pos_as_xyz
  1  'x, y, z'
loop_
 _atom_site_type_symbol
 _atom_site_label
 _atom_site_symmetry_multiplicity
 _atom_site_fract_x
 _atom_site_fract_y
 _atom_site_fract_z
 _atom_site_occupancy
  K  K0  1  0.56880584  0.33355888  0.50000000  1.0
  Re  Re1  1  0.04616268  0.75648953  0.40722712  1.0
  Re  Re2  1  0.09144900  0.75648953  0.59277288  1.0
  O  O3  1  0.32352775  0.59053755  0.39977442  1.0
  O  O4  1  0.81408393  0.59053755  0.60022558  1.0
  O  O5  1  0.00016984  0.89002621  0.33749861  1.0
  O  O6  1  0.13744184  0.89002621  0.66250139  1.0
  F  F7  1  0.18624949  0.06307353  0.44369976  1.0
  F  F8  1  0.95136219  0.06307353  0.55630024  1.0
  F  F9  1  0.06880584  0.60208691  0.50000000  1.0
  F  F10  1  0.74199313  0.88307842  0.44585199  1.0
  F  F11  1  0.39561855  0.88307842  0.55414801  1.0
  F  F12  1  0.85320848  0.44251407  0.39778200  1.0
  F  F13  1  0.28440319  0.44251407  0.60221800  1.0
