# Supplementary material for: Search for Low-Periodic Substructures in Crystalline Solids: A Novel Approach
Source: ACS Appl Mater Interfaces. 2026 May 5;18(19):27997–8008. doi: 10.1021/acsami.6c03558 (PMC13195581; doi:10.1021/acsami.6c03558)
Supplement: Supplementary file 2 [file am6c03558_si_002.zip › Supporting_archive/CSS_identified_2p_substructure/_12b3b09f-7743-4bfc-8145-8dc92fc07f16_form2-BV-component_1-K4Cu10Te10-2p.cif]

# generated using pymatgen
data_K2(CuTe)5
_symmetry_space_group_name_H-M   'P 1'
_cell_length_a   4.03883068
_cell_length_b   18.47043814
_cell_length_c   23.37660338
_cell_angle_alpha   90.00000000
_cell_angle_beta   90.00000000
_cell_angle_gamma   90.00000000
_symmetry_Int_Tables_number   1
_chemical_formula_structural   K2(CuTe)5
_chemical_formula_sum   'K4 Cu10 Te10'
_cell_volume   1743.87058809
_cell_formula_units_Z   2
loop_
 _symmetry_equiv_pos_site_id
 _symmetry_equiv_pos_as_xyz
  1  'x, y, z'
loop_
 _atom_site_type_symbol
 _atom_site_label
 _atom_site_symmetry_multiplicity
 _atom_site_fract_x
 _atom_site_fract_y
 _atom_site_fract_z
 _atom_site_occupancy
  K  K0  1  0.50000000  0.88195373  0.67916639  1.0
  K  K1  1  0.50000000  0.61805879  0.67912877  1.0
  K  K2  1  0.00000000  0.11810503  0.32083361  1.0
  K  K3  1  0.00000000  0.38199997  0.32087123  1.0
  Cu  Cu4  1  0.50000000  0.95719572  0.51742374  1.0
  Cu  Cu5  1  0.00000000  0.04286303  0.48257626  1.0
  Cu  Cu6  1  0.50000000  0.54296842  0.51742870  1.0
  Cu  Cu7  1  0.00000000  0.45709034  0.48257130  1.0
  Cu  Cu8  1  0.50000000  0.14670741  0.46695966  1.0
  Cu  Cu9  1  0.00000000  0.85335135  0.53304034  1.0
  Cu  Cu10  1  0.50000000  0.35336955  0.46697820  1.0
  Cu  Cu11  1  0.00000000  0.64668921  0.53302180  1.0
  Cu  Cu12  1  0.00000000  0.25011524  0.45116900  1.0
  Cu  Cu13  1  0.50000000  0.74994352  0.54883100  1.0
  Te  Te14  1  0.50000000  0.01924517  0.41561737  1.0
  Te  Te15  1  0.00000000  0.98081359  0.58438263  1.0
  Te  Te16  1  0.50000000  0.48084046  0.41564177  1.0
  Te  Te17  1  0.00000000  0.51921830  0.58435823  1.0
  Te  Te18  1  0.50000000  0.25004233  0.38462453  1.0
  Te  Te19  1  0.00000000  0.75001643  0.61537547  1.0
  Te  Te20  1  0.00000000  0.16612691  0.53986270  1.0
  Te  Te21  1  0.50000000  0.83393184  0.46013730  1.0
  Te  Te22  1  0.00000000  0.33393300  0.53992228  1.0
  Te  Te23  1  0.50000000  0.66612575  0.46007772  1.0
