# Supplementary material for: Search for Low-Periodic Substructures in Crystalline Solids: A Novel Approach
Source: ACS Appl Mater Interfaces. 2026 May 5;18(19):27997–8008. doi: 10.1021/acsami.6c03558 (PMC13195581; doi:10.1021/acsami.6c03558)
Supplement: Supplementary file 2 [file am6c03558_si_002.zip › Supporting_archive/CSS_identified_2p_substructure/_136cdff7-4863-44aa-a5a9-447f63ec9b7d_form2-BV-component_1-K4Sb8F28-2p.cif]

# generated using pymatgen
data_KSb2F7
_symmetry_space_group_name_H-M   'P 1'
_cell_length_a   7.51517638
_cell_length_b   8.20877577
_cell_length_c   23.66956127
_cell_angle_alpha   90.00000000
_cell_angle_beta   90.00000000
_cell_angle_gamma   90.00000000
_symmetry_Int_Tables_number   1
_chemical_formula_structural   KSb2F7
_chemical_formula_sum   'K4 Sb8 F28'
_cell_volume   1460.18465090
_cell_formula_units_Z   4
loop_
 _symmetry_equiv_pos_site_id
 _symmetry_equiv_pos_as_xyz
  1  'x, y, z'
loop_
 _atom_site_type_symbol
 _atom_site_label
 _atom_site_symmetry_multiplicity
 _atom_site_fract_x
 _atom_site_fract_y
 _atom_site_fract_z
 _atom_site_occupancy
  K  K0  1  0.66500909  0.29995199  0.46596870  1.0
  K  K1  1  0.16500909  0.40606431  0.53403130  1.0
  K  K2  1  0.33499091  0.90606431  0.53403130  1.0
  K  K3  1  0.83499091  0.79995199  0.46596870  1.0
  Sb  Sb4  1  0.19167938  0.18409407  0.39119028  1.0
  Sb  Sb5  1  0.69167938  0.52192223  0.60880972  1.0
  Sb  Sb6  1  0.80832062  0.02192223  0.60880972  1.0
  Sb  Sb7  1  0.30832062  0.68409407  0.39119028  1.0
  Sb  Sb8  1  0.68325912  0.04346184  0.31686265  1.0
  Sb  Sb9  1  0.18325912  0.66255447  0.68313735  1.0
  Sb  Sb10  1  0.31674088  0.16255447  0.68313735  1.0
  Sb  Sb11  1  0.81674088  0.54346184  0.31686265  1.0
  F  F12  1  0.61141206  0.28270890  0.32612343  1.0
  F  F13  1  0.11141206  0.42330740  0.67387657  1.0
  F  F14  1  0.38858794  0.92330740  0.67387657  1.0
  F  F15  1  0.88858794  0.78270890  0.32612343  1.0
  F  F16  1  0.00664092  0.26098355  0.44639806  1.0
  F  F17  1  0.50664092  0.44503275  0.55360194  1.0
  F  F18  1  0.99335908  0.94503275  0.55360194  1.0
  F  F19  1  0.49335908  0.76098355  0.44639806  1.0
  F  F20  1  0.40583078  0.00274426  0.33983648  1.0
  F  F21  1  0.90583078  0.70327204  0.66016352  1.0
  F  F22  1  0.59416922  0.20327204  0.66016352  1.0
  F  F23  1  0.09416922  0.50274426  0.33983648  1.0
  F  F24  1  0.34459038  0.15903917  0.46159723  1.0
  F  F25  1  0.84459038  0.54697713  0.53840277  1.0
  F  F26  1  0.65540962  0.04697713  0.53840277  1.0
  F  F27  1  0.15540962  0.65903917  0.46159723  1.0
  F  F28  1  0.11610696  0.95426922  0.41139793  1.0
  F  F29  1  0.61610696  0.75174708  0.58860207  1.0
  F  F30  1  0.88389304  0.25174708  0.58860207  1.0
  F  F31  1  0.38389304  0.45426922  0.41139793  1.0
  F  F32  1  0.94035553  0.14889296  0.32551277  1.0
  F  F33  1  0.44035553  0.55712334  0.67448723  1.0
  F  F34  1  0.05964447  0.05712334  0.67448723  1.0
  F  F35  1  0.55964447  0.64889296  0.32551277  1.0
  F  F36  1  0.70607076  0.03038551  0.39994456  1.0
  F  F37  1  0.20607076  0.67563079  0.60005544  1.0
  F  F38  1  0.29392924  0.17563079  0.60005544  1.0
  F  F39  1  0.79392924  0.53038551  0.39994456  1.0
