# Supplementary material for: Search for Low-Periodic Substructures in Crystalline Solids: A Novel Approach
Source: ACS Appl Mater Interfaces. 2026 May 5;18(19):27997–8008. doi: 10.1021/acsami.6c03558 (PMC13195581; doi:10.1021/acsami.6c03558)
Supplement: Supplementary file 2 [file am6c03558_si_002.zip › Supporting_archive/CSS_identified_2p_substructure/_13894d5e-0f2c-4218-96c5-ff0fb83ca5e8_form2-BV-component_1-Pd2Se2O6-2p.cif]

# generated using pymatgen
data_PdSeO3
_symmetry_space_group_name_H-M   'P 1'
_cell_length_a   3.91727978
_cell_length_b   6.46878074
_cell_length_c   19.12033065
_cell_angle_alpha   90.00000000
_cell_angle_beta   90.00000000
_cell_angle_gamma   89.99966572
_symmetry_Int_Tables_number   1
_chemical_formula_structural   PdSeO3
_chemical_formula_sum   'Pd2 Se2 O6'
_cell_volume   484.50963778
_cell_formula_units_Z   2
loop_
 _symmetry_equiv_pos_site_id
 _symmetry_equiv_pos_as_xyz
  1  'x, y, z'
loop_
 _atom_site_type_symbol
 _atom_site_label
 _atom_site_symmetry_multiplicity
 _atom_site_fract_x
 _atom_site_fract_y
 _atom_site_fract_z
 _atom_site_occupancy
  Pd  Pd0  1  0.87567942  0.99998731  0.50000000  1.0
  Pd  Pd1  1  0.87567942  0.49998731  0.50000000  1.0
  Se  Se2  1  0.38032384  0.24998799  0.60774737  1.0
  Se  Se3  1  0.37103500  0.74998664  0.39225263  1.0
  O  O4  1  0.11602533  0.03866682  0.59457953  1.0
  O  O5  1  0.63532826  0.53866004  0.40542073  1.0
  O  O6  1  0.63533351  0.96130781  0.40542047  1.0
  O  O7  1  0.11603057  0.46131459  0.59457927  1.0
  O  O8  1  0.56818006  0.24998834  0.51799293  1.0
  O  O9  1  0.18317877  0.74998629  0.48200707  1.0
