# Supplementary material for: Search for Low-Periodic Substructures in Crystalline Solids: A Novel Approach
Source: ACS Appl Mater Interfaces. 2026 May 5;18(19):27997–8008. doi: 10.1021/acsami.6c03558 (PMC13195581; doi:10.1021/acsami.6c03558)
Supplement: Supplementary file 2 [file am6c03558_si_002.zip › Supporting_archive/CSS_identified_2p_substructure/_1433601f-20f0-406c-88f0-e205ece3509c_form2-BV-component_1-Na6Cr2Cl12-2p.cif]

# generated using pymatgen
data_Na3CrCl6
_symmetry_space_group_name_H-M   'P 1'
_cell_length_a   6.77439878
_cell_length_b   6.77439878
_cell_length_c   25.83048996
_cell_angle_alpha   90.00000000
_cell_angle_beta   90.00000000
_cell_angle_gamma   120.00000000
_symmetry_Int_Tables_number   1
_chemical_formula_structural   Na3CrCl6
_chemical_formula_sum   'Na6 Cr2 Cl12'
_cell_volume   1026.60834828
_cell_formula_units_Z   2
loop_
 _symmetry_equiv_pos_site_id
 _symmetry_equiv_pos_as_xyz
  1  'x, y, z'
loop_
 _atom_site_type_symbol
 _atom_site_label
 _atom_site_symmetry_multiplicity
 _atom_site_fract_x
 _atom_site_fract_y
 _atom_site_fract_z
 _atom_site_occupancy
  Na  Na0  1  0.33333333  0.66666667  0.29035454  1.0
  Na  Na1  1  0.33333333  0.66666667  0.47968413  1.0
  Na  Na2  1  0.00000000  0.00000000  0.38501113  1.0
  Cr  Cr3  1  0.66666667  0.33333333  0.38499780  1.0
  Cl  Cl4  1  0.37721192  0.32185121  0.43860179  1.0
  Cl  Cl5  1  0.94463929  0.62278808  0.43860179  1.0
  Cl  Cl6  1  0.67814879  0.05536071  0.43860179  1.0
  Cl  Cl7  1  0.37719830  0.05537487  0.33140360  1.0
  Cl  Cl8  1  0.67817657  0.62280170  0.33140360  1.0
  Cl  Cl9  1  0.94462513  0.32182343  0.33140360  1.0
  Na  Na10  1  0.66666667  0.33333333  0.52031587  1.0
  Na  Na11  1  0.66666667  0.33333333  0.70964546  1.0
  Na  Na12  1  0.00000000  0.00000000  0.61498887  1.0
  Cr  Cr13  1  0.33333333  0.66666667  0.61500220  1.0
  Cl  Cl14  1  0.62280170  0.94462513  0.66859640  1.0
  Cl  Cl15  1  0.32182343  0.37719830  0.66859640  1.0
  Cl  Cl16  1  0.05537487  0.67817657  0.66859640  1.0
  Cl  Cl17  1  0.62278808  0.67814879  0.56139821  1.0
  Cl  Cl18  1  0.05536071  0.37721192  0.56139821  1.0
  Cl  Cl19  1  0.32185121  0.94463929  0.56139821  1.0
