# Supplementary material for: Search for Low-Periodic Substructures in Crystalline Solids: A Novel Approach
Source: ACS Appl Mater Interfaces. 2026 May 5;18(19):27997–8008. doi: 10.1021/acsami.6c03558 (PMC13195581; doi:10.1021/acsami.6c03558)
Supplement: Supplementary file 2 [file am6c03558_si_002.zip › Supporting_archive/CSS_identified_2p_substructure/_155ab9ce-e3a3-4ea0-a883-8153f424d472_form2-BV-component_1-Bi4Te4I4O12-2p.cif]

# generated using pymatgen
data_BiTeIO3
_symmetry_space_group_name_H-M   'P 1'
_cell_length_a   7.13751440
_cell_length_b   7.94299434
_cell_length_c   21.76116288
_cell_angle_alpha   90.00000000
_cell_angle_beta   90.00000000
_cell_angle_gamma   90.00009185
_symmetry_Int_Tables_number   1
_chemical_formula_structural   BiTeIO3
_chemical_formula_sum   'Bi4 Te4 I4 O12'
_cell_volume   1233.71075298
_cell_formula_units_Z   4
loop_
 _symmetry_equiv_pos_site_id
 _symmetry_equiv_pos_as_xyz
  1  'x, y, z'
loop_
 _atom_site_type_symbol
 _atom_site_label
 _atom_site_symmetry_multiplicity
 _atom_site_fract_x
 _atom_site_fract_y
 _atom_site_fract_z
 _atom_site_occupancy
  Bi  Bi0  1  0.13196582  0.23940710  0.46364377  1.0
  Bi  Bi1  1  0.63196456  0.33038959  0.53635644  1.0
  Bi  Bi2  1  0.86803241  0.83038970  0.53635623  1.0
  Bi  Bi3  1  0.36803367  0.73940720  0.46364356  1.0
  Te  Te4  1  0.68939027  0.10285896  0.39769474  1.0
  Te  Te5  1  0.18938879  0.46693801  0.60230519  1.0
  Te  Te6  1  0.31060796  0.96693784  0.60230526  1.0
  Te  Te7  1  0.81060944  0.60285879  0.39769481  1.0
  I  I8  1  0.13592468  0.99532107  0.34465152  1.0
  I  I9  1  0.63592215  0.57447603  0.65534930  1.0
  I  I10  1  0.86407354  0.07447572  0.65534848  1.0
  I  I11  1  0.36407608  0.49532077  0.34465070  1.0
  O  O12  1  0.62312855  0.85988340  0.40937285  1.0
  O  O13  1  0.12312752  0.70991341  0.59062721  1.0
  O  O14  1  0.37686968  0.20991339  0.59062715  1.0
  O  O15  1  0.87687071  0.35988338  0.40937279  1.0
  O  O16  1  0.65291955  0.58660214  0.47521255  1.0
  O  O17  1  0.15291890  0.98319422  0.52478726  1.0
  O  O18  1  0.34707868  0.48319466  0.52478745  1.0
  O  O19  1  0.84707933  0.08660258  0.47521274  1.0
  O  O20  1  0.00933375  0.69541113  0.45226837  1.0
  O  O21  1  0.50933266  0.87438649  0.54773193  1.0
  O  O22  1  0.99066447  0.37438567  0.54773163  1.0
  O  O23  1  0.49066556  0.19541031  0.45226807  1.0
