# Supplementary material for: Search for Low-Periodic Substructures in Crystalline Solids: A Novel Approach
Source: ACS Appl Mater Interfaces. 2026 May 5;18(19):27997–8008. doi: 10.1021/acsami.6c03558 (PMC13195581; doi:10.1021/acsami.6c03558)
Supplement: Supplementary file 2 [file am6c03558_si_002.zip › Supporting_archive/CSS_identified_2p_substructure/_1582d864-e703-492b-a67a-a8995341b236_form2-BV-component_1-Cd2Sb2S4Br2-2p.cif]

# generated using pymatgen
data_CdSbS2Br
_symmetry_space_group_name_H-M   'P 1'
_cell_length_a   3.99823875
_cell_length_b   9.70219610
_cell_length_c   20.67649783
_cell_angle_alpha   90.00000000
_cell_angle_beta   90.00000000
_cell_angle_gamma   90.00000000
_symmetry_Int_Tables_number   1
_chemical_formula_structural   CdSbS2Br
_chemical_formula_sum   'Cd2 Sb2 S4 Br2'
_cell_volume   802.07642717
_cell_formula_units_Z   2
loop_
 _symmetry_equiv_pos_site_id
 _symmetry_equiv_pos_as_xyz
  1  'x, y, z'
loop_
 _atom_site_type_symbol
 _atom_site_label
 _atom_site_symmetry_multiplicity
 _atom_site_fract_x
 _atom_site_fract_y
 _atom_site_fract_z
 _atom_site_occupancy
  Cd  Cd0  1  0.50000000  0.01191599  0.50000000  1.0
  Cd  Cd1  1  0.50000000  0.51191599  0.50000000  1.0
  Sb  Sb2  1  0.00000000  0.70761165  0.63726933  1.0
  Sb  Sb3  1  1.00000000  0.31622032  0.36273067  1.0
  S  S4  1  0.50000000  0.75620691  0.55431750  1.0
  S  S5  1  0.50000000  0.26762507  0.44568250  1.0
  S  S6  1  1.00000000  0.46279608  0.59232591  1.0
  S  S7  1  1.00000000  0.56103590  0.40767409  1.0
  Br  Br8  1  1.00000000  0.09168169  0.58756389  1.0
  Br  Br9  1  1.00000000  0.93215029  0.41243611  1.0
