# Supplementary material for: Search for Low-Periodic Substructures in Crystalline Solids: A Novel Approach
Source: ACS Appl Mater Interfaces. 2026 May 5;18(19):27997–8008. doi: 10.1021/acsami.6c03558 (PMC13195581; doi:10.1021/acsami.6c03558)
Supplement: Supplementary file 2 [file am6c03558_si_002.zip › Supporting_archive/CSS_identified_2p_substructure/_15c050ee-811b-410c-b2ee-5a339f25e912_form2-BV-component_1-Mn1H2O2-2p.cif]

# generated using pymatgen
data_Mn(HO)2
_symmetry_space_group_name_H-M   'P 1'
_cell_length_a   3.04968501
_cell_length_b   3.04968501
_cell_length_c   19.07238514
_cell_angle_alpha   90.00000000
_cell_angle_beta   90.00000000
_cell_angle_gamma   120.00000000
_symmetry_Int_Tables_number   1
_chemical_formula_structural   Mn(HO)2
_chemical_formula_sum   'Mn1 H2 O2'
_cell_volume   153.61923964
_cell_formula_units_Z   1
loop_
 _symmetry_equiv_pos_site_id
 _symmetry_equiv_pos_as_xyz
  1  'x, y, z'
loop_
 _atom_site_type_symbol
 _atom_site_label
 _atom_site_symmetry_multiplicity
 _atom_site_fract_x
 _atom_site_fract_y
 _atom_site_fract_z
 _atom_site_occupancy
  Mn  Mn0  1  0.00000000  0.00000000  0.50000000  1.0
  H  H1  1  0.66666667  0.33333333  0.39323870  1.0
  H  H2  1  0.33333333  0.66666667  0.60676130  1.0
  O  O3  1  0.66666667  0.33333333  0.44442993  1.0
  O  O4  1  0.33333333  0.66666667  0.55557007  1.0
