# Supplementary material for: Search for Low-Periodic Substructures in Crystalline Solids: A Novel Approach
Source: ACS Appl Mater Interfaces. 2026 May 5;18(19):27997–8008. doi: 10.1021/acsami.6c03558 (PMC13195581; doi:10.1021/acsami.6c03558)
Supplement: Supplementary file 2 [file am6c03558_si_002.zip › Supporting_archive/CSS_identified_2p_substructure/_1604a55f-a0c3-498f-9f5b-09984aed21e3_form2-BV-component_1-Ca2Bi2Cl2O4-2p.cif]

# generated using pymatgen
data_CaBiClO2
_symmetry_space_group_name_H-M   'P 1'
_cell_length_a   4.17271694
_cell_length_b   7.81699723
_cell_length_c   21.83372306
_cell_angle_alpha   90.00000000
_cell_angle_beta   90.00000000
_cell_angle_gamma   90.00000000
_symmetry_Int_Tables_number   1
_chemical_formula_structural   CaBiClO2
_chemical_formula_sum   'Ca2 Bi2 Cl2 O4'
_cell_volume   712.17492719
_cell_formula_units_Z   2
loop_
 _symmetry_equiv_pos_site_id
 _symmetry_equiv_pos_as_xyz
  1  'x, y, z'
loop_
 _atom_site_type_symbol
 _atom_site_label
 _atom_site_symmetry_multiplicity
 _atom_site_fract_x
 _atom_site_fract_y
 _atom_site_fract_z
 _atom_site_occupancy
  Ca  Ca0  1  0.75000000  0.06088449  0.54812889  1.0
  Ca  Ca1  1  0.25000000  0.29430458  0.45187111  1.0
  Bi  Bi2  1  0.75000000  0.54672894  0.55187737  1.0
  Bi  Bi3  1  0.25000000  0.80846013  0.44812263  1.0
  Cl  Cl4  1  0.25000000  0.48330709  0.34350532  1.0
  O  O5  1  0.75000000  0.78336790  0.49177949  1.0
  O  O6  1  0.25000000  0.57182117  0.50822051  1.0
  O  O7  1  0.75000000  0.32180842  0.49678664  1.0
  O  O8  1  0.25000000  0.03338066  0.50321336  1.0
  Cl  Cl9  1  0.75000000  0.87188199  0.65649468  1.0
