# Supplementary material for: Search for Low-Periodic Substructures in Crystalline Solids: A Novel Approach
Source: ACS Appl Mater Interfaces. 2026 May 5;18(19):27997–8008. doi: 10.1021/acsami.6c03558 (PMC13195581; doi:10.1021/acsami.6c03558)
Supplement: Supplementary file 2 [file am6c03558_si_002.zip › Supporting_archive/CSS_identified_2p_substructure/_16ba88e6-dcab-4ffe-a2b1-be0ef7cea2d1_form2-BV-component_1-Pb6S2O12-2p.cif]

# generated using pymatgen
data_Pb3SO6
_symmetry_space_group_name_H-M   'P 1'
_cell_length_a   7.20991117
_cell_length_b   5.86277582
_cell_length_c   23.36886303
_cell_angle_alpha   90.00000000
_cell_angle_beta   90.00000000
_cell_angle_gamma   90.00000000
_symmetry_Int_Tables_number   1
_chemical_formula_structural   Pb3SO6
_chemical_formula_sum   'Pb6 S2 O12'
_cell_volume   987.80401071
_cell_formula_units_Z   2
loop_
 _symmetry_equiv_pos_site_id
 _symmetry_equiv_pos_as_xyz
  1  'x, y, z'
loop_
 _atom_site_type_symbol
 _atom_site_label
 _atom_site_symmetry_multiplicity
 _atom_site_fract_x
 _atom_site_fract_y
 _atom_site_fract_z
 _atom_site_occupancy
  Pb  Pb0  1  0.71569148  0.25000000  0.45779305  1.0
  Pb  Pb1  1  0.48425146  0.75000000  0.54220695  1.0
  Pb  Pb2  1  0.22150303  0.25000000  0.46836884  1.0
  Pb  Pb3  1  0.97843991  0.75000000  0.53163116  1.0
  Pb  Pb4  1  0.73400416  0.25000000  0.62058025  1.0
  Pb  Pb5  1  0.46593878  0.75000000  0.37941975  1.0
  S  S6  1  0.21784720  0.25000000  0.62343598  1.0
  S  S7  1  0.98209574  0.75000000  0.37656402  1.0
  O  O8  1  0.35936835  0.25000000  0.57471327  1.0
  O  O9  1  0.84057459  0.75000000  0.42528673  1.0
  O  O10  1  0.87986516  0.75000000  0.32093988  1.0
  O  O11  1  0.09531721  0.45838951  0.61829104  1.0
  O  O12  1  0.10462573  0.95838951  0.38170896  1.0
  O  O13  1  0.10462573  0.54161049  0.38170896  1.0
  O  O14  1  0.09531721  0.04161049  0.61829104  1.0
  O  O15  1  0.45293794  0.99989728  0.45730106  1.0
  O  O16  1  0.74700500  0.49989728  0.54269894  1.0
  O  O17  1  0.74700500  0.00010272  0.54269894  1.0
  O  O18  1  0.45293794  0.50010272  0.45730106  1.0
  O  O19  1  0.32007778  0.25000000  0.67906012  1.0
