# Supplementary material for: Search for Low-Periodic Substructures in Crystalline Solids: A Novel Approach
Source: ACS Appl Mater Interfaces. 2026 May 5;18(19):27997–8008. doi: 10.1021/acsami.6c03558 (PMC13195581; doi:10.1021/acsami.6c03558)
Supplement: Supplementary file 2 [file am6c03558_si_002.zip › Supporting_archive/CSS_identified_2p_substructure/_16e92341-162f-49c9-8589-5b332d6f7c73_form2-BV-component_3-Te4O8-2p.cif]

# generated using pymatgen
data_TeO2
_symmetry_space_group_name_H-M   'P 1'
_cell_length_a   5.41911776
_cell_length_b   5.86618593
_cell_length_c   19.24179120
_cell_angle_alpha   90.00000000
_cell_angle_beta   90.00000000
_cell_angle_gamma   90.00000000
_symmetry_Int_Tables_number   1
_chemical_formula_structural   TeO2
_chemical_formula_sum   'Te4 O8'
_cell_volume   611.68792972
_cell_formula_units_Z   4
loop_
 _symmetry_equiv_pos_site_id
 _symmetry_equiv_pos_as_xyz
  1  'x, y, z'
loop_
 _atom_site_type_symbol
 _atom_site_label
 _atom_site_symmetry_multiplicity
 _atom_site_fract_x
 _atom_site_fract_y
 _atom_site_fract_z
 _atom_site_occupancy
  Te  Te0  1  0.01292853  0.13671673  0.57518492  1.0
  Te  Te1  1  0.51292853  0.36328190  0.42481508  1.0
  Te  Te2  1  0.98707147  0.86328190  0.42481508  1.0
  Te  Te3  1  0.48707147  0.63671673  0.57518492  1.0
  O  O4  1  0.20516482  0.43829596  0.61022340  1.0
  O  O5  1  0.70516482  0.06170266  0.38977660  1.0
  O  O6  1  0.79483518  0.56170266  0.38977660  1.0
  O  O7  1  0.29483518  0.93829596  0.61022340  1.0
  O  O8  1  0.34836755  0.66232137  0.47778284  1.0
  O  O9  1  0.84836755  0.83767726  0.52221716  1.0
  O  O10  1  0.65163245  0.33767726  0.52221716  1.0
  O  O11  1  0.15163245  0.16232137  0.47778284  1.0
