# Supplementary material for: Search for Low-Periodic Substructures in Crystalline Solids: A Novel Approach
Source: ACS Appl Mater Interfaces. 2026 May 5;18(19):27997–8008. doi: 10.1021/acsami.6c03558 (PMC13195581; doi:10.1021/acsami.6c03558)
Supplement: Supplementary file 2 [file am6c03558_si_002.zip › Supporting_archive/CSS_identified_2p_substructure/_16f79d91-a147-4447-9bf0-acad1fc698fc_form2-BV-component_1-Mn1H8C10Se2N6-2p.cif]

# generated using pymatgen
data_MnH8C10(SeN3)2
_symmetry_space_group_name_H-M   'P 1'
_cell_length_a   6.86019512
_cell_length_b   6.86019512
_cell_length_c   24.65547351
_cell_angle_alpha   90.00000000
_cell_angle_beta   90.00000000
_cell_angle_gamma   87.34085935
_symmetry_Int_Tables_number   1
_chemical_formula_structural   MnH8C10(SeN3)2
_chemical_formula_sum   'Mn1 H8 C10 Se2 N6'
_cell_volume   1159.09328451
_cell_formula_units_Z   1
loop_
 _symmetry_equiv_pos_site_id
 _symmetry_equiv_pos_as_xyz
  1  'x, y, z'
loop_
 _atom_site_type_symbol
 _atom_site_label
 _atom_site_symmetry_multiplicity
 _atom_site_fract_x
 _atom_site_fract_y
 _atom_site_fract_z
 _atom_site_occupancy
  Mn  Mn0  1  0.35788530  0.64211470  0.50000000  1.0
  H  H1  1  0.68998350  0.51401049  0.57757915  1.0
  H  H2  1  0.22978109  0.97421291  0.42242085  1.0
  H  H3  1  0.02578709  0.77021891  0.42242085  1.0
  H  H4  1  0.48598951  0.31001650  0.57757915  1.0
  H  H5  1  0.66789928  0.77552925  0.42474442  1.0
  H  H6  1  0.49129985  0.95212869  0.57525558  1.0
  H  H7  1  0.04787131  0.50870015  0.57525558  1.0
  H  H8  1  0.22447075  0.33210072  0.42474442  1.0
  C  C9  1  0.35409492  0.64590508  0.62404979  1.0
  C  C10  1  0.36167568  0.63832432  0.37595021  1.0
  C  C11  1  0.76287572  0.57029901  0.54200958  1.0
  C  C12  1  0.28606961  0.04710512  0.45799042  1.0
  C  C13  1  0.95289488  0.71393039  0.45799042  1.0
  C  C14  1  0.42970099  0.23712428  0.54200958  1.0
  C  C15  1  0.75117658  0.71506748  0.45891835  1.0
  C  C16  1  0.43083808  0.03540598  0.54108165  1.0
  C  C17  1  0.96459402  0.56916192  0.54108165  1.0
  C  C18  1  0.28493252  0.24882342  0.45891835  1.0
  Se  Se19  1  0.36009410  0.63990590  0.30419209  1.0
  N  N20  1  0.35523909  0.64476091  0.57572273  1.0
  N  N21  1  0.36053151  0.63946849  0.42427727  1.0
  N  N22  1  0.64973099  0.64227916  0.50093637  1.0
  N  N23  1  0.35804976  0.93396040  0.49906363  1.0
  N  N24  1  0.06603960  0.64195024  0.49906363  1.0
  N  N25  1  0.35772084  0.35026901  0.50093637  1.0
  Se  Se26  1  0.35567650  0.64432350  0.69580791  1.0
