# Supplementary material for: Search for Low-Periodic Substructures in Crystalline Solids: A Novel Approach
Source: ACS Appl Mater Interfaces. 2026 May 5;18(19):27997–8008. doi: 10.1021/acsami.6c03558 (PMC13195581; doi:10.1021/acsami.6c03558)
Supplement: Supplementary file 2 [file am6c03558_si_002.zip › Supporting_archive/CSS_identified_2p_substructure/_17218f5a-a92f-492c-8ade-bafdb9894bfe_form2-BV-component_1-Fe4Cl12-2p.cif]

# generated using pymatgen
data_FeCl3
_symmetry_space_group_name_H-M   'P 1'
_cell_length_a   5.83319843
_cell_length_b   5.83319843
_cell_length_c   23.13454847
_cell_angle_alpha   90.00000000
_cell_angle_beta   90.00000000
_cell_angle_gamma   120.00000000
_symmetry_Int_Tables_number   1
_chemical_formula_structural   FeCl3
_chemical_formula_sum   'Fe4 Cl12'
_cell_volume   681.71862537
_cell_formula_units_Z   4
loop_
 _symmetry_equiv_pos_site_id
 _symmetry_equiv_pos_as_xyz
  1  'x, y, z'
loop_
 _atom_site_type_symbol
 _atom_site_label
 _atom_site_symmetry_multiplicity
 _atom_site_fract_x
 _atom_site_fract_y
 _atom_site_fract_z
 _atom_site_occupancy
  Fe  Fe0  1  0.00000000  0.00000000  0.38019572  1.0
  Fe  Fe1  1  0.00000000  0.00000000  0.61980428  1.0
  Fe  Fe2  1  0.33333333  0.66666667  0.38019572  1.0
  Fe  Fe3  1  0.33333333  0.66666667  0.61980428  1.0
  Cl  Cl4  1  0.02415240  0.33382921  0.32419046  1.0
  Cl  Cl5  1  0.30967682  0.97584760  0.32419046  1.0
  Cl  Cl6  1  0.66617079  0.69032318  0.32419046  1.0
  Cl  Cl7  1  0.30967682  0.33382921  0.67580954  1.0
  Cl  Cl8  1  0.66617079  0.97584760  0.67580954  1.0
  Cl  Cl9  1  0.02415240  0.69032318  0.67580954  1.0
  Cl  Cl10  1  0.66684173  0.68815213  0.56426787  1.0
  Cl  Cl11  1  0.02131040  0.33315827  0.56426787  1.0
  Cl  Cl12  1  0.31184787  0.97868960  0.56426787  1.0
  Cl  Cl13  1  0.02131040  0.68815213  0.43573213  1.0
  Cl  Cl14  1  0.31184787  0.33315827  0.43573213  1.0
  Cl  Cl15  1  0.66684173  0.97868960  0.43573213  1.0
