# Supplementary material for: Search for Low-Periodic Substructures in Crystalline Solids: A Novel Approach
Source: ACS Appl Mater Interfaces. 2026 May 5;18(19):27997–8008. doi: 10.1021/acsami.6c03558 (PMC13195581; doi:10.1021/acsami.6c03558)
Supplement: Supplementary file 2 [file am6c03558_si_002.zip › Supporting_archive/CSS_identified_2p_substructure/_17218f5a-a92f-492c-8ade-bafdb9894bfe_form2-BV-component_3-Fe2Cl6-2p.cif]

# generated using pymatgen
data_FeCl3
_symmetry_space_group_name_H-M   'P 1'
_cell_length_a   5.83319843
_cell_length_b   5.83319843
_cell_length_c   17.58462707
_cell_angle_alpha   90.00000000
_cell_angle_beta   90.00000000
_cell_angle_gamma   120.00000000
_symmetry_Int_Tables_number   1
_chemical_formula_structural   FeCl3
_chemical_formula_sum   'Fe2 Cl6'
_cell_volume   518.17600045
_cell_formula_units_Z   2
loop_
 _symmetry_equiv_pos_site_id
 _symmetry_equiv_pos_as_xyz
  1  'x, y, z'
loop_
 _atom_site_type_symbol
 _atom_site_label
 _atom_site_symmetry_multiplicity
 _atom_site_fract_x
 _atom_site_fract_y
 _atom_site_fract_z
 _atom_site_occupancy
  Fe  Fe0  1  0.00000000  0.00000000  0.50000000  1.0
  Fe  Fe1  1  0.66666667  0.33333333  0.50000000  1.0
  Cl  Cl2  1  0.97623282  0.66634908  0.57349110  1.0
  Cl  Cl3  1  0.69011626  0.02376718  0.57349110  1.0
  Cl  Cl4  1  0.33365092  0.30988374  0.57349110  1.0
  Cl  Cl5  1  0.69011626  0.66634908  0.42650890  1.0
  Cl  Cl6  1  0.33365092  0.02376718  0.42650890  1.0
  Cl  Cl7  1  0.97623282  0.30988374  0.42650890  1.0
