# Supplementary material for: Search for Low-Periodic Substructures in Crystalline Solids: A Novel Approach
Source: ACS Appl Mater Interfaces. 2026 May 5;18(19):27997–8008. doi: 10.1021/acsami.6c03558 (PMC13195581; doi:10.1021/acsami.6c03558)
Supplement: Supplementary file 2 [file am6c03558_si_002.zip › Supporting_archive/CSS_identified_2p_substructure/_174a39db-58ac-4936-a16a-88c9a751f492_form2-BV-component_3-Ba1B2Se6-2p.cif]

# generated using pymatgen
data_Ba(BSe3)2
_symmetry_space_group_name_H-M   'P 1'
_cell_length_a   6.94767719
_cell_length_b   6.94767719
_cell_length_c   17.88894866
_cell_angle_alpha   90.00000000
_cell_angle_beta   90.00000000
_cell_angle_gamma   67.91244904
_symmetry_Int_Tables_number   1
_chemical_formula_structural   Ba(BSe3)2
_chemical_formula_sum   'Ba1 B2 Se6'
_cell_volume   800.13124352
_cell_formula_units_Z   1
loop_
 _symmetry_equiv_pos_site_id
 _symmetry_equiv_pos_as_xyz
  1  'x, y, z'
loop_
 _atom_site_type_symbol
 _atom_site_label
 _atom_site_symmetry_multiplicity
 _atom_site_fract_x
 _atom_site_fract_y
 _atom_site_fract_z
 _atom_site_occupancy
  Ba  Ba0  1  0.00021568  0.99978432  0.50000000  1.0
  B  B1  1  0.38646268  0.38603131  0.50000000  1.0
  B  B2  1  0.61396869  0.61353732  0.50000000  1.0
  Se  Se3  1  0.47955142  0.10747715  0.44469201  1.0
  Se  Se4  1  0.10790851  0.47912005  0.55530799  1.0
  Se  Se5  1  0.52087995  0.89209149  0.55530799  1.0
  Se  Se6  1  0.89252285  0.52044858  0.44469201  1.0
  Se  Se7  1  0.60158526  0.39841474  0.58074674  1.0
  Se  Se8  1  0.39884611  0.60115389  0.41925326  1.0
