# Supplementary material for: Search for Low-Periodic Substructures in Crystalline Solids: A Novel Approach
Source: ACS Appl Mater Interfaces. 2026 May 5;18(19):27997–8008. doi: 10.1021/acsami.6c03558 (PMC13195581; doi:10.1021/acsami.6c03558)
Supplement: Supplementary file 2 [file am6c03558_si_002.zip › Supporting_archive/CSS_identified_2p_substructure/_1765d32d-3b69-47d2-a098-bbea8277a521_form2-BV-component_1-Tl2Cu2H2S2O10-2p.cif]

# generated using pymatgen
data_TlCuHSO5
_symmetry_space_group_name_H-M   'P 1'
_cell_length_a   4.48456086
_cell_length_b   5.98893176
_cell_length_c   22.00266162
_cell_angle_alpha   90.00000000
_cell_angle_beta   90.00000000
_cell_angle_gamma   90.00067240
_symmetry_Int_Tables_number   1
_chemical_formula_structural   TlCuHSO5
_chemical_formula_sum   'Tl2 Cu2 H2 S2 O10'
_cell_volume   590.94152293
_cell_formula_units_Z   2
loop_
 _symmetry_equiv_pos_site_id
 _symmetry_equiv_pos_as_xyz
  1  'x, y, z'
loop_
 _atom_site_type_symbol
 _atom_site_label
 _atom_site_symmetry_multiplicity
 _atom_site_fract_x
 _atom_site_fract_y
 _atom_site_fract_z
 _atom_site_occupancy
  Tl  Tl0  1  0.24897838  0.74982363  0.65913215  1.0
  Tl  Tl1  1  0.16729110  0.24985777  0.34086785  1.0
  Cu  Cu2  1  0.20813474  0.49984070  0.50000000  1.0
  Cu  Cu3  1  0.20813474  0.99984070  0.50000000  1.0
  H  H4  1  0.59783907  0.74983473  0.54239072  1.0
  H  H5  1  0.81843041  0.24984667  0.45760928  1.0
  S  S6  1  0.74565236  0.74977721  0.40654610  1.0
  S  S7  1  0.67061713  0.24990419  0.59345390  1.0
  O  O8  1  0.94862319  0.74978773  0.35292612  1.0
  O  O9  1  0.46764630  0.24989367  0.64707388  1.0
  O  O10  1  0.37872799  0.74984199  0.54238346  1.0
  O  O11  1  0.03754149  0.24983941  0.45761654  1.0
  O  O12  1  0.56385295  0.54136812  0.40941981  1.0
  O  O13  1  0.85239342  0.04145207  0.59057941  1.0
  O  O14  1  0.85241653  0.45831329  0.59058019  1.0
  O  O15  1  0.56387607  0.95822933  0.40942059  1.0
  O  O16  1  0.94002011  0.74980156  0.46714655  1.0
  O  O17  1  0.47624938  0.24987985  0.53285345  1.0
