# Supplementary material for: Search for Low-Periodic Substructures in Crystalline Solids: A Novel Approach
Source: ACS Appl Mater Interfaces. 2026 May 5;18(19):27997–8008. doi: 10.1021/acsami.6c03558 (PMC13195581; doi:10.1021/acsami.6c03558)
Supplement: Supplementary file 2 [file am6c03558_si_002.zip › Supporting_archive/CSS_identified_2p_substructure/_179f0f4f-7c95-4b07-856c-bf03453a4a95_form2-BV-component_3-Nb6Ge2Te12-2p.cif]

# generated using pymatgen
data_Nb3GeTe6
_symmetry_space_group_name_H-M   'P 1'
_cell_length_a   11.77743407
_cell_length_b   6.58344269
_cell_length_c   18.83384685
_cell_angle_alpha   90.00000000
_cell_angle_beta   90.00000000
_cell_angle_gamma   89.99975633
_symmetry_Int_Tables_number   1
_chemical_formula_structural   Nb3GeTe6
_chemical_formula_sum   'Nb6 Ge2 Te12'
_cell_volume   1460.30232240
_cell_formula_units_Z   2
loop_
 _symmetry_equiv_pos_site_id
 _symmetry_equiv_pos_as_xyz
  1  'x, y, z'
loop_
 _atom_site_type_symbol
 _atom_site_label
 _atom_site_symmetry_multiplicity
 _atom_site_fract_x
 _atom_site_fract_y
 _atom_site_fract_z
 _atom_site_occupancy
  Nb  Nb0  1  0.18527680  0.46391675  0.50000000  1.0
  Nb  Nb1  1  0.31475118  0.96391071  0.50000000  1.0
  Nb  Nb2  1  0.66666667  0.67404064  0.50000000  1.0
  Nb  Nb3  1  0.83332821  0.17405036  0.50000000  1.0
  Nb  Nb4  1  0.53109037  0.19676445  0.50000000  1.0
  Nb  Nb5  1  0.96893387  0.69676278  0.50000000  1.0
  Ge  Ge6  1  0.42470699  0.57451080  0.50000000  1.0
  Ge  Ge7  1  0.07531753  0.07451469  0.50000000  1.0
  Te  Te8  1  0.33938130  0.28538248  0.39825759  1.0
  Te  Te9  1  0.16064082  0.78538818  0.60174201  1.0
  Te  Te10  1  0.33938130  0.28538248  0.60174241  1.0
  Te  Te11  1  0.16064082  0.78538818  0.39825799  1.0
  Te  Te12  1  0.68086793  0.35494177  0.39821923  1.0
  Te  Te13  1  0.81915832  0.85494529  0.60178048  1.0
  Te  Te14  1  0.68086793  0.35494177  0.60178077  1.0
  Te  Te15  1  0.81915832  0.85494529  0.39821952  1.0
  Te  Te16  1  0.50704011  0.86382193  0.40095904  1.0
  Te  Te17  1  0.99298837  0.36382562  0.59904249  1.0
  Te  Te18  1  0.50704011  0.86382193  0.59904096  1.0
  Te  Te19  1  0.99298837  0.36382562  0.40095751  1.0
