# Supplementary material for: Search for Low-Periodic Substructures in Crystalline Solids: A Novel Approach
Source: ACS Appl Mater Interfaces. 2026 May 5;18(19):27997–8008. doi: 10.1021/acsami.6c03558 (PMC13195581; doi:10.1021/acsami.6c03558)
Supplement: Supplementary file 2 [file am6c03558_si_002.zip › Supporting_archive/CSS_identified_2p_substructure/_180ca407-2c08-4456-bff6-c8fe0ff61777_form2-BV-component_1-Ag2C2N2O2-2p.cif]

# generated using pymatgen
data_AgCNO
_symmetry_space_group_name_H-M   'P 1'
_cell_length_a   4.13820393
_cell_length_b   4.14067014
_cell_length_c   22.25599847
_cell_angle_alpha   90.00000000
_cell_angle_beta   90.00000000
_cell_angle_gamma   90.00000000
_symmetry_Int_Tables_number   1
_chemical_formula_structural   AgCNO
_chemical_formula_sum   'Ag2 C2 N2 O2'
_cell_volume   381.35514099
_cell_formula_units_Z   2
loop_
 _symmetry_equiv_pos_site_id
 _symmetry_equiv_pos_as_xyz
  1  'x, y, z'
loop_
 _atom_site_type_symbol
 _atom_site_label
 _atom_site_symmetry_multiplicity
 _atom_site_fract_x
 _atom_site_fract_y
 _atom_site_fract_z
 _atom_site_occupancy
  Ag  Ag0  1  0.50000000  0.00000000  0.49995023  1.0
  Ag  Ag1  1  0.00000000  0.50000000  0.50004848  1.0
  C  C2  1  0.00000000  0.00000000  0.55456826  1.0
  C  C3  1  0.50000000  0.50000000  0.44543077  1.0
  N  N4  1  0.00000000  0.00000000  0.60871626  1.0
  N  N5  1  0.50000000  0.50000000  0.39128376  1.0
  O  O6  1  0.50000000  0.50000000  0.33698893  1.0
  O  O7  1  0.00000000  0.00000000  0.66301332  1.0
