# Supplementary material for: Search for Low-Periodic Substructures in Crystalline Solids: A Novel Approach
Source: ACS Appl Mater Interfaces. 2026 May 5;18(19):27997–8008. doi: 10.1021/acsami.6c03558 (PMC13195581; doi:10.1021/acsami.6c03558)
Supplement: Supplementary file 2 [file am6c03558_si_002.zip › Supporting_archive/CSS_identified_2p_substructure/_18b0dc10-6739-43bf-a1e4-ab7041ee5ede_form2-BV-component_1-Nb4Se6-2p.cif]

# generated using pymatgen
data_Nb2Se3
_symmetry_space_group_name_H-M   'P 1'
_cell_length_a   10.10204350
_cell_length_b   3.46921588
_cell_length_c   18.77767630
_cell_angle_alpha   90.00000000
_cell_angle_beta   90.00000000
_cell_angle_gamma   90.00000000
_symmetry_Int_Tables_number   1
_chemical_formula_structural   Nb2Se3
_chemical_formula_sum   'Nb4 Se6'
_cell_volume   658.08563194
_cell_formula_units_Z   2
loop_
 _symmetry_equiv_pos_site_id
 _symmetry_equiv_pos_as_xyz
  1  'x, y, z'
loop_
 _atom_site_type_symbol
 _atom_site_label
 _atom_site_symmetry_multiplicity
 _atom_site_fract_x
 _atom_site_fract_y
 _atom_site_fract_z
 _atom_site_occupancy
  Nb  Nb0  1  0.61745193  0.75000000  0.55864694  1.0
  Nb  Nb1  1  0.51543783  0.25000000  0.44135306  1.0
  Nb  Nb2  1  0.93890490  0.75000000  0.50682457  1.0
  Nb  Nb3  1  0.19398487  0.25000000  0.49317543  1.0
  Se  Se4  1  0.70527220  0.75000000  0.42770994  1.0
  Se  Se5  1  0.42761757  0.25000000  0.57229006  1.0
  Se  Se6  1  0.31734103  0.75000000  0.39941044  1.0
  Se  Se7  1  0.81554873  0.25000000  0.60058956  1.0
  Se  Se8  1  0.13589973  0.75000000  0.59173225  1.0
  Se  Se9  1  0.99699003  0.25000000  0.40826775  1.0
