# Supplementary material for: Search for Low-Periodic Substructures in Crystalline Solids: A Novel Approach
Source: ACS Appl Mater Interfaces. 2026 May 5;18(19):27997–8008. doi: 10.1021/acsami.6c03558 (PMC13195581; doi:10.1021/acsami.6c03558)
Supplement: Supplementary file 2 [file am6c03558_si_002.zip › Supporting_archive/CSS_identified_2p_substructure/_18e72a06-8feb-4841-87fd-3e3758033128_form2-BV-component_1-Ag4Ru4F28-2p.cif]

# generated using pymatgen
data_AgRuF7
_symmetry_space_group_name_H-M   'P 1'
_cell_length_a   5.44261244
_cell_length_b   11.92460097
_cell_length_c   23.16762804
_cell_angle_alpha   90.00000000
_cell_angle_beta   90.00000000
_cell_angle_gamma   90.00000000
_symmetry_Int_Tables_number   1
_chemical_formula_structural   AgRuF7
_chemical_formula_sum   'Ag4 Ru4 F28'
_cell_volume   1503.60180005
_cell_formula_units_Z   4
loop_
 _symmetry_equiv_pos_site_id
 _symmetry_equiv_pos_as_xyz
  1  'x, y, z'
loop_
 _atom_site_type_symbol
 _atom_site_label
 _atom_site_symmetry_multiplicity
 _atom_site_fract_x
 _atom_site_fract_y
 _atom_site_fract_z
 _atom_site_occupancy
  Ag  Ag0  1  0.80858573  0.90285120  0.44710368  1.0
  Ag  Ag1  1  0.30858573  0.75562487  0.55289632  1.0
  Ag  Ag2  1  0.19141427  0.25562487  0.55289632  1.0
  Ag  Ag3  1  0.69141427  0.40285120  0.44710368  1.0
  Ru  Ru4  1  0.69792471  0.05373469  0.59639591  1.0
  Ru  Ru5  1  0.19792471  0.60474139  0.40360409  1.0
  Ru  Ru6  1  0.30207529  0.10474139  0.40360409  1.0
  Ru  Ru7  1  0.80207529  0.55373469  0.59639591  1.0
  F  F8  1  0.53614597  0.19834384  0.59347609  1.0
  F  F9  1  0.03614597  0.46013223  0.40652391  1.0
  F  F10  1  0.46385403  0.96013223  0.40652391  1.0
  F  F11  1  0.96385403  0.69834384  0.59347609  1.0
  F  F12  1  0.12068471  0.85321590  0.49171426  1.0
  F  F13  1  0.62068471  0.80526017  0.50828574  1.0
  F  F14  1  0.87931529  0.30526017  0.50828574  1.0
  F  F15  1  0.37931529  0.35321590  0.49171426  1.0
  F  F16  1  0.39958340  0.97960210  0.58125495  1.0
  F  F17  1  0.89958340  0.67887397  0.41874505  1.0
  F  F18  1  0.60041660  0.17887397  0.41874505  1.0
  F  F19  1  0.10041660  0.47960210  0.58125495  1.0
  F  F20  1  0.75895301  0.06345551  0.51587966  1.0
  F  F21  1  0.25895301  0.59502056  0.48412034  1.0
  F  F22  1  0.24104699  0.09502056  0.48412034  1.0
  F  F23  1  0.74104699  0.56345551  0.51587966  1.0
  F  F24  1  0.87170449  0.91923084  0.60252136  1.0
  F  F25  1  0.37170449  0.73924523  0.39747864  1.0
  F  F26  1  0.12829551  0.23924523  0.39747864  1.0
  F  F27  1  0.62829551  0.41923084  0.60252136  1.0
  F  F28  1  0.12976289  0.60653964  0.32372757  1.0
  F  F29  1  0.37023711  0.10653964  0.32372757  1.0
  F  F30  1  0.00166612  0.13366126  0.61091653  1.0
  F  F31  1  0.50166612  0.52481481  0.38908347  1.0
  F  F32  1  0.99833388  0.02481481  0.38908347  1.0
  F  F33  1  0.49833388  0.63366126  0.61091653  1.0
  F  F34  1  0.62976289  0.05193643  0.67627243  1.0
  F  F35  1  0.87023711  0.55193643  0.67627243  1.0
