# Supplementary material for: Search for Low-Periodic Substructures in Crystalline Solids: A Novel Approach
Source: ACS Appl Mater Interfaces. 2026 May 5;18(19):27997–8008. doi: 10.1021/acsami.6c03558 (PMC13195581; doi:10.1021/acsami.6c03558)
Supplement: Supplementary file 2 [file am6c03558_si_002.zip › Supporting_archive/CSS_identified_2p_substructure/_18e9ab7f-4cb1-48dc-96f7-a490edb88ed0_form2-BV-component_3-Nb2Te10Pd2-2p.cif]

# generated using pymatgen
data_NbTe5Pd
_symmetry_space_group_name_H-M   'P 1'
_cell_length_a   16.07652655
_cell_length_b   3.81811658
_cell_length_c   19.37888115
_cell_angle_alpha   90.00000000
_cell_angle_beta   90.00000000
_cell_angle_gamma   90.00000000
_symmetry_Int_Tables_number   1
_chemical_formula_structural   NbTe5Pd
_chemical_formula_sum   'Nb2 Te10 Pd2'
_cell_volume   1189.51550233
_cell_formula_units_Z   2
loop_
 _symmetry_equiv_pos_site_id
 _symmetry_equiv_pos_as_xyz
  1  'x, y, z'
loop_
 _atom_site_type_symbol
 _atom_site_label
 _atom_site_symmetry_multiplicity
 _atom_site_fract_x
 _atom_site_fract_y
 _atom_site_fract_z
 _atom_site_occupancy
  Nb  Nb0  1  0.15759221  0.75000000  0.49923628  1.0
  Nb  Nb1  1  0.65759221  0.75000000  0.50076372  1.0
  Te  Te2  1  0.32023666  0.75000000  0.41988748  1.0
  Te  Te3  1  0.82023666  0.75000000  0.58011252  1.0
  Te  Te4  1  0.49131804  0.75000000  0.56601144  1.0
  Te  Te5  1  0.99131804  0.75000000  0.43398856  1.0
  Te  Te6  1  0.26267998  0.25000000  0.57075699  1.0
  Te  Te7  1  0.76267998  0.25000000  0.42924301  1.0
  Te  Te8  1  0.15180701  0.25000000  0.38701925  1.0
  Te  Te9  1  0.65180701  0.25000000  0.61298075  1.0
  Te  Te10  1  0.55857855  0.25000000  0.41912091  1.0
  Te  Te11  1  0.05857855  0.25000000  0.58087909  1.0
  Pd  Pd12  1  0.40811505  0.25000000  0.49181130  1.0
  Pd  Pd13  1  0.90811505  0.25000000  0.50818870  1.0
