# Supplementary material for: Search for Low-Periodic Substructures in Crystalline Solids: A Novel Approach
Source: ACS Appl Mater Interfaces. 2026 May 5;18(19):27997–8008. doi: 10.1021/acsami.6c03558 (PMC13195581; doi:10.1021/acsami.6c03558)
Supplement: Supplementary file 2 [file am6c03558_si_002.zip › Supporting_archive/CSS_identified_2p_substructure/_18f6e81f-f03b-4baa-8914-6530f0f8f230_form2-BV-component_1-Ca2Mn2As4H12O20-2p.cif]

# generated using pymatgen
data_CaMnAs2(H3O5)2
_symmetry_space_group_name_H-M   'P 1'
_cell_length_a   8.22633013
_cell_length_b   7.35564354
_cell_length_c   23.02634616
_cell_angle_alpha   90.00000000
_cell_angle_beta   90.00000000
_cell_angle_gamma   87.90551773
_symmetry_Int_Tables_number   1
_chemical_formula_structural   CaMnAs2(H3O5)2
_chemical_formula_sum   'Ca2 Mn2 As4 H12 O20'
_cell_volume   1392.39224960
_cell_formula_units_Z   2
loop_
 _symmetry_equiv_pos_site_id
 _symmetry_equiv_pos_as_xyz
  1  'x, y, z'
loop_
 _atom_site_type_symbol
 _atom_site_label
 _atom_site_symmetry_multiplicity
 _atom_site_fract_x
 _atom_site_fract_y
 _atom_site_fract_z
 _atom_site_occupancy
  Ca  Ca0  1  0.26022971  0.26387225  0.45935140  1.0
  Mn  Mn1  1  0.69513281  0.75730659  0.45710747  1.0
  As  As2  1  0.66306730  0.27237972  0.42369926  1.0
  As  As3  1  0.31948865  0.75700098  0.46584563  1.0
  H  H4  1  0.75474511  0.78872009  0.34405075  1.0
  H  H5  1  0.99926573  0.29942752  0.36681715  1.0
  H  H6  1  0.07251801  0.68787136  0.42770514  1.0
  H  H7  1  0.81819338  0.59527282  0.37074368  1.0
  H  H8  1  0.74360924  0.36459112  0.32571386  1.0
  H  H9  1  0.16874316  0.31886622  0.33778500  1.0
  O  O10  1  0.11729597  0.27286522  0.37285982  1.0
  O  O11  1  0.67879995  0.49216234  0.47173726  1.0
  O  O12  1  0.17880143  0.70117479  0.40796791  1.0
  O  O13  1  0.75133074  0.96538730  0.47415859  1.0
  O  O14  1  0.23815604  0.95929900  0.49563936  1.0
  O  O15  1  0.92834697  0.68406880  0.49218825  1.0
  O  O16  1  0.49623293  0.78470094  0.41948769  1.0
  O  O17  1  0.46850588  0.29656713  0.39190815  1.0
  O  O18  1  0.79600196  0.37247197  0.36475946  1.0
  O  O19  1  0.81057499  0.72973089  0.37952753  1.0
  Ca  Ca20  1  0.97738763  0.97429696  0.54064860  1.0
  Mn  Mn21  1  0.54248452  0.48086262  0.54289253  1.0
  As  As22  1  0.57455003  0.96578949  0.57630074  1.0
  As  As23  1  0.91812869  0.48116823  0.53415437  1.0
  H  H24  1  0.48287222  0.44944912  0.65594925  1.0
  H  H25  1  0.23835160  0.93874169  0.63318285  1.0
  H  H26  1  0.16509932  0.55029785  0.57229486  1.0
  H  H27  1  0.41942395  0.64289639  0.62925632  1.0
  H  H28  1  0.49400809  0.87357809  0.67428614  1.0
  H  H29  1  0.06887417  0.91930299  0.66221500  1.0
  O  O30  1  0.12032136  0.96530399  0.62714018  1.0
  O  O31  1  0.55881739  0.74600687  0.52826274  1.0
  O  O32  1  0.05881590  0.53699442  0.59203209  1.0
  O  O33  1  0.48628659  0.27278191  0.52584141  1.0
  O  O34  1  0.99946130  0.27887021  0.50436064  1.0
  O  O35  1  0.30927036  0.55410041  0.50781175  1.0
  O  O36  1  0.74138440  0.45346827  0.58051231  1.0
  O  O37  1  0.76911145  0.94160208  0.60809185  1.0
  O  O38  1  0.44161537  0.86569724  0.63524054  1.0
  O  O39  1  0.42704234  0.50843832  0.62047247  1.0
