# Supplementary material for: Search for Low-Periodic Substructures in Crystalline Solids: A Novel Approach
Source: ACS Appl Mater Interfaces. 2026 May 5;18(19):27997–8008. doi: 10.1021/acsami.6c03558 (PMC13195581; doi:10.1021/acsami.6c03558)
Supplement: Supplementary file 2 [file am6c03558_si_002.zip › Supporting_archive/CSS_identified_2p_substructure/_1905cc2e-ed2e-4645-8a4d-6187ef26f427_form2-BV-component_1-Pr2I2O2-2p.cif]

# generated using pymatgen
data_PrIO
_symmetry_space_group_name_H-M   'P 1'
_cell_length_a   4.07547488
_cell_length_b   4.07547488
_cell_length_c   21.15703885
_cell_angle_alpha   90.00000000
_cell_angle_beta   90.00000000
_cell_angle_gamma   90.00000000
_symmetry_Int_Tables_number   1
_chemical_formula_structural   PrIO
_chemical_formula_sum   'Pr2 I2 O2'
_cell_volume   351.40774187
_cell_formula_units_Z   2
loop_
 _symmetry_equiv_pos_site_id
 _symmetry_equiv_pos_as_xyz
  1  'x, y, z'
loop_
 _atom_site_type_symbol
 _atom_site_label
 _atom_site_symmetry_multiplicity
 _atom_site_fract_x
 _atom_site_fract_y
 _atom_site_fract_z
 _atom_site_occupancy
  Pr  Pr0  1  0.00000000  0.50000000  0.55621297  1.0
  Pr  Pr1  1  0.50000000  0.00000000  0.44378703  1.0
  I  I2  1  0.00000000  0.50000000  0.35449195  1.0
  I  I3  1  0.50000000  0.00000000  0.64550805  1.0
  O  O4  1  0.00000000  0.00000000  0.50000000  1.0
  O  O5  1  0.50000000  0.50000000  0.50000000  1.0
