# Supplementary material for: Search for Low-Periodic Substructures in Crystalline Solids: A Novel Approach
Source: ACS Appl Mater Interfaces. 2026 May 5;18(19):27997–8008. doi: 10.1021/acsami.6c03558 (PMC13195581; doi:10.1021/acsami.6c03558)
Supplement: Supplementary file 2 [file am6c03558_si_002.zip › Supporting_archive/CSS_identified_2p_substructure/_193b6b7a-39a7-4c1d-8207-68a0d38a22b9_form2-BV-component_1-Pt2S2O8-2p.cif]

# generated using pymatgen
data_PtSO4
_symmetry_space_group_name_H-M   'P 1'
_cell_length_a   9.75382259
_cell_length_b   3.99009559
_cell_length_c   16.85473394
_cell_angle_alpha   90.00000000
_cell_angle_beta   90.00000000
_cell_angle_gamma   90.00000000
_symmetry_Int_Tables_number   1
_chemical_formula_structural   PtSO4
_chemical_formula_sum   'Pt2 S2 O8'
_cell_volume   655.96407289
_cell_formula_units_Z   2
loop_
 _symmetry_equiv_pos_site_id
 _symmetry_equiv_pos_as_xyz
  1  'x, y, z'
loop_
 _atom_site_type_symbol
 _atom_site_label
 _atom_site_symmetry_multiplicity
 _atom_site_fract_x
 _atom_site_fract_y
 _atom_site_fract_z
 _atom_site_occupancy
  Pt  Pt0  1  0.72962396  0.00000000  0.50000000  1.0
  O  O1  1  0.90160993  0.78984996  0.45151343  1.0
  O  O2  1  0.09839007  0.21015004  0.45151343  1.0
  O  O3  1  0.41455606  0.28656206  0.44497884  1.0
  O  O4  1  0.58544394  0.71343794  0.44497884  1.0
  Pt  Pt5  1  0.27037604  1.00000000  0.50000000  1.0
  S  S6  1  0.00000000  1.00000000  0.50000000  1.0
  S  S7  1  0.50000000  0.50000000  0.50000000  1.0
  O  O8  1  0.09839007  0.78984996  0.54848657  1.0
  O  O9  1  0.90160993  0.21015004  0.54848657  1.0
  O  O10  1  0.58544394  0.28656206  0.55502116  1.0
  O  O11  1  0.41455606  0.71343794  0.55502116  1.0
