# Supplementary material for: Search for Low-Periodic Substructures in Crystalline Solids: A Novel Approach
Source: ACS Appl Mater Interfaces. 2026 May 5;18(19):27997–8008. doi: 10.1021/acsami.6c03558 (PMC13195581; doi:10.1021/acsami.6c03558)
Supplement: Supplementary file 2 [file am6c03558_si_002.zip › Supporting_archive/CSS_identified_2p_substructure/_1963687c-1ace-4c81-a585-99e157fb3ffa_form2-BV-component_1-Mg6H4O8-2p.cif]

# generated using pymatgen
data_Mg3(HO2)2
_symmetry_space_group_name_H-M   'P 1'
_cell_length_a   3.06724637
_cell_length_b   3.06724637
_cell_length_c   33.55144130
_cell_angle_alpha   90.00000000
_cell_angle_beta   90.00000000
_cell_angle_gamma   120.00000000
_symmetry_Int_Tables_number   1
_chemical_formula_structural   Mg3(HO2)2
_chemical_formula_sum   'Mg6 H4 O8'
_cell_volume   273.36262520
_cell_formula_units_Z   2
loop_
 _symmetry_equiv_pos_site_id
 _symmetry_equiv_pos_as_xyz
  1  'x, y, z'
loop_
 _atom_site_type_symbol
 _atom_site_label
 _atom_site_symmetry_multiplicity
 _atom_site_fract_x
 _atom_site_fract_y
 _atom_site_fract_z
 _atom_site_occupancy
  Mg  Mg0  1  0.00000000  0.00000000  0.43012317  1.0
  Mg  Mg1  1  0.00000000  0.00000000  0.56987683  1.0
  Mg  Mg2  1  0.33333333  0.66666667  0.28405376  1.0
  Mg  Mg3  1  0.66666667  0.33333333  0.71594624  1.0
  Mg  Mg4  1  0.66666667  0.33333333  0.35710501  1.0
  Mg  Mg5  1  0.33333333  0.66666667  0.64289499  1.0
  H  H6  1  0.66666667  0.33333333  0.49066462  1.0
  H  H7  1  0.33333333  0.66666667  0.50933538  1.0
  H  H8  1  0.66666667  0.33333333  0.22353734  1.0
  H  H9  1  0.33333333  0.66666667  0.77646266  1.0
  O  O10  1  0.33333333  0.66666667  0.39353448  1.0
  O  O11  1  0.66666667  0.33333333  0.60646552  1.0
  O  O12  1  0.66666667  0.33333333  0.46173873  1.0
  O  O13  1  0.33333333  0.66666667  0.53826127  1.0
  O  O14  1  0.00000000  0.00000000  0.32067326  1.0
  O  O15  1  0.00000000  0.00000000  0.67932674  1.0
  O  O16  1  0.66666667  0.33333333  0.25241402  1.0
  O  O17  1  0.33333333  0.66666667  0.74758598  1.0
