# Supplementary material for: Search for Low-Periodic Substructures in Crystalline Solids: A Novel Approach
Source: ACS Appl Mater Interfaces. 2026 May 5;18(19):27997–8008. doi: 10.1021/acsami.6c03558 (PMC13195581; doi:10.1021/acsami.6c03558)
Supplement: Supplementary file 2 [file am6c03558_si_002.zip › Supporting_archive/CSS_identified_2p_substructure/_196774cf-98d8-43ee-be6e-d957fea7c079_form2-BV-component_1-K2B2C8O16-2p.cif]

# generated using pymatgen
data_KB(CO2)4
_symmetry_space_group_name_H-M   'P 1'
_cell_length_a   10.96038568
_cell_length_b   8.03900728
_cell_length_c   17.93022500
_cell_angle_alpha   90.00000000
_cell_angle_beta   90.00000000
_cell_angle_gamma   90.00000000
_symmetry_Int_Tables_number   1
_chemical_formula_structural   KB(CO2)4
_chemical_formula_sum   'K2 B2 C8 O16'
_cell_volume   1579.84324620
_cell_formula_units_Z   2
loop_
 _symmetry_equiv_pos_site_id
 _symmetry_equiv_pos_as_xyz
  1  'x, y, z'
loop_
 _atom_site_type_symbol
 _atom_site_label
 _atom_site_symmetry_multiplicity
 _atom_site_fract_x
 _atom_site_fract_y
 _atom_site_fract_z
 _atom_site_occupancy
  K  K0  1  0.06396510  0.75000000  0.50000000  1.0
  K  K1  1  0.93603490  0.25000000  0.50000000  1.0
  B  B2  1  0.56605278  0.75000000  0.50000000  1.0
  B  B3  1  0.43394722  0.25000000  0.50000000  1.0
  C  C4  1  0.76416866  0.65380286  0.50000000  1.0
  C  C5  1  0.23583134  0.15380286  0.50000000  1.0
  C  C6  1  0.23583134  0.34619714  0.50000000  1.0
  C  C7  1  0.76416866  0.84619714  0.50000000  1.0
  C  C8  1  0.36741612  0.75000000  0.45711610  1.0
  C  C9  1  0.36741612  0.75000000  0.54288390  1.0
  C  C10  1  0.63258388  0.25000000  0.45711610  1.0
  C  C11  1  0.63258388  0.25000000  0.54288390  1.0
  O  O12  1  0.27630019  0.75000000  0.41828811  1.0
  O  O13  1  0.27630019  0.75000000  0.58171189  1.0
  O  O14  1  0.72369981  0.25000000  0.41828811  1.0
  O  O15  1  0.72369981  0.25000000  0.58171189  1.0
  O  O16  1  0.48344201  0.75000000  0.43364759  1.0
  O  O17  1  0.48344201  0.75000000  0.56635241  1.0
  O  O18  1  0.51655799  0.25000000  0.43364759  1.0
  O  O19  1  0.51655799  0.25000000  0.56635241  1.0
  O  O20  1  0.64784755  0.60276025  0.50000000  1.0
  O  O21  1  0.35215245  0.10276025  0.50000000  1.0
  O  O22  1  0.35215245  0.39723975  0.50000000  1.0
  O  O23  1  0.64784755  0.89723975  0.50000000  1.0
  O  O24  1  0.85392143  0.56473194  0.50000000  1.0
  O  O25  1  0.14607857  0.06473194  0.50000000  1.0
  O  O26  1  0.14607857  0.43526806  0.50000000  1.0
  O  O27  1  0.85392143  0.93526806  0.50000000  1.0
