# Supplementary material for: Search for Low-Periodic Substructures in Crystalline Solids: A Novel Approach
Source: ACS Appl Mater Interfaces. 2026 May 5;18(19):27997–8008. doi: 10.1021/acsami.6c03558 (PMC13195581; doi:10.1021/acsami.6c03558)
Supplement: Supplementary file 2 [file am6c03558_si_002.zip › Supporting_archive/CSS_identified_2p_substructure/_1a9cd737-8d8d-49d0-9ad3-3f4a407b6982_form2-BV-component_1-Te4Pt3-2p.cif]

# generated using pymatgen
data_Te4Pt3
_symmetry_space_group_name_H-M   'P 1'
_cell_length_a   4.22511538
_cell_length_b   6.15270313
_cell_length_c   23.47599384
_cell_angle_alpha   90.00000000
_cell_angle_beta   90.00000000
_cell_angle_gamma   90.00000000
_symmetry_Int_Tables_number   1
_chemical_formula_structural   Te4Pt3
_chemical_formula_sum   'Te4 Pt3'
_cell_volume   610.27913349
_cell_formula_units_Z   1
loop_
 _symmetry_equiv_pos_site_id
 _symmetry_equiv_pos_as_xyz
  1  'x, y, z'
loop_
 _atom_site_type_symbol
 _atom_site_label
 _atom_site_symmetry_multiplicity
 _atom_site_fract_x
 _atom_site_fract_y
 _atom_site_fract_z
 _atom_site_occupancy
  Te  Te0  1  1.00000000  0.39335018  0.68052471  1.0
  Te  Te1  1  0.00000000  0.76710615  0.31947529  1.0
  Te  Te2  1  1.00000000  0.35734428  0.53055386  1.0
  Te  Te3  1  1.00000000  0.80311205  0.46944614  1.0
  Pt  Pt4  1  0.50000000  0.08022817  0.50000000  1.0
  Pt  Pt5  1  0.50000000  0.78801215  0.39333544  1.0
  Pt  Pt6  1  0.50000000  0.37244418  0.60666456  1.0
