# Supplementary material for: Search for Low-Periodic Substructures in Crystalline Solids: A Novel Approach
Source: ACS Appl Mater Interfaces. 2026 May 5;18(19):27997–8008. doi: 10.1021/acsami.6c03558 (PMC13195581; doi:10.1021/acsami.6c03558)
Supplement: Supplementary file 2 [file am6c03558_si_002.zip › Supporting_archive/CSS_identified_2p_substructure/_1b1b4bf3-4c35-4726-82a4-b28cc5267b24_form2-BV-component_3-Zn2In2S5-2p.cif]

# generated using pymatgen
data_Zn2In2S5
_symmetry_space_group_name_H-M   'P 1'
_cell_length_a   3.91157830
_cell_length_b   3.91157830
_cell_length_c   27.74884879
_cell_angle_alpha   90.00000000
_cell_angle_beta   90.00000000
_cell_angle_gamma   120.00000000
_symmetry_Int_Tables_number   1
_chemical_formula_structural   Zn2In2S5
_chemical_formula_sum   'Zn2 In2 S5'
_cell_volume   367.68817167
_cell_formula_units_Z   1
loop_
 _symmetry_equiv_pos_site_id
 _symmetry_equiv_pos_as_xyz
  1  'x, y, z'
loop_
 _atom_site_type_symbol
 _atom_site_label
 _atom_site_symmetry_multiplicity
 _atom_site_fract_x
 _atom_site_fract_y
 _atom_site_fract_z
 _atom_site_occupancy
  Zn  Zn0  1  0.33333333  0.66666667  0.57280521  1.0
  Zn  Zn1  1  0.66666667  0.33333333  0.30010908  1.0
  In  In2  1  0.00000000  0.00000000  0.43702384  1.0
  In  In3  1  0.66666667  0.33333333  0.69586443  1.0
  S  S4  1  0.66666667  0.33333333  0.60444071  1.0
  S  S5  1  0.33333333  0.66666667  0.73436603  1.0
  S  S6  1  0.33333333  0.66666667  0.27492899  1.0
  S  S7  1  0.66666667  0.33333333  0.38918795  1.0
  S  S8  1  0.33333333  0.66666667  0.49127376  1.0
