# Supplementary material for: Search for Low-Periodic Substructures in Crystalline Solids: A Novel Approach
Source: ACS Appl Mater Interfaces. 2026 May 5;18(19):27997–8008. doi: 10.1021/acsami.6c03558 (PMC13195581; doi:10.1021/acsami.6c03558)
Supplement: Supplementary file 2 [file am6c03558_si_002.zip › Supporting_archive/CSS_identified_2p_substructure/_1ba8ac0e-096a-4eba-8db1-9462f2fb0a59_form2-BV-component_1-K8Ge4Se16-2p.cif]

# generated using pymatgen
data_K2GeSe4
_symmetry_space_group_name_H-M   'P 1'
_cell_length_a   8.12525163
_cell_length_b   9.10508151
_cell_length_c   24.82837045
_cell_angle_alpha   90.00000000
_cell_angle_beta   90.00000000
_cell_angle_gamma   90.00000000
_symmetry_Int_Tables_number   1
_chemical_formula_structural   K2GeSe4
_chemical_formula_sum   'K8 Ge4 Se16'
_cell_volume   1836.82962051
_cell_formula_units_Z   4
loop_
 _symmetry_equiv_pos_site_id
 _symmetry_equiv_pos_as_xyz
  1  'x, y, z'
loop_
 _atom_site_type_symbol
 _atom_site_label
 _atom_site_symmetry_multiplicity
 _atom_site_fract_x
 _atom_site_fract_y
 _atom_site_fract_z
 _atom_site_occupancy
  K  K0  1  0.56777780  0.26603281  0.47815062  1.0
  K  K1  1  0.06777780  0.18283692  0.52184938  1.0
  K  K2  1  0.43222220  0.68283692  0.52184938  1.0
  K  K3  1  0.93222220  0.76603281  0.47815062  1.0
  K  K4  1  0.91862200  0.40334679  0.34054312  1.0
  K  K5  1  0.41862200  0.04552294  0.65945688  1.0
  K  K6  1  0.08137800  0.54552294  0.65945688  1.0
  K  K7  1  0.58137800  0.90334679  0.34054312  1.0
  Ge  Ge8  1  0.36888500  0.51943333  0.38138060  1.0
  Ge  Ge9  1  0.86888500  0.92943640  0.61861940  1.0
  Ge  Ge10  1  0.63111500  0.42943640  0.61861940  1.0
  Ge  Ge11  1  0.13111500  0.01943333  0.38138060  1.0
  Se  Se12  1  0.27783763  0.66739342  0.30207379  1.0
  Se  Se13  1  0.77783763  0.78147631  0.69792621  1.0
  Se  Se14  1  0.72216237  0.28147631  0.69792621  1.0
  Se  Se15  1  0.22216237  0.16739342  0.30207379  1.0
  Se  Se16  1  0.46313204  0.29500289  0.33372851  1.0
  Se  Se17  1  0.96313204  0.15386684  0.66627149  1.0
  Se  Se18  1  0.53686796  0.65386684  0.66627149  1.0
  Se  Se19  1  0.03686796  0.79500289  0.33372851  1.0
  Se  Se20  1  0.63738152  0.58577932  0.40798791  1.0
  Se  Se21  1  0.13738152  0.86309042  0.59201209  1.0
  Se  Se22  1  0.36261848  0.36309042  0.59201209  1.0
  Se  Se23  1  0.86261848  0.08577932  0.40798791  1.0
  Se  Se24  1  0.16653478  0.47857238  0.44572009  1.0
  Se  Se25  1  0.66653478  0.97029735  0.55427991  1.0
  Se  Se26  1  0.83346522  0.47029735  0.55427991  1.0
  Se  Se27  1  0.33346522  0.97857238  0.44572009  1.0
