# Supplementary material for: Search for Low-Periodic Substructures in Crystalline Solids: A Novel Approach
Source: ACS Appl Mater Interfaces. 2026 May 5;18(19):27997–8008. doi: 10.1021/acsami.6c03558 (PMC13195581; doi:10.1021/acsami.6c03558)
Supplement: Supplementary file 2 [file am6c03558_si_002.zip › Supporting_archive/CSS_identified_2p_substructure/_1c643906-8126-43b3-8f7c-96dcc965026c_form2-BV-component_1-Ta6In4Cl18-2p.cif]

# generated using pymatgen
data_Ta3In2Cl9
_symmetry_space_group_name_H-M   'P 1'
_cell_length_a   9.35916805
_cell_length_b   9.35916805
_cell_length_c   20.79730139
_cell_angle_alpha   90.00000000
_cell_angle_beta   90.00000000
_cell_angle_gamma   109.83872353
_symmetry_Int_Tables_number   1
_chemical_formula_structural   Ta3In2Cl9
_chemical_formula_sum   'Ta6 In4 Cl18'
_cell_volume   1713.60327328
_cell_formula_units_Z   2
loop_
 _symmetry_equiv_pos_site_id
 _symmetry_equiv_pos_as_xyz
  1  'x, y, z'
loop_
 _atom_site_type_symbol
 _atom_site_label
 _atom_site_symmetry_multiplicity
 _atom_site_fract_x
 _atom_site_fract_y
 _atom_site_fract_z
 _atom_site_occupancy
  Ta  Ta0  1  0.36654112  0.55589185  0.55797367  1.0
  Ta  Ta1  1  0.55589185  0.36654112  0.55797367  1.0
  Ta  Ta2  1  0.40461471  0.21526397  0.44202633  1.0
  Ta  Ta3  1  0.21526397  0.40461471  0.44202633  1.0
  Ta  Ta4  1  0.54436166  0.54436166  0.44417361  1.0
  Ta  Ta5  1  0.22679417  0.22679417  0.55582639  1.0
  In  In6  1  0.77247809  0.07499178  0.36423717  1.0
  In  In7  1  0.07499178  0.77247809  0.36423717  1.0
  In  In8  1  0.99867773  0.69616404  0.63576283  1.0
  In  In9  1  0.69616404  0.99867773  0.63576283  1.0
  Cl  Cl10  1  0.57047631  0.57047631  0.63937629  1.0
  Cl  Cl11  1  0.20067951  0.20067951  0.36062371  1.0
  Cl  Cl12  1  0.59891336  0.36947077  0.36461741  1.0
  Cl  Cl13  1  0.36947077  0.59891336  0.36461741  1.0
  Cl  Cl14  1  0.17224246  0.40168505  0.63538259  1.0
  Cl  Cl15  1  0.40168505  0.17224246  0.63538259  1.0
  Cl  Cl16  1  0.15859736  0.61255847  0.50000000  1.0
  Cl  Cl17  1  0.61255847  0.15859736  0.50000000  1.0
  Cl  Cl18  1  0.74501480  0.74501480  0.37537726  1.0
  Cl  Cl19  1  0.02614103  0.02614103  0.62462274  1.0
  Cl  Cl20  1  0.34024505  0.77531610  0.63196305  1.0
  Cl  Cl21  1  0.77531610  0.34024505  0.63196305  1.0
  Cl  Cl22  1  0.43091078  0.99583973  0.36803695  1.0
  Cl  Cl23  1  0.99583973  0.43091078  0.36803695  1.0
  Cl  Cl24  1  0.55109608  0.77900425  0.50285881  1.0
  Cl  Cl25  1  0.77900425  0.55109608  0.50285881  1.0
  Cl  Cl26  1  0.22005975  0.99215157  0.49714119  1.0
  Cl  Cl27  1  0.99215157  0.22005975  0.49714119  1.0
