# Supplementary material for: Search for Low-Periodic Substructures in Crystalline Solids: A Novel Approach
Source: ACS Appl Mater Interfaces. 2026 May 5;18(19):27997–8008. doi: 10.1021/acsami.6c03558 (PMC13195581; doi:10.1021/acsami.6c03558)
Supplement: Supplementary file 2 [file am6c03558_si_002.zip › Supporting_archive/CSS_identified_2p_substructure/_1cf47612-a28b-4dac-b5a3-1a933e8939b1_form2-BV-component_3-K4Cu2S2Cl4O8-2p.cif]

# generated using pymatgen
data_K2CuS(ClO2)2
_symmetry_space_group_name_H-M   'P 1'
_cell_length_a   7.61205368
_cell_length_b   6.08890777
_cell_length_c   24.92778732
_cell_angle_alpha   90.00000000
_cell_angle_beta   90.00000000
_cell_angle_gamma   89.99912737
_symmetry_Int_Tables_number   1
_chemical_formula_structural   K2CuS(ClO2)2
_chemical_formula_sum   'K4 Cu2 S2 Cl4 O8'
_cell_volume   1155.38032906
_cell_formula_units_Z   2
loop_
 _symmetry_equiv_pos_site_id
 _symmetry_equiv_pos_as_xyz
  1  'x, y, z'
loop_
 _atom_site_type_symbol
 _atom_site_label
 _atom_site_symmetry_multiplicity
 _atom_site_fract_x
 _atom_site_fract_y
 _atom_site_fract_z
 _atom_site_occupancy
  K  K0  1  0.37954958  0.25002722  0.60245663  1.0
  K  K1  1  0.87954958  0.25002722  0.39754337  1.0
  K  K2  1  0.11738924  0.75009884  0.52161744  1.0
  K  K3  1  0.61738924  0.75009884  0.47838256  1.0
  Cu  Cu4  1  0.87840118  0.24995285  0.63985314  1.0
  Cu  Cu5  1  0.37840118  0.24995285  0.36014686  1.0
  S  S6  1  0.87048115  0.25012606  0.53287301  1.0
  S  S7  1  0.37048115  0.25012606  0.46712699  1.0
  Cl  Cl8  1  0.15099252  0.24997426  0.30086906  1.0
  Cl  Cl9  1  0.60831527  0.24995338  0.30289043  1.0
  O  O10  1  0.71833118  0.25009610  0.57306605  1.0
  O  O11  1  0.21833118  0.25009610  0.42693395  1.0
  O  O12  1  0.86775557  0.45093366  0.49910669  1.0
  O  O13  1  0.36775287  0.04929861  0.50089541  1.0
  O  O14  1  0.86775287  0.04929861  0.49910459  1.0
  O  O15  1  0.36775557  0.45093366  0.50089331  1.0
  O  O16  1  0.03134374  0.25008375  0.57010258  1.0
  O  O17  1  0.53134374  0.25008375  0.42989742  1.0
  Cl  Cl18  1  0.65099252  0.24997426  0.69913094  1.0
  Cl  Cl19  1  0.10831527  0.24995338  0.69710957  1.0
