# Supplementary material for: Search for Low-Periodic Substructures in Crystalline Solids: A Novel Approach
Source: ACS Appl Mater Interfaces. 2026 May 5;18(19):27997–8008. doi: 10.1021/acsami.6c03558 (PMC13195581; doi:10.1021/acsami.6c03558)
Supplement: Supplementary file 2 [file am6c03558_si_002.zip › Supporting_archive/CSS_identified_2p_substructure/_1d2748e6-5382-4fdc-995f-79c3d40f5645_form2-BV-component_1-Sr2H2Br2-2p.cif]

# generated using pymatgen
data_SrHBr
_symmetry_space_group_name_H-M   'P 1'
_cell_length_a   4.23407147
_cell_length_b   4.23407147
_cell_length_c   20.02830804
_cell_angle_alpha   90.00000000
_cell_angle_beta   90.00000000
_cell_angle_gamma   90.00000000
_symmetry_Int_Tables_number   1
_chemical_formula_structural   SrHBr
_chemical_formula_sum   'Sr2 H2 Br2'
_cell_volume   359.05471267
_cell_formula_units_Z   2
loop_
 _symmetry_equiv_pos_site_id
 _symmetry_equiv_pos_as_xyz
  1  'x, y, z'
loop_
 _atom_site_type_symbol
 _atom_site_label
 _atom_site_symmetry_multiplicity
 _atom_site_fract_x
 _atom_site_fract_y
 _atom_site_fract_z
 _atom_site_occupancy
  Sr  Sr0  1  0.00000000  0.50000000  0.56599481  1.0
  Sr  Sr1  1  0.50000000  0.00000000  0.43400519  1.0
  H  H2  1  0.00000000  0.00000000  0.50000000  1.0
  H  H3  1  0.50000000  0.50000000  0.50000000  1.0
  Br  Br4  1  0.00000000  0.50000000  0.37446997  1.0
  Br  Br5  1  0.50000000  0.00000000  0.62553003  1.0
