# Supplementary material for: Search for Low-Periodic Substructures in Crystalline Solids: A Novel Approach
Source: ACS Appl Mater Interfaces. 2026 May 5;18(19):27997–8008. doi: 10.1021/acsami.6c03558 (PMC13195581; doi:10.1021/acsami.6c03558)
Supplement: Supplementary file 2 [file am6c03558_si_002.zip › Supporting_archive/CSS_identified_2p_substructure/_1d857866-a82f-4f5f-8643-582ba68afd92_form2-BV-component_1-Hg8Cl4O4-2p.cif]

# generated using pymatgen
data_Hg2ClO
_symmetry_space_group_name_H-M   'P 1'
_cell_length_a   6.08006348
_cell_length_b   14.76224992
_cell_length_c   18.36731320
_cell_angle_alpha   90.00000000
_cell_angle_beta   90.00000000
_cell_angle_gamma   114.32208528
_symmetry_Int_Tables_number   1
_chemical_formula_structural   Hg2ClO
_chemical_formula_sum   'Hg8 Cl4 O4'
_cell_volume   1502.24670511
_cell_formula_units_Z   4
loop_
 _symmetry_equiv_pos_site_id
 _symmetry_equiv_pos_as_xyz
  1  'x, y, z'
loop_
 _atom_site_type_symbol
 _atom_site_label
 _atom_site_symmetry_multiplicity
 _atom_site_fract_x
 _atom_site_fract_y
 _atom_site_fract_z
 _atom_site_occupancy
  Hg  Hg0  1  0.67285384  0.76763926  0.50000000  1.0
  Hg  Hg1  1  0.86242468  0.26763926  0.50000000  1.0
  Hg  Hg2  1  0.26763926  0.51763926  0.50000000  1.0
  Hg  Hg3  1  0.76763926  0.01763926  0.50000000  1.0
  Hg  Hg4  1  0.15837048  0.85413885  0.45690803  1.0
  Hg  Hg5  1  0.54990722  0.35413885  0.45690803  1.0
  Hg  Hg6  1  0.98537131  0.68113968  0.54309197  1.0
  Hg  Hg7  1  0.37690805  0.18113968  0.54309197  1.0
  Cl  Cl8  1  0.23913838  0.03696442  0.40833408  1.0
  Cl  Cl9  1  0.83479047  0.53696442  0.40833408  1.0
  Cl  Cl10  1  0.70048806  0.49831410  0.59166592  1.0
  Cl  Cl11  1  0.29614015  0.99831410  0.59166592  1.0
  O  O12  1  0.21011283  0.38521041  0.44824034  1.0
  O  O13  1  0.56030798  0.88521041  0.44824034  1.0
  O  O14  1  0.97497055  0.15006812  0.55175966  1.0
  O  O15  1  0.32516569  0.65006812  0.55175966  1.0
