# Supplementary material for: Search for Low-Periodic Substructures in Crystalline Solids: A Novel Approach
Source: ACS Appl Mater Interfaces. 2026 May 5;18(19):27997–8008. doi: 10.1021/acsami.6c03558 (PMC13195581; doi:10.1021/acsami.6c03558)
Supplement: Supplementary file 2 [file am6c03558_si_002.zip › Supporting_archive/CSS_identified_2p_substructure/_1da76b62-254b-4a88-b89b-727da8afb527_form2-BV-component_1-Cu2P4H8O8-2p.cif]

# generated using pymatgen
data_CuP2(HO)4
_symmetry_space_group_name_H-M   'P 1'
_cell_length_a   6.58995848
_cell_length_b   5.43078445
_cell_length_c   22.17146718
_cell_angle_alpha   90.00000000
_cell_angle_beta   90.00000000
_cell_angle_gamma   90.00000000
_symmetry_Int_Tables_number   1
_chemical_formula_structural   CuP2(HO)4
_chemical_formula_sum   'Cu2 P4 H8 O8'
_cell_volume   793.48674641
_cell_formula_units_Z   2
loop_
 _symmetry_equiv_pos_site_id
 _symmetry_equiv_pos_as_xyz
  1  'x, y, z'
loop_
 _atom_site_type_symbol
 _atom_site_label
 _atom_site_symmetry_multiplicity
 _atom_site_fract_x
 _atom_site_fract_y
 _atom_site_fract_z
 _atom_site_occupancy
  Cu  Cu0  1  0.49996998  0.50000000  0.50000000  1.0
  Cu  Cu1  1  0.99996998  0.50000000  0.50000000  1.0
  P  P2  1  0.24997290  0.00000000  0.45242446  1.0
  P  P3  1  0.74996706  0.00000000  0.54757554  1.0
  P  P4  1  0.24994838  0.50000000  0.62292944  1.0
  P  P5  1  0.74999159  0.50000000  0.37707056  1.0
  H  H6  1  0.24996667  0.70722967  0.66172739  1.0
  H  H7  1  0.74997330  0.70722967  0.33827261  1.0
  H  H8  1  0.74997330  0.29277033  0.33827261  1.0
  H  H9  1  0.24996667  0.29277033  0.66172739  1.0
  H  H10  1  0.07857379  0.00000000  0.41371356  1.0
  H  H11  1  0.92136618  0.00000000  0.58628644  1.0
  H  H12  1  0.42138709  0.00000000  0.41371518  1.0
  H  H13  1  0.57855288  0.00000000  0.58628482  1.0
  O  O14  1  0.45244151  0.50000000  0.58793449  1.0
  O  O15  1  0.54749846  0.50000000  0.41206551  1.0
  O  O16  1  0.04749745  0.50000000  0.58793868  1.0
  O  O17  1  0.95244252  0.50000000  0.41206132  1.0
  O  O18  1  0.24997112  0.75974806  0.48973571  1.0
  O  O19  1  0.74996885  0.75974806  0.51026429  1.0
  O  O20  1  0.74996885  0.24025194  0.51026429  1.0
  O  O21  1  0.24997112  0.24025194  0.48973571  1.0
