# Supplementary material for: Search for Low-Periodic Substructures in Crystalline Solids: A Novel Approach
Source: ACS Appl Mater Interfaces. 2026 May 5;18(19):27997–8008. doi: 10.1021/acsami.6c03558 (PMC13195581; doi:10.1021/acsami.6c03558)
Supplement: Supplementary file 2 [file am6c03558_si_002.zip › Supporting_archive/CSS_identified_2p_substructure/_1de447e6-88fe-4a32-8816-e689876bd82b_form2-BV-component_1-Cu2Ge2O6-2p.cif]

# generated using pymatgen
data_CuGeO3
_symmetry_space_group_name_H-M   'P 1'
_cell_length_a   8.39792368
_cell_length_b   3.02811991
_cell_length_c   21.25758277
_cell_angle_alpha   90.00000000
_cell_angle_beta   90.00000000
_cell_angle_gamma   90.00000000
_symmetry_Int_Tables_number   1
_chemical_formula_structural   CuGeO3
_chemical_formula_sum   'Cu2 Ge2 O6'
_cell_volume   540.57862797
_cell_formula_units_Z   2
loop_
 _symmetry_equiv_pos_site_id
 _symmetry_equiv_pos_as_xyz
  1  'x, y, z'
loop_
 _atom_site_type_symbol
 _atom_site_label
 _atom_site_symmetry_multiplicity
 _atom_site_fract_x
 _atom_site_fract_y
 _atom_site_fract_z
 _atom_site_occupancy
  Cu  Cu0  1  0.50000000  0.00000000  0.50000000  1.0
  Cu  Cu1  1  0.00000000  0.00000000  0.50000000  1.0
  Ge  Ge2  1  0.75000000  0.50000000  0.40064754  1.0
  Ge  Ge3  1  0.25000000  0.50000000  0.59935246  1.0
  O  O4  1  0.57634240  0.50000000  0.44986298  1.0
  O  O5  1  0.92365760  0.50000000  0.44986298  1.0
  O  O6  1  0.07634240  0.50000000  0.55013702  1.0
  O  O7  1  0.42365760  0.50000000  0.55013702  1.0
  O  O8  1  0.75000000  0.00000000  0.35281528  1.0
  O  O9  1  0.25000000  0.00000000  0.64718472  1.0
