# Supplementary material for: Search for Low-Periodic Substructures in Crystalline Solids: A Novel Approach
Source: ACS Appl Mater Interfaces. 2026 May 5;18(19):27997–8008. doi: 10.1021/acsami.6c03558 (PMC13195581; doi:10.1021/acsami.6c03558)
Supplement: Supplementary file 2 [file am6c03558_si_002.zip › Supporting_archive/CSS_identified_2p_substructure/_1e806310-fdef-4f40-8a64-39180c18990c_form2-BV-component_1-V2P2S6-2p.cif]

# generated using pymatgen
data_VPS3
_symmetry_space_group_name_H-M   'P 1'
_cell_length_a   5.83661914
_cell_length_b   5.83661914
_cell_length_c   18.13365295
_cell_angle_alpha   90.00000000
_cell_angle_beta   90.00000000
_cell_angle_gamma   120.14232456
_symmetry_Int_Tables_number   1
_chemical_formula_structural   VPS3
_chemical_formula_sum   'V2 P2 S6'
_cell_volume   534.21245211
_cell_formula_units_Z   2
loop_
 _symmetry_equiv_pos_site_id
 _symmetry_equiv_pos_as_xyz
  1  'x, y, z'
loop_
 _atom_site_type_symbol
 _atom_site_label
 _atom_site_symmetry_multiplicity
 _atom_site_fract_x
 _atom_site_fract_y
 _atom_site_fract_z
 _atom_site_occupancy
  V  V0  1  0.33240950  0.99675275  0.50000000  1.0
  V  V1  1  0.99675275  0.33240950  0.50000000  1.0
  P  P2  1  0.66514714  0.66514714  0.56120660  1.0
  P  P3  1  0.66401511  0.66401511  0.43879340  1.0
  S  S4  1  0.31748400  0.31748400  0.58611523  1.0
  S  S5  1  0.01167824  0.01167824  0.41388477  1.0
  S  S6  1  0.66457305  0.01145655  0.58640435  1.0
  S  S7  1  0.01145655  0.66457305  0.58640435  1.0
  S  S8  1  0.66458920  0.31770569  0.41359565  1.0
  S  S9  1  0.31770569  0.66458920  0.41359565  1.0
