# Supplementary material for: Search for Low-Periodic Substructures in Crystalline Solids: A Novel Approach
Source: ACS Appl Mater Interfaces. 2026 May 5;18(19):27997–8008. doi: 10.1021/acsami.6c03558 (PMC13195581; doi:10.1021/acsami.6c03558)
Supplement: Supplementary file 2 [file am6c03558_si_002.zip › Supporting_archive/CSS_identified_2p_substructure/_1eafb3c2-0f36-419b-9580-f51cd2522687_form2-BV-component_1-Ta4Pt2Se14-2p.cif]

# generated using pymatgen
data_Ta2PtSe7
_symmetry_space_group_name_H-M   'P 1'
_cell_length_a   3.59565096
_cell_length_b   19.10804212
_cell_length_c   21.09015064
_cell_angle_alpha   90.00000000
_cell_angle_beta   90.00000000
_cell_angle_gamma   90.00000000
_symmetry_Int_Tables_number   1
_chemical_formula_structural   Ta2PtSe7
_chemical_formula_sum   'Ta4 Pt2 Se14'
_cell_volume   1449.01672662
_cell_formula_units_Z   2
loop_
 _symmetry_equiv_pos_site_id
 _symmetry_equiv_pos_as_xyz
  1  'x, y, z'
loop_
 _atom_site_type_symbol
 _atom_site_label
 _atom_site_symmetry_multiplicity
 _atom_site_fract_x
 _atom_site_fract_y
 _atom_site_fract_z
 _atom_site_occupancy
  Ta  Ta0  1  0.00000000  0.10979310  0.56431299  1.0
  Ta  Ta1  1  0.50000000  0.26319056  0.43568701  1.0
  Ta  Ta2  1  1.00000000  0.78385380  0.51239539  1.0
  Ta  Ta3  1  0.50000000  0.58912986  0.48760461  1.0
  Pt  Pt4  1  0.50000000  0.91004684  0.53977054  1.0
  Pt  Pt5  1  1.00000000  0.46293682  0.46022946  1.0
  Se  Se6  1  1.00000000  0.98728371  0.49016697  1.0
  Se  Se7  1  0.50000000  0.38569995  0.50983303  1.0
  Se  Se8  1  1.00000000  0.85615790  0.61237578  1.0
  Se  Se9  1  0.50000000  0.51682576  0.38762422  1.0
  Se  Se10  1  0.50000000  0.83214881  0.43537886  1.0
  Se  Se11  1  1.00000000  0.54083485  0.56462114  1.0
  Se  Se12  1  0.00000000  0.67083679  0.43062744  1.0
  Se  Se13  1  0.50000000  0.70214687  0.56937256  1.0
  Se  Se14  1  1.00000000  0.25125636  0.53041294  1.0
  Se  Se15  1  0.50000000  0.12172730  0.46958706  1.0
  Se  Se16  1  0.50000000  0.16259669  0.64438376  1.0
  Se  Se17  1  1.00000000  0.21038697  0.35561624  1.0
  Se  Se18  1  0.50000000  0.02524792  0.61764960  1.0
  Se  Se19  1  1.00000000  0.34773574  0.38235040  1.0
