# Supplementary material for: Search for Low-Periodic Substructures in Crystalline Solids: A Novel Approach
Source: ACS Appl Mater Interfaces. 2026 May 5;18(19):27997–8008. doi: 10.1021/acsami.6c03558 (PMC13195581; doi:10.1021/acsami.6c03558)
Supplement: Supplementary file 2 [file am6c03558_si_002.zip › Supporting_archive/CSS_identified_2p_substructure/_1f62abd0-3d41-4361-83d8-87ffd9777f10_form2-BV-component_1-In4As4Cl4O10-2p.cif]

# generated using pymatgen
data_In2As2Cl2O5
_symmetry_space_group_name_H-M   'P 1'
_cell_length_a   6.79076166
_cell_length_b   7.59193117
_cell_length_c   22.48000341
_cell_angle_alpha   90.00000000
_cell_angle_beta   90.00000000
_cell_angle_gamma   101.62579006
_symmetry_Int_Tables_number   1
_chemical_formula_structural   In2As2Cl2O5
_chemical_formula_sum   'In4 As4 Cl4 O10'
_cell_volume   1135.18005713
_cell_formula_units_Z   2
loop_
 _symmetry_equiv_pos_site_id
 _symmetry_equiv_pos_as_xyz
  1  'x, y, z'
loop_
 _atom_site_type_symbol
 _atom_site_label
 _atom_site_symmetry_multiplicity
 _atom_site_fract_x
 _atom_site_fract_y
 _atom_site_fract_z
 _atom_site_occupancy
  In  In0  1  0.25631406  0.11053355  0.44219151  1.0
  In  In1  1  0.40265067  0.41248710  0.55780849  1.0
  In  In2  1  0.72101526  0.94931665  0.51048136  1.0
  In  In3  1  0.93794947  0.57370400  0.48951864  1.0
  As  As4  1  0.89418093  0.35060703  0.60935052  1.0
  As  As5  1  0.76478381  0.17241362  0.39064948  1.0
  As  As6  1  0.11604984  0.98126515  0.59255046  1.0
  As  As7  1  0.54291489  0.54175550  0.40744954  1.0
  Cl  Cl8  1  0.46634754  0.77053952  0.58255833  1.0
  Cl  Cl9  1  0.19261719  0.75248113  0.41744167  1.0
  Cl  Cl10  1  0.29822579  0.19092925  0.33362984  1.0
  Cl  Cl11  1  0.36073895  0.33209139  0.66637016  1.0
  O  O12  1  0.97151156  0.82573540  0.53962123  1.0
  O  O13  1  0.68745317  0.69728524  0.46037877  1.0
  O  O14  1  0.09632648  0.45954308  0.55756805  1.0
  O  O15  1  0.56263825  0.06347757  0.44243195  1.0
  O  O16  1  0.88564241  0.10736802  0.58583369  1.0
  O  O17  1  0.77332232  0.41565263  0.41416631  1.0
  O  O18  1  0.28461105  0.11909284  0.53875298  1.0
  O  O19  1  0.37435368  0.40392781  0.46124702  1.0
  O  O20  1  0.94326590  0.12339036  0.44695180  1.0
  O  O21  1  0.71569883  0.39963029  0.55304820  1.0
