# Supplementary material for: Search for Low-Periodic Substructures in Crystalline Solids: A Novel Approach
Source: ACS Appl Mater Interfaces. 2026 May 5;18(19):27997–8008. doi: 10.1021/acsami.6c03558 (PMC13195581; doi:10.1021/acsami.6c03558)
Supplement: Supplementary file 2 [file am6c03558_si_002.zip › Supporting_archive/CSS_identified_2p_substructure/_1f787ff8-6f3b-4c47-bdb6-d986c4fa5d66_form2-BV-component_1-In2Sb4S8Br2-2p.cif]

# generated using pymatgen
data_InSb2S4Br
_symmetry_space_group_name_H-M   'P 1'
_cell_length_a   3.93991472
_cell_length_b   18.33177101
_cell_length_c   19.24949349
_cell_angle_alpha   90.00000000
_cell_angle_beta   90.00000000
_cell_angle_gamma   102.41099553
_symmetry_Int_Tables_number   1
_chemical_formula_structural   InSb2S4Br
_chemical_formula_sum   'In2 Sb4 S8 Br2'
_cell_volume   1357.81649433
_cell_formula_units_Z   2
loop_
 _symmetry_equiv_pos_site_id
 _symmetry_equiv_pos_as_xyz
  1  'x, y, z'
loop_
 _atom_site_type_symbol
 _atom_site_label
 _atom_site_symmetry_multiplicity
 _atom_site_fract_x
 _atom_site_fract_y
 _atom_site_fract_z
 _atom_site_occupancy
  In  In0  1  0.71556589  0.21556589  0.48888554  1.0
  In  In1  1  0.38784075  0.38784075  0.51111446  1.0
  Sb  Sb2  1  0.00418399  0.00418399  0.49068718  1.0
  Sb  Sb3  1  0.09922264  0.59922264  0.50931282  1.0
  Sb  Sb4  1  0.33553602  0.83553602  0.58780051  1.0
  Sb  Sb5  1  0.76787061  0.76787061  0.41219949  1.0
  S  S6  1  0.72667841  0.72667841  0.53882342  1.0
  S  S7  1  0.37672822  0.87672822  0.46117658  1.0
  S  S8  1  0.58190474  0.08190474  0.54580628  1.0
  S  S9  1  0.52150189  0.52150189  0.45419372  1.0
  S  S10  1  0.93779519  0.93779519  0.60716231  1.0
  S  S11  1  0.16561144  0.66561144  0.39283769  1.0
  S  S12  1  0.84524078  0.34524078  0.42921486  1.0
  S  S13  1  0.25816585  0.25816585  0.57078514  1.0
  Br  Br14  1  0.16497113  0.16497113  0.38962064  1.0
  Br  Br15  1  0.93843550  0.43843550  0.61037936  1.0
