# Supplementary material for: Search for Low-Periodic Substructures in Crystalline Solids: A Novel Approach
Source: ACS Appl Mater Interfaces. 2026 May 5;18(19):27997–8008. doi: 10.1021/acsami.6c03558 (PMC13195581; doi:10.1021/acsami.6c03558)
Supplement: Supplementary file 2 [file am6c03558_si_002.zip › Supporting_archive/CSS_identified_2p_substructure/_1f85244d-4cb5-4f39-898f-a236f0a423e8_form2-BV-component_1-Tl4O2-2p.cif]

# generated using pymatgen
data_Tl2O
_symmetry_space_group_name_H-M   'P 1'
_cell_length_a   3.61690418
_cell_length_b   3.61690418
_cell_length_c   24.29639236
_cell_angle_alpha   90.00000000
_cell_angle_beta   90.00000000
_cell_angle_gamma   60.00000000
_symmetry_Int_Tables_number   1
_chemical_formula_structural   Tl2O
_chemical_formula_sum   'Tl4 O2'
_cell_volume   275.26210841
_cell_formula_units_Z   2
loop_
 _symmetry_equiv_pos_site_id
 _symmetry_equiv_pos_as_xyz
  1  'x, y, z'
loop_
 _atom_site_type_symbol
 _atom_site_label
 _atom_site_symmetry_multiplicity
 _atom_site_fract_x
 _atom_site_fract_y
 _atom_site_fract_z
 _atom_site_occupancy
  Tl  Tl0  1  0.33333333  0.33333333  0.30868780  1.0
  Tl  Tl1  1  0.66666667  0.66666667  0.43368704  1.0
  O  O2  1  1.00000000  1.00000000  0.37101108  1.0
  Tl  Tl3  1  0.33333333  0.33333333  0.69131220  1.0
  Tl  Tl4  1  1.00000000  1.00000000  0.56631296  1.0
  O  O5  1  0.66666667  0.66666667  0.62898892  1.0
