# Supplementary material for: Search for Low-Periodic Substructures in Crystalline Solids: A Novel Approach
Source: ACS Appl Mater Interfaces. 2026 May 5;18(19):27997–8008. doi: 10.1021/acsami.6c03558 (PMC13195581; doi:10.1021/acsami.6c03558)
Supplement: Supplementary file 2 [file am6c03558_si_002.zip › Supporting_archive/CSS_identified_2p_substructure/_1f8bfd73-9b7d-4c77-9d61-f081885a2148_form2-BV-component_1-Tl2V6O16-2p.cif]

# generated using pymatgen
data_TlV3O8
_symmetry_space_group_name_H-M   'P 1'
_cell_length_a   4.96927084
_cell_length_b   8.35841761
_cell_length_c   21.66241950
_cell_angle_alpha   90.00000000
_cell_angle_beta   90.00000000
_cell_angle_gamma   90.00000000
_symmetry_Int_Tables_number   1
_chemical_formula_structural   TlV3O8
_chemical_formula_sum   'Tl2 V6 O16'
_cell_volume   899.75381225
_cell_formula_units_Z   2
loop_
 _symmetry_equiv_pos_site_id
 _symmetry_equiv_pos_as_xyz
  1  'x, y, z'
loop_
 _atom_site_type_symbol
 _atom_site_label
 _atom_site_symmetry_multiplicity
 _atom_site_fract_x
 _atom_site_fract_y
 _atom_site_fract_z
 _atom_site_occupancy
  Tl  Tl0  1  0.17160002  0.75000000  0.65377829  1.0
  Tl  Tl1  1  0.27172479  0.25000000  0.34622171  1.0
  V  V2  1  0.31040938  0.75000000  0.47287943  1.0
  V  V3  1  0.13291543  0.25000000  0.52712057  1.0
  V  V4  1  0.81517771  0.94634552  0.43357042  1.0
  V  V5  1  0.81517771  0.55365448  0.43357042  1.0
  V  V6  1  0.62814710  0.44634552  0.56642958  1.0
  V  V7  1  0.62814710  0.05365448  0.56642958  1.0
  O  O8  1  0.53591279  0.91379390  0.49789572  1.0
  O  O9  1  0.53591279  0.58620610  0.49789572  1.0
  O  O10  1  0.90741202  0.41379390  0.50210428  1.0
  O  O11  1  0.90741202  0.08620610  0.50210428  1.0
  O  O12  1  0.68000553  0.75000000  0.40746096  1.0
  O  O13  1  0.76331929  0.25000000  0.59253904  1.0
  O  O14  1  0.07886362  0.75000000  0.52488285  1.0
  O  O15  1  0.36446119  0.25000000  0.47511715  1.0
  O  O16  1  0.73149053  0.93049646  0.61848305  1.0
  O  O17  1  0.73149053  0.56950354  0.61848305  1.0
  O  O18  1  0.71183428  0.43049646  0.38151695  1.0
  O  O19  1  0.71183428  0.06950354  0.38151695  1.0
  O  O20  1  0.15043905  0.90060133  0.41570248  1.0
  O  O21  1  0.15043905  0.59939867  0.41570248  1.0
  O  O22  1  0.29288576  0.40060133  0.58429752  1.0
  O  O23  1  0.29288576  0.09939867  0.58429752  1.0
