# Supplementary material for: Search for Low-Periodic Substructures in Crystalline Solids: A Novel Approach
Source: ACS Appl Mater Interfaces. 2026 May 5;18(19):27997–8008. doi: 10.1021/acsami.6c03558 (PMC13195581; doi:10.1021/acsami.6c03558)
Supplement: Supplementary file 2 [file am6c03558_si_002.zip › Supporting_archive/CSS_identified_2p_substructure/_1fcc995f-46e5-4ccd-b4eb-8b2e83f90577_form2-BV-component_1-Sr4Co2Cl2O6-2p.cif]

# generated using pymatgen
data_Sr2CoClO3
_symmetry_space_group_name_H-M   'P 1'
_cell_length_a   3.85068991
_cell_length_b   3.85068991
_cell_length_c   27.27724249
_cell_angle_alpha   90.00000000
_cell_angle_beta   90.00000000
_cell_angle_gamma   90.00000000
_symmetry_Int_Tables_number   1
_chemical_formula_structural   Sr2CoClO3
_chemical_formula_sum   'Sr4 Co2 Cl2 O6'
_cell_volume   404.46184399
_cell_formula_units_Z   2
loop_
 _symmetry_equiv_pos_site_id
 _symmetry_equiv_pos_as_xyz
  1  'x, y, z'
loop_
 _atom_site_type_symbol
 _atom_site_label
 _atom_site_symmetry_multiplicity
 _atom_site_fract_x
 _atom_site_fract_y
 _atom_site_fract_z
 _atom_site_occupancy
  Sr  Sr0  1  0.50000000  0.00000000  0.44967150  1.0
  Sr  Sr1  1  0.50000000  0.00000000  0.31893202  1.0
  Co  Co2  1  0.00000000  0.50000000  0.39168244  1.0
  Cl  Cl3  1  0.00000000  0.50000000  0.27495448  1.0
  O  O4  1  0.00000000  0.50000000  0.46028915  1.0
  O  O5  1  0.50000000  0.50000000  0.37979567  1.0
  O  O6  1  0.00000000  0.00000000  0.37979567  1.0
  Sr  Sr7  1  0.00000000  0.50000000  0.55032850  1.0
  Sr  Sr8  1  0.00000000  0.50000000  0.68106798  1.0
  Co  Co9  1  0.50000000  0.00000000  0.60831756  1.0
  Cl  Cl10  1  0.50000000  0.00000000  0.72504552  1.0
  O  O11  1  0.50000000  0.00000000  0.53971085  1.0
  O  O12  1  0.00000000  0.00000000  0.62020433  1.0
  O  O13  1  0.50000000  0.50000000  0.62020433  1.0
