# Supplementary material for: Search for Low-Periodic Substructures in Crystalline Solids: A Novel Approach
Source: ACS Appl Mater Interfaces. 2026 May 5;18(19):27997–8008. doi: 10.1021/acsami.6c03558 (PMC13195581; doi:10.1021/acsami.6c03558)
Supplement: Supplementary file 2 [file am6c03558_si_002.zip › Supporting_archive/CSS_identified_2p_substructure/_20026926-2dba-4509-94de-d05ab4e90cc3_form2-BV-component_1-Tl2Mo10O30-2p.cif]

# generated using pymatgen
data_Tl(MoO3)5
_symmetry_space_group_name_H-M   'P 1'
_cell_length_a   7.62720739
_cell_length_b   10.68344540
_cell_length_c   25.73940479
_cell_angle_alpha   90.00000000
_cell_angle_beta   90.00000000
_cell_angle_gamma   110.91385170
_symmetry_Int_Tables_number   1
_chemical_formula_structural   Tl(MoO3)5
_chemical_formula_sum   'Tl2 Mo10 O30'
_cell_volume   1959.19302206
_cell_formula_units_Z   2
loop_
 _symmetry_equiv_pos_site_id
 _symmetry_equiv_pos_as_xyz
  1  'x, y, z'
loop_
 _atom_site_type_symbol
 _atom_site_label
 _atom_site_symmetry_multiplicity
 _atom_site_fract_x
 _atom_site_fract_y
 _atom_site_fract_z
 _atom_site_occupancy
  Tl  Tl0  1  0.72725370  0.45450739  0.70861797  1.0
  Tl  Tl1  1  0.72773120  0.45546240  0.29138203  1.0
  Mo  Mo2  1  0.49188606  0.49478352  0.56556302  1.0
  Mo  Mo3  1  0.00289746  0.49478352  0.56556302  1.0
  Mo  Mo4  1  0.96309883  0.41518627  0.43443698  1.0
  Mo  Mo5  1  0.45208743  0.41518627  0.43443698  1.0
  Mo  Mo6  1  0.58185433  0.16370867  0.40927897  1.0
  Mo  Mo7  1  0.87313056  0.74626112  0.59072103  1.0
  Mo  Mo8  1  0.81785610  0.13785292  0.52255235  1.0
  Mo  Mo9  1  0.31999683  0.13785292  0.52255235  1.0
  Mo  Mo10  1  0.63712880  0.77211687  0.47744765  1.0
  Mo  Mo11  1  0.13498807  0.77211687  0.47744765  1.0
  O  O12  1  0.07247152  0.14494305  0.51550837  1.0
  O  O13  1  0.38251337  0.76502675  0.48449163  1.0
  O  O14  1  0.91484034  0.33815522  0.52257463  1.0
  O  O15  1  0.42331487  0.33815522  0.52257463  1.0
  O  O16  1  0.54014455  0.57181457  0.47742537  1.0
  O  O17  1  0.03167002  0.57181457  0.47742537  1.0
  O  O18  1  0.57232447  0.14464894  0.49891682  1.0
  O  O19  1  0.88266043  0.76532085  0.50108318  1.0
  O  O20  1  0.84597517  0.20784104  0.43062761  1.0
  O  O21  1  0.36186587  0.20784104  0.43062761  1.0
  O  O22  1  0.60900973  0.70212875  0.56937239  1.0
  O  O23  1  0.09311903  0.70212875  0.56937239  1.0
  O  O24  1  0.76076909  0.52153819  0.56070025  1.0
  O  O25  1  0.69421580  0.38843161  0.43929975  1.0
  O  O26  1  0.49581658  0.99163316  0.40275330  1.0
  O  O27  1  0.95916832  0.91833663  0.59724670  1.0
  O  O28  1  0.25781786  0.51563572  0.55486815  1.0
  O  O29  1  0.19716704  0.39433407  0.44513185  1.0
  O  O30  1  0.61337823  0.22675647  0.34614852  1.0
  O  O31  1  0.84160666  0.68321332  0.65385148  1.0
  O  O32  1  0.45395590  0.42573768  0.62664017  1.0
  O  O33  1  0.97178178  0.42573768  0.62664017  1.0
  O  O34  1  0.00102899  0.48423211  0.37335983  1.0
  O  O35  1  0.48320312  0.48423211  0.37335983  1.0
  O  O36  1  0.77723893  0.12035806  0.58799177  1.0
  O  O37  1  0.34311913  0.12035806  0.58799177  1.0
  O  O38  1  0.67774597  0.78961174  0.41200823  1.0
  O  O39  1  0.11186577  0.78961174  0.41200823  1.0
  O  O40  1  0.72749245  0.95498490  0.50000000  1.0
  O  O41  1  0.22749245  0.95498490  0.50000000  1.0
