# Supplementary material for: Search for Low-Periodic Substructures in Crystalline Solids: A Novel Approach
Source: ACS Appl Mater Interfaces. 2026 May 5;18(19):27997–8008. doi: 10.1021/acsami.6c03558 (PMC13195581; doi:10.1021/acsami.6c03558)
Supplement: Supplementary file 2 [file am6c03558_si_002.zip › Supporting_archive/CSS_identified_2p_substructure/_203d30d0-51b2-45e6-9c73-8cf023261a24_form2-BV-component_1-Li4H4S4O16-2p.cif]

# generated using pymatgen
data_LiHSO4
_symmetry_space_group_name_H-M   'P 1'
_cell_length_a   7.28582875
_cell_length_b   8.52845328
_cell_length_c   21.57491784
_cell_angle_alpha   90.00000000
_cell_angle_beta   90.00000000
_cell_angle_gamma   90.00000000
_symmetry_Int_Tables_number   1
_chemical_formula_structural   LiHSO4
_chemical_formula_sum   'Li4 H4 S4 O16'
_cell_volume   1340.59743563
_cell_formula_units_Z   4
loop_
 _symmetry_equiv_pos_site_id
 _symmetry_equiv_pos_as_xyz
  1  'x, y, z'
loop_
 _atom_site_type_symbol
 _atom_site_label
 _atom_site_symmetry_multiplicity
 _atom_site_fract_x
 _atom_site_fract_y
 _atom_site_fract_z
 _atom_site_occupancy
  Li  Li0  1  0.30411642  0.54528944  0.49758278  1.0
  Li  Li1  1  0.19588358  0.04528944  0.49758278  1.0
  H  H2  1  0.11714494  0.25642645  0.34762589  1.0
  H  H3  1  0.38285506  0.75642645  0.34762589  1.0
  S  S4  1  0.98468422  0.32540965  0.43256631  1.0
  S  S5  1  0.51531578  0.82540965  0.43256631  1.0
  O  O6  1  0.99344885  0.16390908  0.45885872  1.0
  O  O7  1  0.50655115  0.66390908  0.45885872  1.0
  O  O8  1  0.13537473  0.42435063  0.45396744  1.0
  O  O9  1  0.36462527  0.92435063  0.45396744  1.0
  O  O10  1  0.80037873  0.39723544  0.44142500  1.0
  O  O11  1  0.69962127  0.89723544  0.44142500  1.0
  O  O12  1  0.99716893  0.30878235  0.35942192  1.0
  O  O13  1  0.50283107  0.80878235  0.35942192  1.0
  Li  Li14  1  0.80411642  0.03856495  0.50241722  1.0
  Li  Li15  1  0.69588358  0.53856495  0.50241722  1.0
  H  H16  1  0.61714494  0.32742794  0.65237411  1.0
  H  H17  1  0.88285506  0.82742794  0.65237411  1.0
  S  S18  1  0.48468422  0.25844474  0.56743369  1.0
  S  S19  1  0.01531578  0.75844474  0.56743369  1.0
  O  O20  1  0.49344885  0.41994530  0.54114128  1.0
  O  O21  1  0.00655115  0.91994530  0.54114128  1.0
  O  O22  1  0.63537473  0.15950376  0.54603256  1.0
  O  O23  1  0.86462527  0.65950376  0.54603256  1.0
  O  O24  1  0.30037873  0.18661895  0.55857500  1.0
  O  O25  1  0.19962127  0.68661895  0.55857500  1.0
  O  O26  1  0.49716893  0.27507203  0.64057808  1.0
  O  O27  1  0.00283107  0.77507203  0.64057808  1.0
