# Supplementary material for: Search for Low-Periodic Substructures in Crystalline Solids: A Novel Approach
Source: ACS Appl Mater Interfaces. 2026 May 5;18(19):27997–8008. doi: 10.1021/acsami.6c03558 (PMC13195581; doi:10.1021/acsami.6c03558)
Supplement: Supplementary file 2 [file am6c03558_si_002.zip › Supporting_archive/CSS_identified_2p_substructure/_2058052e-e854-474e-803a-fdf7b69f3447_form2-BV-component_1-V2Hg2O6-2p.cif]

# generated using pymatgen
data_VHgO3
_symmetry_space_group_name_H-M   'P 1'
_cell_length_a   3.60352224
_cell_length_b   10.13282207
_cell_length_c   20.06314605
_cell_angle_alpha   90.00000000
_cell_angle_beta   90.00000000
_cell_angle_gamma   80.94765758
_symmetry_Int_Tables_number   1
_chemical_formula_structural   VHgO3
_chemical_formula_sum   'V2 Hg2 O6'
_cell_volume   723.45839553
_cell_formula_units_Z   2
loop_
 _symmetry_equiv_pos_site_id
 _symmetry_equiv_pos_as_xyz
  1  'x, y, z'
loop_
 _atom_site_type_symbol
 _atom_site_label
 _atom_site_symmetry_multiplicity
 _atom_site_fract_x
 _atom_site_fract_y
 _atom_site_fract_z
 _atom_site_occupancy
  V  V0  1  0.93867809  0.55139202  0.44691923  1.0
  V  V1  1  0.38335518  0.69488678  0.55308077  1.0
  Hg  Hg2  1  0.88982274  0.01754693  0.52094724  1.0
  Hg  Hg3  1  0.43221053  0.22873187  0.47905276  1.0
  O  O4  1  0.02741066  0.38029743  0.42973883  1.0
  O  O5  1  0.29462261  0.86598137  0.57026117  1.0
  O  O6  1  0.90376657  0.62297593  0.37381974  1.0
  O  O7  1  0.43808907  0.55998177  0.47730733  1.0
  O  O8  1  0.88394420  0.68629702  0.52269267  1.0
  O  O9  1  0.41826670  0.62330287  0.62618026  1.0
