# Supplementary material for: Search for Low-Periodic Substructures in Crystalline Solids: A Novel Approach
Source: ACS Appl Mater Interfaces. 2026 May 5;18(19):27997–8008. doi: 10.1021/acsami.6c03558 (PMC13195581; doi:10.1021/acsami.6c03558)
Supplement: Supplementary file 2 [file am6c03558_si_002.zip › Supporting_archive/CSS_identified_2p_substructure/_20b5271e-0740-4d80-b65e-907c08b5e111_form2-BV-component_1-Na4S4O8-2p.cif]

# generated using pymatgen
data_NaSO2
_symmetry_space_group_name_H-M   'P 1'
_cell_length_a   6.62500939
_cell_length_b   6.44856094
_cell_length_c   19.54694061
_cell_angle_alpha   90.00000000
_cell_angle_beta   90.00000000
_cell_angle_gamma   120.04576567
_symmetry_Int_Tables_number   1
_chemical_formula_structural   NaSO2
_chemical_formula_sum   'Na4 S4 O8'
_cell_volume   722.86677764
_cell_formula_units_Z   4
loop_
 _symmetry_equiv_pos_site_id
 _symmetry_equiv_pos_as_xyz
  1  'x, y, z'
loop_
 _atom_site_type_symbol
 _atom_site_label
 _atom_site_symmetry_multiplicity
 _atom_site_fract_x
 _atom_site_fract_y
 _atom_site_fract_z
 _atom_site_occupancy
  Na  Na0  1  0.98116738  0.26183569  0.45194760  1.0
  Na  Na1  1  0.51793797  0.73870293  0.45193789  1.0
  S  S2  1  0.06415185  0.80162410  0.38371715  1.0
  S  S3  1  0.43487315  0.19885554  0.38369176  1.0
  O  O4  1  0.90622765  0.87896454  0.41972464  1.0
  O  O5  1  0.59289507  0.12155777  0.41966155  1.0
  O  O6  1  0.13923396  0.67563806  0.43679182  1.0
  O  O7  1  0.35989856  0.32487031  0.43678815  1.0
  Na  Na8  1  0.01789142  0.73872430  0.54805240  1.0
  Na  Na9  1  0.48112083  0.26185706  0.54806211  1.0
  S  S10  1  0.93490695  0.19893589  0.61628285  1.0
  S  S11  1  0.56418565  0.80170445  0.61630824  1.0
  O  O12  1  0.09283115  0.12159545  0.58027536  1.0
  O  O13  1  0.40616373  0.87900222  0.58033845  1.0
  O  O14  1  0.85982484  0.32492193  0.56320818  1.0
  O  O15  1  0.63916023  0.67568968  0.56321185  1.0
