# Supplementary material for: Search for Low-Periodic Substructures in Crystalline Solids: A Novel Approach
Source: ACS Appl Mater Interfaces. 2026 May 5;18(19):27997–8008. doi: 10.1021/acsami.6c03558 (PMC13195581; doi:10.1021/acsami.6c03558)
Supplement: Supplementary file 2 [file am6c03558_si_002.zip › Supporting_archive/CSS_identified_2p_substructure/_20c72c3f-6116-4c63-bb2f-eb527dc68eae_form2-BV-component_1-K2Mo6O18-2p.cif]

# generated using pymatgen
data_K(MoO3)3
_symmetry_space_group_name_H-M   'P 1'
_cell_length_a   7.70415986
_cell_length_b   6.38505311
_cell_length_c   24.00923720
_cell_angle_alpha   90.00000000
_cell_angle_beta   90.00000000
_cell_angle_gamma   90.00000000
_symmetry_Int_Tables_number   1
_chemical_formula_structural   K(MoO3)3
_chemical_formula_sum   'K2 Mo6 O18'
_cell_volume   1181.04966893
_cell_formula_units_Z   2
loop_
 _symmetry_equiv_pos_site_id
 _symmetry_equiv_pos_as_xyz
  1  'x, y, z'
loop_
 _atom_site_type_symbol
 _atom_site_label
 _atom_site_symmetry_multiplicity
 _atom_site_fract_x
 _atom_site_fract_y
 _atom_site_fract_z
 _atom_site_occupancy
  K  K0  1  0.50000000  0.92059089  0.68762023  1.0
  K  K1  1  0.50000000  0.18117539  0.31237977  1.0
  Mo  Mo2  1  0.24025953  0.78870498  0.53642780  1.0
  Mo  Mo3  1  0.24025953  0.31306130  0.46357220  1.0
  Mo  Mo4  1  0.75974047  0.31306130  0.46357220  1.0
  Mo  Mo5  1  0.75974047  0.78870498  0.53642780  1.0
  Mo  Mo6  1  0.50000000  0.42326846  0.57376135  1.0
  Mo  Mo7  1  0.50000000  0.67849783  0.42623865  1.0
  O  O8  1  0.50000000  0.55693199  0.63574248  1.0
  O  O9  1  0.50000000  0.54483429  0.36425752  1.0
  O  O10  1  0.23993052  0.86726005  0.60396071  1.0
  O  O11  1  0.23993052  0.23450623  0.39603929  1.0
  O  O12  1  0.76006948  0.23450623  0.39603929  1.0
  O  O13  1  0.76006948  0.86726005  0.60396071  1.0
  O  O14  1  0.24104748  0.05088314  0.50000000  1.0
  O  O15  1  0.75895252  0.05088314  0.50000000  1.0
  O  O16  1  1.00000000  0.75926025  0.52400016  1.0
  O  O17  1  0.00000000  0.34250603  0.47599984  1.0
  O  O18  1  0.50000000  0.74690405  0.52349873  1.0
  O  O19  1  0.50000000  0.35486224  0.47650127  1.0
  O  O20  1  0.26143271  0.46989696  0.54991520  1.0
  O  O21  1  0.26143271  0.63186932  0.45008480  1.0
  O  O22  1  0.73856729  0.63186932  0.45008480  1.0
  O  O23  1  0.73856729  0.46989696  0.54991520  1.0
  O  O24  1  0.50000000  0.16285808  0.59088516  1.0
  O  O25  1  0.50000000  0.93890820  0.40911484  1.0
