# Supplementary material for: Search for Low-Periodic Substructures in Crystalline Solids: A Novel Approach
Source: ACS Appl Mater Interfaces. 2026 May 5;18(19):27997–8008. doi: 10.1021/acsami.6c03558 (PMC13195581; doi:10.1021/acsami.6c03558)
Supplement: Supplementary file 2 [file am6c03558_si_002.zip › Supporting_archive/CSS_identified_2p_substructure/_20d06a7e-27a1-47a0-8a3d-ed749395cf89_form2-BV-component_1-K4H4Se2I4O20-2p.cif]

# generated using pymatgen
data_K2H2Se(IO5)2
_symmetry_space_group_name_H-M   'P 1'
_cell_length_a   4.92226207
_cell_length_b   14.15271492
_cell_length_c   22.62615145
_cell_angle_alpha   90.00000000
_cell_angle_beta   90.00000000
_cell_angle_gamma   90.00000000
_symmetry_Int_Tables_number   1
_chemical_formula_structural   K2H2Se(IO5)2
_chemical_formula_sum   'K4 H4 Se2 I4 O20'
_cell_volume   1576.21400203
_cell_formula_units_Z   2
loop_
 _symmetry_equiv_pos_site_id
 _symmetry_equiv_pos_as_xyz
  1  'x, y, z'
loop_
 _atom_site_type_symbol
 _atom_site_label
 _atom_site_symmetry_multiplicity
 _atom_site_fract_x
 _atom_site_fract_y
 _atom_site_fract_z
 _atom_site_occupancy
  K  K0  1  0.73529114  0.42978620  0.56243813  1.0
  K  K1  1  0.73529114  0.03947929  0.43756187  1.0
  K  K2  1  0.26470886  0.53947929  0.43756187  1.0
  K  K3  1  0.26470886  0.92978620  0.56243813  1.0
  H  H4  1  0.75234492  0.59225319  0.65808030  1.0
  H  H5  1  0.75234492  0.87701230  0.34191970  1.0
  H  H6  1  0.24765508  0.37701230  0.34191970  1.0
  H  H7  1  0.24765508  0.09225319  0.65808030  1.0
  Se  Se8  1  0.18141078  0.23463274  0.50000000  1.0
  Se  Se9  1  0.81858922  0.73463274  0.50000000  1.0
  I  I10  1  0.31358392  0.63629455  0.60726683  1.0
  I  I11  1  0.31358392  0.83297094  0.39273317  1.0
  I  I12  1  0.68641608  0.33297094  0.39273317  1.0
  I  I13  1  0.68641608  0.13629455  0.60726683  1.0
  O  O14  1  0.98535958  0.25528470  0.56008670  1.0
  O  O15  1  0.98535958  0.21398079  0.43991330  1.0
  O  O16  1  0.01464042  0.71398079  0.43991330  1.0
  O  O17  1  0.01464042  0.75528470  0.56008670  1.0
  O  O18  1  0.18825475  0.53777730  0.56327737  1.0
  O  O19  1  0.18825475  0.93148819  0.43672263  1.0
  O  O20  1  0.81174525  0.43148819  0.43672263  1.0
  O  O21  1  0.81174525  0.03777730  0.56327737  1.0
  O  O22  1  0.06242480  0.63915157  0.66852516  1.0
  O  O23  1  0.06242480  0.83011391  0.33147484  1.0
  O  O24  1  0.93757520  0.33011391  0.33147484  1.0
  O  O25  1  0.93757520  0.13915157  0.66852516  1.0
  O  O26  1  0.57652366  0.55649941  0.65150912  1.0
  O  O27  1  0.57652366  0.91276608  0.34849088  1.0
  O  O28  1  0.42347634  0.41276608  0.34849088  1.0
  O  O29  1  0.42347634  0.05649941  0.65150912  1.0
  O  O30  1  0.37136355  0.13767920  0.51061087  1.0
  O  O31  1  0.37136355  0.33158628  0.48938913  1.0
  O  O32  1  0.62863645  0.83158628  0.48938913  1.0
  O  O33  1  0.62863645  0.63767920  0.51061087  1.0
