# Supplementary material for: Search for Low-Periodic Substructures in Crystalline Solids: A Novel Approach
Source: ACS Appl Mater Interfaces. 2026 May 5;18(19):27997–8008. doi: 10.1021/acsami.6c03558 (PMC13195581; doi:10.1021/acsami.6c03558)
Supplement: Supplementary file 2 [file am6c03558_si_002.zip › Supporting_archive/CSS_identified_2p_substructure/_21160902-72b2-4b3b-ad74-4ef2dfbda640_form2-BV-component_1-P2W8Br22-2p.cif]

# generated using pymatgen
data_PW4Br11
_symmetry_space_group_name_H-M   'P 1'
_cell_length_a   10.44603344
_cell_length_b   11.93212849
_cell_length_c   21.49606061
_cell_angle_alpha   90.00000000
_cell_angle_beta   90.00000000
_cell_angle_gamma   90.00000000
_symmetry_Int_Tables_number   1
_chemical_formula_structural   PW4Br11
_chemical_formula_sum   'P2 W8 Br22'
_cell_volume   2679.34236464
_cell_formula_units_Z   2
loop_
 _symmetry_equiv_pos_site_id
 _symmetry_equiv_pos_as_xyz
  1  'x, y, z'
loop_
 _atom_site_type_symbol
 _atom_site_label
 _atom_site_symmetry_multiplicity
 _atom_site_fract_x
 _atom_site_fract_y
 _atom_site_fract_z
 _atom_site_occupancy
  P  P0  1  1.00000000  0.31148874  0.45397440  1.0
  P  P1  1  0.50000000  0.81358956  0.54602560  1.0
  W  W2  1  0.87318248  0.19157254  0.51940762  1.0
  W  W3  1  0.37318248  0.93350577  0.48059238  1.0
  W  W4  1  0.62681752  0.93350577  0.48059238  1.0
  W  W5  1  0.12681752  0.19157254  0.51940762  1.0
  W  W6  1  0.87310619  0.43205661  0.51929536  1.0
  W  W7  1  0.37310619  0.69302169  0.48070464  1.0
  W  W8  1  0.62689381  0.69302169  0.48070464  1.0
  W  W9  1  0.12689381  0.43205661  0.51929536  1.0
  Br  Br10  1  0.83395008  0.04939328  0.42916230  1.0
  Br  Br11  1  0.33395008  0.07568502  0.57083770  1.0
  Br  Br12  1  0.66604992  0.07568502  0.57083770  1.0
  Br  Br13  1  0.16604992  0.04939328  0.42916230  1.0
  Br  Br14  1  0.83952924  0.31189037  0.61887010  1.0
  Br  Br15  1  0.33952924  0.81318793  0.38112990  1.0
  Br  Br16  1  0.66047076  0.81318793  0.38112990  1.0
  Br  Br17  1  0.16047076  0.31189037  0.61887010  1.0
  Br  Br18  1  0.00000000  0.30973765  0.34890114  1.0
  Br  Br19  1  0.50000000  0.81534065  0.65109886  1.0
  Br  Br20  1  0.83345576  0.57479788  0.42962743  1.0
  Br  Br21  1  0.33345576  0.55028043  0.57037257  1.0
  Br  Br22  1  0.66654424  0.55028043  0.57037257  1.0
  Br  Br23  1  0.16654424  0.57479788  0.42962743  1.0
  Br  Br24  1  0.00000000  0.57574218  0.58451426  1.0
  Br  Br25  1  0.50000000  0.54933613  0.41548574  1.0
  Br  Br26  1  0.68447607  0.31233810  0.46773924  1.0
  Br  Br27  1  0.18447607  0.81274020  0.53226076  1.0
  Br  Br28  1  0.81552393  0.81274020  0.53226076  1.0
  Br  Br29  1  0.31552393  0.31233810  0.46773924  1.0
  Br  Br30  1  0.00000000  0.04644308  0.58405052  1.0
  Br  Br31  1  0.50000000  0.07863522  0.41594948  1.0
