# Supplementary material for: Search for Low-Periodic Substructures in Crystalline Solids: A Novel Approach
Source: ACS Appl Mater Interfaces. 2026 May 5;18(19):27997–8008. doi: 10.1021/acsami.6c03558 (PMC13195581; doi:10.1021/acsami.6c03558)
Supplement: Supplementary file 2 [file am6c03558_si_002.zip › Supporting_archive/CSS_identified_2p_substructure/_211d1631-6f6a-4a0f-89c2-6b9d39651e38_form2-BV-component_1-K4V2Ag2Se8-2p.cif]

# generated using pymatgen
data_K2VAgSe4
_symmetry_space_group_name_H-M   'P 1'
_cell_length_a   6.03458650
_cell_length_b   7.24877783
_cell_length_c   60.70190677
_cell_angle_alpha   90.00000000
_cell_angle_beta   90.00000000
_cell_angle_gamma   65.40199186
_symmetry_Int_Tables_number   1
_chemical_formula_structural   K2VAgSe4
_chemical_formula_sum   'K8 V4 Ag4 Se16'
_cell_volume   2414.33887090
_cell_formula_units_Z   4
loop_
 _symmetry_equiv_pos_site_id
 _symmetry_equiv_pos_as_xyz
  1  'x, y, z'
loop_
 _atom_site_type_symbol
 _atom_site_label
 _atom_site_symmetry_multiplicity
 _atom_site_fract_x
 _atom_site_fract_y
 _atom_site_fract_z
 _atom_site_occupancy
  K  K0  1  0.49999918  0.50000192  0.85114857  1.0
  K  K1  1  0.99999717  0.50000070  0.52529699  1.0
  K  K2  1  0.99999916  0.00000270  0.80763101  1.0
  K  K3  1  0.49999692  0.00000019  0.75703722  1.0
  V  V4  1  0.99999597  0.00000082  0.87644537  1.0
  V  V5  1  0.49999711  0.50000109  0.78233403  1.0
  Ag  Ag6  1  0.50000086  0.99999715  0.50000003  1.0
  Ag  Ag7  1  0.99999869  0.49999767  0.78233435  1.0
  Se  Se8  1  0.10134805  0.21255170  0.85353645  1.0
  Se  Se9  1  0.31389984  0.78744858  0.52290909  1.0
  Se  Se10  1  0.68609690  0.21255118  0.52290890  1.0
  Se  Se11  1  0.89864685  0.78744928  0.85353627  1.0
  Se  Se12  1  0.39864991  0.28744883  0.80524322  1.0
  Se  Se13  1  0.18609333  0.71255172  0.75942518  1.0
  Se  Se14  1  0.81389790  0.28745062  0.75942488  1.0
  Se  Se15  1  0.60134737  0.71255245  0.80524302  1.0
  K  K16  1  0.49999570  0.50000258  0.22759403  1.0
  K  K17  1  0.99999369  0.50000136  0.90174244  1.0
  K  K18  1  0.99999568  0.00000336  0.18407647  1.0
  K  K19  1  0.49999344  0.00000085  0.13348268  1.0
  V  V20  1  0.99999249  0.00000148  0.25289083  1.0
  V  V21  1  0.49999363  0.50000175  0.15877948  1.0
  Ag  Ag22  1  0.49999738  0.99999781  0.87644549  1.0
  Ag  Ag23  1  0.99999521  0.49999833  0.15877981  1.0
  Se  Se24  1  0.10134457  0.21255236  0.22998191  1.0
  Se  Se25  1  0.31389636  0.78744924  0.89935454  1.0
  Se  Se26  1  0.68609342  0.21255184  0.89935435  1.0
  Se  Se27  1  0.89864337  0.78744994  0.22998173  1.0
  Se  Se28  1  0.39864643  0.28744949  0.18168868  1.0
  Se  Se29  1  0.18608985  0.71255238  0.13587063  1.0
  Se  Se30  1  0.81389442  0.28745128  0.13587033  1.0
  Se  Se31  1  0.60134389  0.71255311  0.18168847  1.0
