# Supplementary material for: Search for Low-Periodic Substructures in Crystalline Solids: A Novel Approach
Source: ACS Appl Mater Interfaces. 2026 May 5;18(19):27997–8008. doi: 10.1021/acsami.6c03558 (PMC13195581; doi:10.1021/acsami.6c03558)
Supplement: Supplementary file 2 [file am6c03558_si_002.zip › Supporting_archive/CSS_identified_2p_substructure/_211e9882-1414-4892-b3a3-47ad2e8ab1d7_form2-BV-component_3-Zn1Hg3S2Cl4-2p.cif]

# generated using pymatgen
data_ZnHg3(SCl2)2
_symmetry_space_group_name_H-M   'P 1'
_cell_length_a   7.19718199
_cell_length_b   7.19718199
_cell_length_c   21.79790145
_cell_angle_alpha   90.00000000
_cell_angle_beta   90.00000000
_cell_angle_gamma   120.00000000
_symmetry_Int_Tables_number   1
_chemical_formula_structural   ZnHg3(SCl2)2
_chemical_formula_sum   'Zn1 Hg3 S2 Cl4'
_cell_volume   977.84559778
_cell_formula_units_Z   1
loop_
 _symmetry_equiv_pos_site_id
 _symmetry_equiv_pos_as_xyz
  1  'x, y, z'
loop_
 _atom_site_type_symbol
 _atom_site_label
 _atom_site_symmetry_multiplicity
 _atom_site_fract_x
 _atom_site_fract_y
 _atom_site_fract_z
 _atom_site_occupancy
  Zn  Zn0  1  0.00000000  0.00000000  0.42739244  1.0
  S  S1  1  0.00000000  0.00000000  0.32450997  1.0
  Cl  Cl2  1  0.17640556  0.82359444  0.46607408  1.0
  Cl  Cl3  1  0.17640556  0.35281112  0.46607408  1.0
  Cl  Cl4  1  0.64718888  0.82359444  0.46607408  1.0
  Cl  Cl5  1  0.66666667  0.33333333  0.50940892  1.0
  Hg  Hg6  1  0.01899096  0.50949548  0.56803203  1.0
  Hg  Hg7  1  0.49050452  0.50949548  0.56803203  1.0
  Hg  Hg8  1  0.49050452  0.98100904  0.56803203  1.0
  S  S9  1  0.33333333  0.66666667  0.63637033  1.0
