# Supplementary material for: Search for Low-Periodic Substructures in Crystalline Solids: A Novel Approach
Source: ACS Appl Mater Interfaces. 2026 May 5;18(19):27997–8008. doi: 10.1021/acsami.6c03558 (PMC13195581; doi:10.1021/acsami.6c03558)
Supplement: Supplementary file 2 [file am6c03558_si_002.zip › Supporting_archive/CSS_identified_2p_substructure/_21c1e8b9-49ad-4e5f-a329-5a2e219929a5_form2-BV-component_1-Ag2C2S2O6F6-2p.cif]

# generated using pymatgen
data_AgCS(OF)3
_symmetry_space_group_name_H-M   'P 1'
_cell_length_a   5.22809543
_cell_length_b   5.22809543
_cell_length_c   23.62592579
_cell_angle_alpha   90.00000000
_cell_angle_beta   90.00000000
_cell_angle_gamma   120.00000000
_symmetry_Int_Tables_number   1
_chemical_formula_structural   AgCS(OF)3
_chemical_formula_sum   'Ag2 C2 S2 O6 F6'
_cell_volume   559.25062783
_cell_formula_units_Z   2
loop_
 _symmetry_equiv_pos_site_id
 _symmetry_equiv_pos_as_xyz
  1  'x, y, z'
loop_
 _atom_site_type_symbol
 _atom_site_label
 _atom_site_symmetry_multiplicity
 _atom_site_fract_x
 _atom_site_fract_y
 _atom_site_fract_z
 _atom_site_occupancy
  Ag  Ag0  1  0.00000000  0.00000000  0.49945235  1.0
  C  C1  1  0.33333333  0.66666667  0.33650432  1.0
  S  S2  1  0.33333333  0.66666667  0.41599257  1.0
  O  O3  1  0.05758134  0.39270764  0.43153166  1.0
  O  O4  1  0.60729236  0.66487370  0.43153166  1.0
  O  O5  1  0.33512630  0.94241866  0.43153166  1.0
  F  F6  1  0.58763510  0.89960281  0.31744788  1.0
  F  F7  1  0.10039719  0.68803229  0.31744788  1.0
  F  F8  1  0.31196771  0.41236490  0.31744788  1.0
  Ag  Ag9  1  0.66666667  0.33333333  0.50054765  1.0
  C  C10  1  0.33333333  0.66666667  0.66349568  1.0
  S  S11  1  0.33333333  0.66666667  0.58400743  1.0
  O  O12  1  0.60908533  0.94062570  0.56846834  1.0
  O  O13  1  0.05937430  0.66845963  0.56846834  1.0
  O  O14  1  0.33154037  0.39091467  0.56846834  1.0
  F  F15  1  0.07903157  0.43373052  0.68255212  1.0
  F  F16  1  0.56626948  0.64530105  0.68255212  1.0
  F  F17  1  0.35469895  0.92096843  0.68255212  1.0
