# Supplementary material for: Search for Low-Periodic Substructures in Crystalline Solids: A Novel Approach
Source: ACS Appl Mater Interfaces. 2026 May 5;18(19):27997–8008. doi: 10.1021/acsami.6c03558 (PMC13195581; doi:10.1021/acsami.6c03558)
Supplement: Supplementary file 2 [file am6c03558_si_002.zip › Supporting_archive/CSS_identified_2p_substructure/_21d17a22-31fe-45d5-a369-e96baeda9fc6_form2-BV-component_1-Cd8I16-2p.cif]

# generated using pymatgen
data_CdI2
_symmetry_space_group_name_H-M   'P 1'
_cell_length_a   4.31037632
_cell_length_b   4.31037632
_cell_length_c   65.63174004
_cell_angle_alpha   90.00000000
_cell_angle_beta   90.00000000
_cell_angle_gamma   120.00000000
_symmetry_Int_Tables_number   1
_chemical_formula_structural   CdI2
_chemical_formula_sum   'Cd8 I16'
_cell_volume   1056.02676749
_cell_formula_units_Z   8
loop_
 _symmetry_equiv_pos_site_id
 _symmetry_equiv_pos_as_xyz
  1  'x, y, z'
loop_
 _atom_site_type_symbol
 _atom_site_label
 _atom_site_symmetry_multiplicity
 _atom_site_fract_x
 _atom_site_fract_y
 _atom_site_fract_z
 _atom_site_occupancy
  Cd  Cd0  1  0.33333333  0.66666667  0.11645430  1.0
  Cd  Cd1  1  0.66666667  0.33333333  0.01389494  1.0
  I  I2  1  0.00000000  0.00000000  0.08972667  1.0
  I  I3  1  0.33333333  0.66666667  0.04047896  1.0
  I  I4  1  0.00000000  0.00000000  0.98724450  1.0
  Cd  Cd5  1  0.33333333  0.66666667  0.42423289  1.0
  Cd  Cd6  1  0.00000000  0.00000000  0.32159466  1.0
  Cd  Cd7  1  0.00000000  0.00000000  0.73203527  1.0
  Cd  Cd8  1  0.33333333  0.66666667  0.62947895  1.0
  Cd  Cd9  1  0.33333333  0.66666667  0.21896448  1.0
  Cd  Cd10  1  0.00000000  0.00000000  0.52685985  1.0
  I  I11  1  0.33333333  0.66666667  0.70546383  1.0
  I  I12  1  0.66666667  0.33333333  0.14307605  1.0
  I  I13  1  0.00000000  0.00000000  0.19234235  1.0
  I  I14  1  0.33333333  0.66666667  0.50025621  1.0
  I  I15  1  0.66666667  0.33333333  0.65620230  1.0
  I  I16  1  0.00000000  0.00000000  0.60287727  1.0
  I  I17  1  0.66666667  0.33333333  0.75869654  1.0
  I  I18  1  0.66666667  0.33333333  0.45095869  1.0
  I  I19  1  0.00000000  0.00000000  0.39763028  1.0
  I  I20  1  0.33333333  0.66666667  0.29497612  1.0
  I  I21  1  0.66666667  0.33333333  0.34830616  1.0
  I  I22  1  0.66666667  0.33333333  0.24569304  1.0
  I  I23  1  0.66666667  0.33333333  0.55358229  1.0
