# Supplementary material for: Search for Low-Periodic Substructures in Crystalline Solids: A Novel Approach
Source: ACS Appl Mater Interfaces. 2026 May 5;18(19):27997–8008. doi: 10.1021/acsami.6c03558 (PMC13195581; doi:10.1021/acsami.6c03558)
Supplement: Supplementary file 2 [file am6c03558_si_002.zip › Supporting_archive/CSS_identified_2p_substructure/_21ea46a6-28c7-4599-9081-c1edbd9124a2_form2-BV-component_1-Li8P8-2p.cif]

# generated using pymatgen
data_LiP
_symmetry_space_group_name_H-M   'P 1'
_cell_length_a   11.05813790
_cell_length_b   4.94110557
_cell_length_c   19.03606837
_cell_angle_alpha   90.00000000
_cell_angle_beta   90.00000000
_cell_angle_gamma   89.99905286
_symmetry_Int_Tables_number   1
_chemical_formula_structural   LiP
_chemical_formula_sum   'Li8 P8'
_cell_volume   1040.11986420
_cell_formula_units_Z   8
loop_
 _symmetry_equiv_pos_site_id
 _symmetry_equiv_pos_as_xyz
  1  'x, y, z'
loop_
 _atom_site_type_symbol
 _atom_site_label
 _atom_site_symmetry_multiplicity
 _atom_site_fract_x
 _atom_site_fract_y
 _atom_site_fract_z
 _atom_site_occupancy
  Li  Li0  1  0.28393347  0.38825909  0.60600848  1.0
  Li  Li1  1  0.78393307  0.11169554  0.60601108  1.0
  Li  Li2  1  0.50598077  0.15746897  0.53973072  1.0
  Li  Li3  1  0.00598181  0.34226260  0.53973015  1.0
  P  P4  1  0.29790409  0.89561630  0.56555476  1.0
  P  P5  1  0.79790696  0.60432649  0.56555606  1.0
  P  P6  1  0.45001805  0.65616979  0.51952198  1.0
  P  P7  1  0.95001603  0.84374124  0.51951926  1.0
  Li  Li8  1  0.38380916  0.88825596  0.39398892  1.0
  Li  Li9  1  0.88380877  0.61169241  0.39399152  1.0
  Li  Li10  1  0.16176042  0.65768890  0.46026985  1.0
  Li  Li11  1  0.66176146  0.84248252  0.46026928  1.0
  P  P12  1  0.36983527  0.39562501  0.43444394  1.0
  P  P13  1  0.86983814  0.10433520  0.43444524  1.0
  P  P14  1  0.21772620  0.15621026  0.48048074  1.0
  P  P15  1  0.71772418  0.34378171  0.48047802  1.0
