# Supplementary material for: Search for Low-Periodic Substructures in Crystalline Solids: A Novel Approach
Source: ACS Appl Mater Interfaces. 2026 May 5;18(19):27997–8008. doi: 10.1021/acsami.6c03558 (PMC13195581; doi:10.1021/acsami.6c03558)
Supplement: Supplementary file 2 [file am6c03558_si_002.zip › Supporting_archive/CSS_identified_2p_substructure/_2269271a-6f80-4c46-b886-e6e273e29124_form2-BV-component_1-Sr2Cl4O8-2p.cif]

# generated using pymatgen
data_Sr(ClO2)2
_symmetry_space_group_name_H-M   'P 1'
_cell_length_a   5.96420906
_cell_length_b   5.98742756
_cell_length_c   19.44629441
_cell_angle_alpha   90.00000000
_cell_angle_beta   90.00000000
_cell_angle_gamma   90.00000000
_symmetry_Int_Tables_number   1
_chemical_formula_structural   Sr(ClO2)2
_chemical_formula_sum   'Sr2 Cl4 O8'
_cell_volume   694.43241921
_cell_formula_units_Z   2
loop_
 _symmetry_equiv_pos_site_id
 _symmetry_equiv_pos_as_xyz
  1  'x, y, z'
loop_
 _atom_site_type_symbol
 _atom_site_label
 _atom_site_symmetry_multiplicity
 _atom_site_fract_x
 _atom_site_fract_y
 _atom_site_fract_z
 _atom_site_occupancy
  Sr  Sr0  1  1.00000000  0.50000000  0.50000000  1.0
  Sr  Sr1  1  0.50000000  0.00000000  0.50000000  1.0
  Cl  Cl2  1  0.50000000  0.50000000  0.38567759  1.0
  Cl  Cl3  1  0.50000000  0.50000000  0.61432241  1.0
  Cl  Cl4  1  1.00000000  0.00000000  0.61432237  1.0
  Cl  Cl5  1  0.00000000  0.00000000  0.38567763  1.0
  O  O6  1  0.65847360  0.34389908  0.43225225  1.0
  O  O7  1  0.65847360  0.65610092  0.56774775  1.0
  O  O8  1  0.34152640  0.65610092  0.43225225  1.0
  O  O9  1  0.34152640  0.34389908  0.56774775  1.0
  O  O10  1  0.84152638  0.15610093  0.56774772  1.0
  O  O11  1  0.84152638  0.84389907  0.43225228  1.0
  O  O12  1  0.15847362  0.84389907  0.56774772  1.0
  O  O13  1  0.15847362  0.15610093  0.43225228  1.0
