# Supplementary material for: Search for Low-Periodic Substructures in Crystalline Solids: A Novel Approach
Source: ACS Appl Mater Interfaces. 2026 May 5;18(19):27997–8008. doi: 10.1021/acsami.6c03558 (PMC13195581; doi:10.1021/acsami.6c03558)
Supplement: Supplementary file 2 [file am6c03558_si_002.zip › Supporting_archive/CSS_identified_2p_substructure/_227d7d2d-603b-475e-8df9-8cfc0a117e29_form2-BV-component_1-Rb2H6C8Cl8O8-2p.cif]

# generated using pymatgen
data_RbH3C4(ClO)4
_symmetry_space_group_name_H-M   'P 1'
_cell_length_a   6.37946307
_cell_length_b   7.35107413
_cell_length_c   24.47631070
_cell_angle_alpha   90.00000000
_cell_angle_beta   90.00000000
_cell_angle_gamma   87.62681667
_symmetry_Int_Tables_number   1
_chemical_formula_structural   RbH3C4(ClO)4
_chemical_formula_sum   'Rb2 H6 C8 Cl8 O8'
_cell_volume   1146.85428678
_cell_formula_units_Z   2
loop_
 _symmetry_equiv_pos_site_id
 _symmetry_equiv_pos_as_xyz
  1  'x, y, z'
loop_
 _atom_site_type_symbol
 _atom_site_label
 _atom_site_symmetry_multiplicity
 _atom_site_fract_x
 _atom_site_fract_y
 _atom_site_fract_z
 _atom_site_occupancy
  Rb  Rb0  1  0.86362663  0.03660405  0.47798130  1.0
  Rb  Rb1  1  0.41888318  0.56937097  0.52201870  1.0
  H  H2  1  0.48172796  0.97430819  0.63328899  1.0
  H  H3  1  0.80078185  0.63166683  0.36671101  1.0
  H  H4  1  0.34209790  0.09783222  0.46313106  1.0
  H  H5  1  0.94041191  0.50814280  0.53686894  1.0
  H  H6  1  0.34185721  0.67950793  0.35236761  1.0
  H  H7  1  0.94065260  0.92646708  0.64763239  1.0
  C  C8  1  0.44914187  0.10047571  0.61071294  1.0
  C  C9  1  0.83336794  0.50549931  0.38928706  1.0
  C  C10  1  0.32685264  0.82812784  0.35273233  1.0
  C  C11  1  0.95565717  0.77784718  0.64726767  1.0
  C  C12  1  0.38491207  0.90159515  0.40905336  1.0
  C  C13  1  0.89759774  0.70437987  0.59094664  1.0
  C  C14  1  0.36005061  0.06155136  0.55329222  1.0
  C  C15  1  0.92245920  0.54442366  0.44670778  1.0
  Cl  Cl16  1  0.07054392  0.89444311  0.32909025  1.0
  Cl  Cl17  1  0.21196589  0.71153191  0.67090975  1.0
  Cl  Cl18  1  0.52480349  0.90948717  0.30641873  1.0
  Cl  Cl19  1  0.75770632  0.69648785  0.69358127  1.0
  Cl  Cl20  1  0.24690287  0.22971649  0.64700972  1.0
  Cl  Cl21  1  0.03560694  0.37625853  0.35299028  1.0
  Cl  Cl22  1  0.68699203  0.22506419  0.60952842  1.0
  Cl  Cl23  1  0.59551778  0.38091082  0.39047158  1.0
  O  O24  1  0.52750776  0.82134707  0.43511383  1.0
  O  O25  1  0.75500206  0.78462795  0.56488617  1.0
  O  O26  1  0.23813334  0.93357363  0.55007282  1.0
  O  O27  1  0.04437647  0.67240139  0.44992718  1.0
  O  O28  1  0.28425176  0.05218305  0.42418676  1.0
  O  O29  1  0.99825805  0.55379197  0.57581324  1.0
  O  O30  1  0.41401368  0.16676636  0.51416210  1.0
  O  O31  1  0.86849613  0.43920866  0.48583790  1.0
