# Supplementary material for: Search for Low-Periodic Substructures in Crystalline Solids: A Novel Approach
Source: ACS Appl Mater Interfaces. 2026 May 5;18(19):27997–8008. doi: 10.1021/acsami.6c03558 (PMC13195581; doi:10.1021/acsami.6c03558)
Supplement: Supplementary file 2 [file am6c03558_si_002.zip › Supporting_archive/CSS_identified_2p_substructure/_22bf51c4-9743-4922-aa58-e960dde4c2ca_form2-BV-component_1-Sr4Mn3Cl2O8-2p.cif]

# generated using pymatgen
data_Sr4Mn3(ClO4)2
_symmetry_space_group_name_H-M   'P 1'
_cell_length_a   3.83956129
_cell_length_b   3.83956129
_cell_length_c   75.11727475
_cell_angle_alpha   90.00000000
_cell_angle_beta   90.00000000
_cell_angle_gamma   90.00000000
_symmetry_Int_Tables_number   1
_chemical_formula_structural   Sr4Mn3(ClO4)2
_chemical_formula_sum   'Sr8 Mn6 Cl4 O16'
_cell_volume   1107.39620879
_cell_formula_units_Z   2
loop_
 _symmetry_equiv_pos_site_id
 _symmetry_equiv_pos_as_xyz
  1  'x, y, z'
loop_
 _atom_site_type_symbol
 _atom_site_label
 _atom_site_symmetry_multiplicity
 _atom_site_fract_x
 _atom_site_fract_y
 _atom_site_fract_z
 _atom_site_occupancy
  Sr  Sr0  1  0.50000000  0.50000000  0.11173014  1.0
  Sr  Sr1  1  0.50000000  0.50000000  0.47622747  1.0
  Sr  Sr2  1  0.50000000  0.50000000  0.16093477  1.0
  Sr  Sr3  1  0.50000000  0.50000000  0.42702285  1.0
  Mn  Mn4  1  0.00000000  0.00000000  0.50000000  1.0
  Mn  Mn5  1  1.00000000  1.00000000  0.45187544  1.0
  Mn  Mn6  1  1.00000000  1.00000000  0.13608218  1.0
  Cl  Cl7  1  1.00000000  1.00000000  0.41148002  1.0
  Cl  Cl8  1  1.00000000  1.00000000  0.17647760  1.0
  O  O9  1  1.00000000  1.00000000  0.47556672  1.0
  O  O10  1  1.00000000  1.00000000  0.11239090  1.0
  O  O11  1  0.50000000  1.00000000  0.44829451  1.0
  O  O12  1  1.00000000  0.50000000  0.44829451  1.0
  O  O13  1  0.50000000  1.00000000  0.13966310  1.0
  O  O14  1  1.00000000  0.50000000  0.13966310  1.0
  O  O15  1  0.50000000  1.00000000  0.50000000  1.0
  O  O16  1  1.00000000  0.50000000  0.50000000  1.0
  Sr  Sr17  1  0.50000000  0.50000000  0.69968776  1.0
  Sr  Sr18  1  0.50000000  0.50000000  0.06418509  1.0
  Sr  Sr19  1  0.50000000  0.50000000  0.74889238  1.0
  Sr  Sr20  1  0.50000000  0.50000000  0.01498046  1.0
  Mn  Mn21  1  1.00000000  1.00000000  0.08795761  1.0
  Mn  Mn22  1  1.00000000  1.00000000  0.03983305  1.0
  Mn  Mn23  1  1.00000000  1.00000000  0.72403979  1.0
  Cl  Cl24  1  1.00000000  1.00000000  0.99943763  1.0
  Cl  Cl25  1  1.00000000  1.00000000  0.76443521  1.0
  O  O26  1  1.00000000  1.00000000  0.06352433  1.0
  O  O27  1  1.00000000  1.00000000  0.70034851  1.0
  O  O28  1  0.50000000  1.00000000  0.03625212  1.0
  O  O29  1  1.00000000  0.50000000  0.03625212  1.0
  O  O30  1  0.50000000  1.00000000  0.72762072  1.0
  O  O31  1  1.00000000  0.50000000  0.72762072  1.0
  O  O32  1  0.50000000  1.00000000  0.08795761  1.0
  O  O33  1  1.00000000  0.50000000  0.08795761  1.0
