# Supplementary material for: Search for Low-Periodic Substructures in Crystalline Solids: A Novel Approach
Source: ACS Appl Mater Interfaces. 2026 May 5;18(19):27997–8008. doi: 10.1021/acsami.6c03558 (PMC13195581; doi:10.1021/acsami.6c03558)
Supplement: Supplementary file 2 [file am6c03558_si_002.zip › Supporting_archive/CSS_identified_2p_substructure/_22e793b0-2ec1-420b-9f74-34046802a626_form2-BV-component_1-K4Cr4Cl4O12-2p.cif]

# generated using pymatgen
data_KCrClO3
_symmetry_space_group_name_H-M   'P 1'
_cell_length_a   7.28288971
_cell_length_b   7.63158194
_cell_length_c   22.24204547
_cell_angle_alpha   90.00000000
_cell_angle_beta   90.00000000
_cell_angle_gamma   90.00000000
_symmetry_Int_Tables_number   1
_chemical_formula_structural   KCrClO3
_chemical_formula_sum   'K4 Cr4 Cl4 O12'
_cell_volume   1236.21221013
_cell_formula_units_Z   4
loop_
 _symmetry_equiv_pos_site_id
 _symmetry_equiv_pos_as_xyz
  1  'x, y, z'
loop_
 _atom_site_type_symbol
 _atom_site_label
 _atom_site_symmetry_multiplicity
 _atom_site_fract_x
 _atom_site_fract_y
 _atom_site_fract_z
 _atom_site_occupancy
  K  K0  1  0.64895705  0.34777701  0.43516967  1.0
  K  K1  1  0.14895705  0.11125743  0.56483033  1.0
  K  K2  1  0.35104295  0.61125743  0.56483033  1.0
  K  K3  1  0.85104295  0.84777701  0.43516967  1.0
  Cr  Cr4  1  0.13270967  0.35475924  0.42027085  1.0
  Cr  Cr5  1  0.63270967  0.10427520  0.57972915  1.0
  Cr  Cr6  1  0.86729033  0.60427520  0.57972915  1.0
  Cr  Cr7  1  0.36729033  0.85475924  0.42027085  1.0
  Cl  Cl8  1  0.29110283  0.34764117  0.33719920  1.0
  Cl  Cl9  1  0.79110283  0.11139327  0.66280080  1.0
  Cl  Cl10  1  0.70889717  0.61139327  0.66280080  1.0
  Cl  Cl11  1  0.20889717  0.84764117  0.33719920  1.0
  O  O12  1  0.27775084  0.36617055  0.47616755  1.0
  O  O13  1  0.77775084  0.09286389  0.52383245  1.0
  O  O14  1  0.72224916  0.59286389  0.52383245  1.0
  O  O15  1  0.22224916  0.86617055  0.47616755  1.0
  O  O16  1  0.99637328  0.52324256  0.41981941  1.0
  O  O17  1  0.49637328  0.93579188  0.58018059  1.0
  O  O18  1  0.00362672  0.43579188  0.58018059  1.0
  O  O19  1  0.50362672  0.02324256  0.41981941  1.0
  O  O20  1  0.01117022  0.17661484  0.42586878  1.0
  O  O21  1  0.51117022  0.28241960  0.57413122  1.0
  O  O22  1  0.98882978  0.78241960  0.57413122  1.0
  O  O23  1  0.48882978  0.67661484  0.42586878  1.0
