# Supplementary material for: Search for Low-Periodic Substructures in Crystalline Solids: A Novel Approach
Source: ACS Appl Mater Interfaces. 2026 May 5;18(19):27997–8008. doi: 10.1021/acsami.6c03558 (PMC13195581; doi:10.1021/acsami.6c03558)
Supplement: Supplementary file 2 [file am6c03558_si_002.zip › Supporting_archive/CSS_identified_2p_substructure/_23640461-b2a0-4aab-9c28-84aca5b7e284_form2-BV-component_1-Sm2Te6-2p.cif]

# generated using pymatgen
data_SmTe3
_symmetry_space_group_name_H-M   'P 1'
_cell_length_a   4.32950849
_cell_length_b   4.33295496
_cell_length_c   23.94373777
_cell_angle_alpha   90.00000000
_cell_angle_beta   90.00000000
_cell_angle_gamma   90.00000000
_symmetry_Int_Tables_number   1
_chemical_formula_structural   SmTe3
_chemical_formula_sum   'Sm2 Te6'
_cell_volume   449.17411163
_cell_formula_units_Z   2
loop_
 _symmetry_equiv_pos_site_id
 _symmetry_equiv_pos_as_xyz
  1  'x, y, z'
loop_
 _atom_site_type_symbol
 _atom_site_label
 _atom_site_symmetry_multiplicity
 _atom_site_fract_x
 _atom_site_fract_y
 _atom_site_fract_z
 _atom_site_occupancy
  Sm  Sm0  1  1.00000000  0.75000000  0.41593158  1.0
  Sm  Sm1  1  0.50000000  0.25000000  0.58406842  1.0
  Te  Te2  1  1.00000000  0.75000000  0.54898337  1.0
  Te  Te3  1  0.50000000  0.25000000  0.45101663  1.0
  Te  Te4  1  1.00000000  0.25000000  0.31323430  1.0
  Te  Te5  1  0.50000000  0.75000000  0.68676570  1.0
  Te  Te6  1  1.00000000  0.25000000  0.68642172  1.0
  Te  Te7  1  0.50000000  0.75000000  0.31357828  1.0
