# Supplementary material for: Search for Low-Periodic Substructures in Crystalline Solids: A Novel Approach
Source: ACS Appl Mater Interfaces. 2026 May 5;18(19):27997–8008. doi: 10.1021/acsami.6c03558 (PMC13195581; doi:10.1021/acsami.6c03558)
Supplement: Supplementary file 2 [file am6c03558_si_002.zip › Supporting_archive/CSS_identified_2p_substructure/_23d38284-921f-4581-bb6d-d47afeabe098_form2-BV-component_1-K4W4N4Cl4F20-2p.cif]

# generated using pymatgen
data_KWNClF5
_symmetry_space_group_name_H-M   'P 1'
_cell_length_a   7.73217211
_cell_length_b   7.75643934
_cell_length_c   25.93202486
_cell_angle_alpha   90.00000000
_cell_angle_beta   90.00000000
_cell_angle_gamma   90.00000000
_symmetry_Int_Tables_number   1
_chemical_formula_structural   KWNClF5
_chemical_formula_sum   'K4 W4 N4 Cl4 F20'
_cell_volume   1555.25047321
_cell_formula_units_Z   4
loop_
 _symmetry_equiv_pos_site_id
 _symmetry_equiv_pos_as_xyz
  1  'x, y, z'
loop_
 _atom_site_type_symbol
 _atom_site_label
 _atom_site_symmetry_multiplicity
 _atom_site_fract_x
 _atom_site_fract_y
 _atom_site_fract_z
 _atom_site_occupancy
  K  K0  1  0.93041509  0.38494394  0.45585538  1.0
  K  K1  1  0.43041509  0.35397122  0.54414462  1.0
  K  K2  1  0.06958491  0.85397122  0.54414462  1.0
  K  K3  1  0.56958491  0.88494394  0.45585538  1.0
  W  W4  1  0.48214873  0.33890142  0.39740510  1.0
  W  W5  1  0.98214873  0.40001374  0.60259490  1.0
  W  W6  1  0.51785127  0.90001374  0.60259490  1.0
  W  W7  1  0.01785127  0.83890142  0.39740510  1.0
  N  N8  1  0.38761363  0.43028918  0.34217664  1.0
  N  N9  1  0.88761363  0.30862598  0.65782336  1.0
  N  N10  1  0.61238637  0.80862598  0.65782336  1.0
  N  N11  1  0.11238637  0.93028918  0.34217664  1.0
  Cl  Cl12  1  0.32024269  0.51796407  0.28921768  1.0
  Cl  Cl13  1  0.82024269  0.22095109  0.71078232  1.0
  Cl  Cl14  1  0.67975731  0.72095109  0.71078232  1.0
  Cl  Cl15  1  0.17975731  0.01796407  0.28921768  1.0
  F  F16  1  0.27999670  0.32579944  0.44053277  1.0
  F  F17  1  0.77999670  0.41311572  0.55946723  1.0
  F  F18  1  0.72000330  0.91311572  0.55946723  1.0
  F  F19  1  0.22000330  0.82579944  0.44053277  1.0
  F  F20  1  0.60322304  0.23728425  0.45981812  1.0
  F  F21  1  0.10322304  0.50163091  0.54018188  1.0
  F  F22  1  0.39677696  0.00163091  0.54018188  1.0
  F  F23  1  0.89677696  0.73728425  0.45981812  1.0
  F  F24  1  0.45158800  0.10266539  0.37985464  1.0
  F  F25  1  0.95158800  0.63624978  0.62014536  1.0
  F  F26  1  0.54841200  0.13624978  0.62014536  1.0
  F  F27  1  0.04841200  0.60266539  0.37985464  1.0
  F  F28  1  0.53626324  0.55061678  0.43274801  1.0
  F  F29  1  0.03626324  0.18829838  0.56725199  1.0
  F  F30  1  0.46373676  0.68829838  0.56725199  1.0
  F  F31  1  0.96373676  0.05061678  0.43274801  1.0
  F  F32  1  0.71344426  0.33816526  0.37079419  1.0
  F  F33  1  0.21344426  0.40074990  0.62920581  1.0
  F  F34  1  0.28655574  0.90074990  0.62920581  1.0
  F  F35  1  0.78655574  0.83816526  0.37079419  1.0
