# Supplementary material for: Search for Low-Periodic Substructures in Crystalline Solids: A Novel Approach
Source: ACS Appl Mater Interfaces. 2026 May 5;18(19):27997–8008. doi: 10.1021/acsami.6c03558 (PMC13195581; doi:10.1021/acsami.6c03558)
Supplement: Supplementary file 2 [file am6c03558_si_002.zip › Supporting_archive/CSS_identified_2p_substructure/_244f989e-6e30-44bf-84f0-ab86274d8bc3_form2-BV-component_1-Tl4P20-2p.cif]

# generated using pymatgen
data_TlP5
_symmetry_space_group_name_H-M   'P 1'
_cell_length_a   12.38818418
_cell_length_b   6.56103608
_cell_length_c   21.83682352
_cell_angle_alpha   90.00000000
_cell_angle_beta   90.00000000
_cell_angle_gamma   90.00000000
_symmetry_Int_Tables_number   1
_chemical_formula_structural   TlP5
_chemical_formula_sum   'Tl4 P20'
_cell_volume   1774.88223971
_cell_formula_units_Z   4
loop_
 _symmetry_equiv_pos_site_id
 _symmetry_equiv_pos_as_xyz
  1  'x, y, z'
loop_
 _atom_site_type_symbol
 _atom_site_label
 _atom_site_symmetry_multiplicity
 _atom_site_fract_x
 _atom_site_fract_y
 _atom_site_fract_z
 _atom_site_occupancy
  Tl  Tl0  1  0.84013307  0.50000000  0.65654345  1.0
  Tl  Tl1  1  0.34013307  0.50000000  0.34345655  1.0
  Tl  Tl2  1  0.99978620  0.00000000  0.41239588  1.0
  Tl  Tl3  1  0.49978620  0.00000000  0.58760412  1.0
  P  P4  1  0.61144602  0.24951690  0.40709436  1.0
  P  P5  1  0.11144602  0.75048310  0.59290564  1.0
  P  P6  1  0.61144602  0.75048310  0.40709436  1.0
  P  P7  1  0.11144602  0.24951690  0.59290564  1.0
  P  P8  1  0.85807161  0.00000000  0.60680092  1.0
  P  P9  1  0.35807161  0.00000000  0.39319908  1.0
  P  P10  1  0.51152957  0.50000000  0.44741409  1.0
  P  P11  1  0.01152957  0.50000000  0.55258591  1.0
  P  P12  1  0.54252144  0.50000000  0.54643397  1.0
  P  P13  1  0.04252144  0.50000000  0.45356603  1.0
  P  P14  1  0.00847797  0.00000000  0.55126818  1.0
  P  P15  1  0.50847797  0.00000000  0.44873182  1.0
  P  P16  1  0.71699469  0.50000000  0.53588645  1.0
  P  P17  1  0.21699469  0.50000000  0.46411355  1.0
  P  P18  1  0.72885489  0.00000000  0.53753154  1.0
  P  P19  1  0.22885489  0.00000000  0.46246846  1.0
  P  P20  1  0.76121926  0.25188444  0.46991617  1.0
  P  P21  1  0.26121926  0.74811556  0.53008383  1.0
  P  P22  1  0.76121926  0.74811556  0.46991617  1.0
  P  P23  1  0.26121926  0.25188444  0.53008383  1.0
