# Supplementary material for: Search for Low-Periodic Substructures in Crystalline Solids: A Novel Approach
Source: ACS Appl Mater Interfaces. 2026 May 5;18(19):27997–8008. doi: 10.1021/acsami.6c03558 (PMC13195581; doi:10.1021/acsami.6c03558)
Supplement: Supplementary file 2 [file am6c03558_si_002.zip › Supporting_archive/CSS_identified_2p_substructure/_255d2808-fedb-4114-8a10-96baf3fbd180_form2-BV-component_3-Ga2H2Se2O8-2p.cif]

# generated using pymatgen
data_GaHSeO4
_symmetry_space_group_name_H-M   'P 1'
_cell_length_a   6.16712689
_cell_length_b   4.47648480
_cell_length_c   19.16069233
_cell_angle_alpha   90.00000000
_cell_angle_beta   90.00000000
_cell_angle_gamma   90.00000000
_symmetry_Int_Tables_number   1
_chemical_formula_structural   GaHSeO4
_chemical_formula_sum   'Ga2 H2 Se2 O8'
_cell_volume   528.97018647
_cell_formula_units_Z   2
loop_
 _symmetry_equiv_pos_site_id
 _symmetry_equiv_pos_as_xyz
  1  'x, y, z'
loop_
 _atom_site_type_symbol
 _atom_site_label
 _atom_site_symmetry_multiplicity
 _atom_site_fract_x
 _atom_site_fract_y
 _atom_site_fract_z
 _atom_site_occupancy
  Ga  Ga0  1  0.50000000  0.50000000  0.50000000  1.0
  Ga  Ga1  1  0.00000000  0.50000000  0.50000000  1.0
  H  H2  1  0.75000000  0.91255006  0.45734398  1.0
  H  H3  1  0.25000000  0.08744994  0.54265602  1.0
  Se  Se4  1  0.75000000  0.97929127  0.60857364  1.0
  Se  Se5  1  0.25000000  0.02070873  0.39142636  1.0
  O  O6  1  0.52892123  0.76287268  0.58578392  1.0
  O  O7  1  0.02892123  0.23712732  0.41421608  1.0
  O  O8  1  0.47107877  0.23712732  0.41421608  1.0
  O  O9  1  0.97107877  0.76287268  0.58578392  1.0
  O  O10  1  0.75000000  0.69377587  0.45102019  1.0
  O  O11  1  0.25000000  0.30622413  0.54897981  1.0
  O  O12  1  0.75000000  0.22888092  0.53139903  1.0
  O  O13  1  0.25000000  0.77111908  0.46860097  1.0
