# Supplementary material for: Search for Low-Periodic Substructures in Crystalline Solids: A Novel Approach
Source: ACS Appl Mater Interfaces. 2026 May 5;18(19):27997–8008. doi: 10.1021/acsami.6c03558 (PMC13195581; doi:10.1021/acsami.6c03558)
Supplement: Supplementary file 2 [file am6c03558_si_002.zip › Supporting_archive/CSS_identified_2p_substructure/_25c81fb4-dfca-424e-a95c-d21e7580fb07_form2-BV-component_1-Sn4S4-2p.cif]

# generated using pymatgen
data_SnS
_symmetry_space_group_name_H-M   'P 1'
_cell_length_a   4.04028439
_cell_length_b   4.42136116
_cell_length_c   23.70132362
_cell_angle_alpha   90.00000000
_cell_angle_beta   90.00000000
_cell_angle_gamma   90.00327729
_symmetry_Int_Tables_number   1
_chemical_formula_structural   SnS
_chemical_formula_sum   'Sn4 S4'
_cell_volume   423.38993221
_cell_formula_units_Z   4
loop_
 _symmetry_equiv_pos_site_id
 _symmetry_equiv_pos_as_xyz
  1  'x, y, z'
loop_
 _atom_site_type_symbol
 _atom_site_label
 _atom_site_symmetry_multiplicity
 _atom_site_fract_x
 _atom_site_fract_y
 _atom_site_fract_z
 _atom_site_occupancy
  Sn  Sn0  1  0.24939402  0.12856666  0.31643802  1.0
  Sn  Sn1  1  0.74954693  0.62847430  0.44132416  1.0
  S  S2  1  0.74926184  0.53156898  0.32928134  1.0
  S  S3  1  0.24964038  0.03151221  0.42847938  1.0
  Sn  Sn4  1  0.74877097  0.86898809  0.68356198  1.0
  Sn  Sn5  1  0.24861805  0.36908045  0.55867584  1.0
  S  S6  1  0.24890314  0.46598577  0.67071866  1.0
  S  S7  1  0.74852460  0.96604254  0.57152062  1.0
