# Supplementary material for: Search for Low-Periodic Substructures in Crystalline Solids: A Novel Approach
Source: ACS Appl Mater Interfaces. 2026 May 5;18(19):27997–8008. doi: 10.1021/acsami.6c03558 (PMC13195581; doi:10.1021/acsami.6c03558)
Supplement: Supplementary file 2 [file am6c03558_si_002.zip › Supporting_archive/CSS_identified_2p_substructure/_25d62bd4-ffda-4bb2-9d93-8a8e390a5864_form2-BV-component_1-Li4Ga4Br12-2p.cif]

# generated using pymatgen
data_LiGaBr3
_symmetry_space_group_name_H-M   'P 1'
_cell_length_a   10.00265830
_cell_length_b   10.43909590
_cell_length_c   24.50150025
_cell_angle_alpha   90.00000000
_cell_angle_beta   90.00000000
_cell_angle_gamma   90.00000000
_symmetry_Int_Tables_number   1
_chemical_formula_structural   LiGaBr3
_chemical_formula_sum   'Li4 Ga4 Br12'
_cell_volume   2558.41503210
_cell_formula_units_Z   4
loop_
 _symmetry_equiv_pos_site_id
 _symmetry_equiv_pos_as_xyz
  1  'x, y, z'
loop_
 _atom_site_type_symbol
 _atom_site_label
 _atom_site_symmetry_multiplicity
 _atom_site_fract_x
 _atom_site_fract_y
 _atom_site_fract_z
 _atom_site_occupancy
  Li  Li0  1  0.59765586  0.50000000  0.50000000  1.0
  Li  Li1  1  0.59765586  1.00000000  0.50000000  1.0
  Li  Li2  1  0.09765586  0.50000000  0.50000000  1.0
  Li  Li3  1  0.09765586  1.00000000  0.50000000  1.0
  Ga  Ga4  1  0.89245074  0.25000000  0.52440262  1.0
  Ga  Ga5  1  0.30286098  0.75000000  0.47559738  1.0
  Ga  Ga6  1  0.76509262  0.25000000  0.60928375  1.0
  Ga  Ga7  1  0.43021910  0.75000000  0.39071625  1.0
  Br  Br8  1  0.13456618  0.25000000  0.53769943  1.0
  Br  Br9  1  0.06074554  0.75000000  0.46230057  1.0
  Br  Br10  1  0.61264407  0.43554793  0.60989889  1.0
  Br  Br11  1  0.58266765  0.93554793  0.39010111  1.0
  Br  Br12  1  0.58266765  0.56445207  0.39010111  1.0
  Br  Br13  1  0.61264407  0.06445207  0.60989889  1.0
  Br  Br14  1  0.85266021  0.43348610  0.46499118  1.0
  Br  Br15  1  0.34265151  0.93348610  0.53500882  1.0
  Br  Br16  1  0.34265151  0.56651390  0.53500882  1.0
  Br  Br17  1  0.85266021  0.06651390  0.46499118  1.0
  Br  Br18  1  0.89540099  0.25000000  0.69389630  1.0
  Br  Br19  1  0.29991073  0.75000000  0.30610370  1.0
