# Supplementary material for: Search for Low-Periodic Substructures in Crystalline Solids: A Novel Approach
Source: ACS Appl Mater Interfaces. 2026 May 5;18(19):27997–8008. doi: 10.1021/acsami.6c03558 (PMC13195581; doi:10.1021/acsami.6c03558)
Supplement: Supplementary file 2 [file am6c03558_si_002.zip › Supporting_archive/CSS_identified_2p_substructure/_261d430a-cbad-4fc0-addd-290654800ce1_form2-BV-component_1-C60-2p.cif]

# generated using pymatgen
data_C
_symmetry_space_group_name_H-M   'P 1'
_cell_length_a   9.21077830
_cell_length_b   9.21077830
_cell_length_c   21.28333099
_cell_angle_alpha   90.00000000
_cell_angle_beta   90.00000000
_cell_angle_gamma   60.00000000
_symmetry_Int_Tables_number   1
_chemical_formula_structural   C
_chemical_formula_sum   C60
_cell_volume   1563.73403556
_cell_formula_units_Z   60
loop_
 _symmetry_equiv_pos_site_id
 _symmetry_equiv_pos_as_xyz
  1  'x, y, z'
loop_
 _atom_site_type_symbol
 _atom_site_label
 _atom_site_symmetry_multiplicity
 _atom_site_fract_x
 _atom_site_fract_y
 _atom_site_fract_z
 _atom_site_occupancy
  C  C0  1  0.94092127  0.37585846  0.60966587  1.0
  C  C1  1  0.68322027  0.94092127  0.60966587  1.0
  C  C2  1  0.37585846  0.68322027  0.60966587  1.0
  C  C3  1  0.94092127  0.68322027  0.60966587  1.0
  C  C4  1  0.37585846  0.94092127  0.60966587  1.0
  C  C5  1  0.68322027  0.37585846  0.60966587  1.0
  C  C6  1  0.39241207  0.95747487  0.39033413  1.0
  C  C7  1  0.65011306  0.39241207  0.39033413  1.0
  C  C8  1  0.95747487  0.65011306  0.39033413  1.0
  C  C9  1  0.39241207  0.65011306  0.39033413  1.0
  C  C10  1  0.95747487  0.39241207  0.39033413  1.0
  C  C11  1  0.65011306  0.95747487  0.39033413  1.0
  C  C12  1  0.57215940  0.30043049  0.51320701  1.0
  C  C13  1  0.12741012  0.57215940  0.51320701  1.0
  C  C14  1  0.30043049  0.12741012  0.51320701  1.0
  C  C15  1  0.57215940  0.12741012  0.51320701  1.0
  C  C16  1  0.30043049  0.57215940  0.51320701  1.0
  C  C17  1  0.12741012  0.30043049  0.51320701  1.0
  C  C18  1  0.76117394  0.03290285  0.48679299  1.0
  C  C19  1  0.20592322  0.76117394  0.48679299  1.0
  C  C20  1  0.03290285  0.20592322  0.48679299  1.0
  C  C21  1  0.76117394  0.20592322  0.48679299  1.0
  C  C22  1  0.03290285  0.76117394  0.48679299  1.0
  C  C23  1  0.20592322  0.03290285  0.48679299  1.0
  C  C24  1  0.54782236  0.39364623  0.57422957  1.0
  C  C25  1  0.05853141  0.54782236  0.57422957  1.0
  C  C26  1  0.39364623  0.05853141  0.57422957  1.0
  C  C27  1  0.54782236  0.05853141  0.57422957  1.0
  C  C28  1  0.39364623  0.54782236  0.57422957  1.0
  C  C29  1  0.05853141  0.39364623  0.57422957  1.0
  C  C30  1  0.78551097  0.93968710  0.42577043  1.0
  C  C31  1  0.27480192  0.78551097  0.42577043  1.0
  C  C32  1  0.93968710  0.27480192  0.42577043  1.0
  C  C33  1  0.78551097  0.27480192  0.42577043  1.0
  C  C34  1  0.93968710  0.78551097  0.42577043  1.0
  C  C35  1  0.27480192  0.93968710  0.42577043  1.0
  C  C36  1  0.85634610  0.28730780  0.58500209  1.0
  C  C37  1  0.85634610  0.85634610  0.58500209  1.0
  C  C38  1  0.28730780  0.85634610  0.58500209  1.0
  C  C39  1  0.47698723  0.04602553  0.41499791  1.0
  C  C40  1  0.47698723  0.47698723  0.41499791  1.0
  C  C41  1  0.04602553  0.47698723  0.41499791  1.0
  C  C42  1  0.66485788  0.51222116  0.64761155  1.0
  C  C43  1  0.82292096  0.66485788  0.64761155  1.0
  C  C44  1  0.51222116  0.82292096  0.64761155  1.0
  C  C45  1  0.66485788  0.82292096  0.64761155  1.0
  C  C46  1  0.51222116  0.66485788  0.64761155  1.0
  C  C47  1  0.82292096  0.51222116  0.64761155  1.0
  C  C48  1  0.66847545  0.82111218  0.35238845  1.0
  C  C49  1  0.51041237  0.66847545  0.35238845  1.0
  C  C50  1  0.82111218  0.51041237  0.35238845  1.0
  C  C51  1  0.66847545  0.51041237  0.35238845  1.0
  C  C52  1  0.82111218  0.66847545  0.35238845  1.0
  C  C53  1  0.51041237  0.82111218  0.35238845  1.0
  C  C54  1  0.89279757  0.21440486  0.52736429  1.0
  C  C55  1  0.89279757  0.89279757  0.52736429  1.0
  C  C56  1  0.21440486  0.89279757  0.52736429  1.0
  C  C57  1  0.44053576  0.11892847  0.47263571  1.0
  C  C58  1  0.44053576  0.44053576  0.47263571  1.0
  C  C59  1  0.11892847  0.44053576  0.47263571  1.0
