# Supplementary material for: Search for Low-Periodic Substructures in Crystalline Solids: A Novel Approach
Source: ACS Appl Mater Interfaces. 2026 May 5;18(19):27997–8008. doi: 10.1021/acsami.6c03558 (PMC13195581; doi:10.1021/acsami.6c03558)
Supplement: Supplementary file 2 [file am6c03558_si_002.zip › Supporting_archive/CSS_identified_2p_substructure/_263c97da-5c24-46b5-b9ff-f3f3a72c48c6_form2-BV-component_1-Fe2Bi2S4Br2-2p.cif]

# generated using pymatgen
data_FeBiS2Br
_symmetry_space_group_name_H-M   'P 1'
_cell_length_a   3.67258468
_cell_length_b   8.74738783
_cell_length_c   20.34501806
_cell_angle_alpha   90.00000000
_cell_angle_beta   90.00000000
_cell_angle_gamma   90.00000000
_symmetry_Int_Tables_number   1
_chemical_formula_structural   FeBiS2Br
_chemical_formula_sum   'Fe2 Bi2 S4 Br2'
_cell_volume   653.59433534
_cell_formula_units_Z   2
loop_
 _symmetry_equiv_pos_site_id
 _symmetry_equiv_pos_as_xyz
  1  'x, y, z'
loop_
 _atom_site_type_symbol
 _atom_site_label
 _atom_site_symmetry_multiplicity
 _atom_site_fract_x
 _atom_site_fract_y
 _atom_site_fract_z
 _atom_site_occupancy
  Fe  Fe0  1  0.50000000  0.02421957  0.50000000  1.0
  Fe  Fe1  1  0.50000000  0.52421957  0.50000000  1.0
  Bi  Bi2  1  1.00000000  0.24870143  0.36864062  1.0
  Bi  Bi3  1  1.00000000  0.79973771  0.63135938  1.0
  S  S4  1  0.00000000  0.06438803  0.56937682  1.0
  S  S5  1  1.00000000  0.98405111  0.43062318  1.0
  S  S6  1  0.50000000  0.77261918  0.53552835  1.0
  S  S7  1  0.50000000  0.27581996  0.46447165  1.0
  Br  Br8  1  1.00000000  0.58035691  0.42501005  1.0
  Br  Br9  1  1.00000000  0.46808223  0.57498995  1.0
