# Supplementary material for: Search for Low-Periodic Substructures in Crystalline Solids: A Novel Approach
Source: ACS Appl Mater Interfaces. 2026 May 5;18(19):27997–8008. doi: 10.1021/acsami.6c03558 (PMC13195581; doi:10.1021/acsami.6c03558)
Supplement: Supplementary file 2 [file am6c03558_si_002.zip › Supporting_archive/CSS_identified_2p_substructure/_2647f922-913a-4888-8eb9-ab0e056e8fcb_form2-BV-component_1-Re6Pb3O24-2p.cif]

# generated using pymatgen
data_Re2PbO8
_symmetry_space_group_name_H-M   'P 1'
_cell_length_a   11.36599731
_cell_length_b   11.36599731
_cell_length_c   21.48107197
_cell_angle_alpha   90.00000000
_cell_angle_beta   90.00000000
_cell_angle_gamma   120.00000000
_symmetry_Int_Tables_number   1
_chemical_formula_structural   Re2PbO8
_chemical_formula_sum   'Re6 Pb3 O24'
_cell_volume   2403.26509923
_cell_formula_units_Z   3
loop_
 _symmetry_equiv_pos_site_id
 _symmetry_equiv_pos_as_xyz
  1  'x, y, z'
loop_
 _atom_site_type_symbol
 _atom_site_label
 _atom_site_symmetry_multiplicity
 _atom_site_fract_x
 _atom_site_fract_y
 _atom_site_fract_z
 _atom_site_occupancy
  Re  Re0  1  0.37946104  0.00000000  0.43926557  1.0
  Re  Re1  1  1.00000000  0.37946104  0.43926557  1.0
  Re  Re2  1  0.62053896  0.62053896  0.43926557  1.0
  O  O3  1  0.38377729  0.00000000  0.35894605  1.0
  O  O4  1  0.00000000  0.38377729  0.35894605  1.0
  O  O5  1  0.61622271  0.61622271  0.35894605  1.0
  Re  Re6  1  0.71215530  0.00000000  0.54760879  1.0
  Re  Re7  1  0.00000000  0.71215530  0.54760879  1.0
  Re  Re8  1  0.28784470  0.28784470  0.54760879  1.0
  Pb  Pb9  1  0.33333333  0.66666667  0.54120200  1.0
  Pb  Pb10  1  0.66666667  0.33333333  0.54120200  1.0
  Pb  Pb11  1  0.00000000  0.00000000  0.66065688  1.0
  O  O12  1  0.71268744  0.14631487  0.57287055  1.0
  O  O13  1  0.85368513  0.56637257  0.57287055  1.0
  O  O14  1  0.43362743  0.28731256  0.57287055  1.0
  O  O15  1  0.14631487  0.71268744  0.57287055  1.0
  O  O16  1  0.28731256  0.43362743  0.57287055  1.0
  O  O17  1  0.56637257  0.85368513  0.57287055  1.0
  O  O18  1  0.23220396  0.00000000  0.46227326  1.0
  O  O19  1  0.00000000  0.23220396  0.46227326  1.0
  O  O20  1  0.76779604  0.76779604  0.46227326  1.0
  O  O21  1  0.85967496  0.00000000  0.57124012  1.0
  O  O22  1  1.00000000  0.85967496  0.57124012  1.0
  O  O23  1  0.14032504  0.14032504  0.57124012  1.0
  O  O24  1  0.71247246  0.00000000  0.46729746  1.0
  O  O25  1  0.00000000  0.71247246  0.46729746  1.0
  O  O26  1  0.28752754  0.28752754  0.46729746  1.0
  O  O27  1  0.52604807  0.14882183  0.46330367  1.0
  O  O28  1  0.85117817  0.37722624  0.46330367  1.0
  O  O29  1  0.62277376  0.47395193  0.46330367  1.0
  O  O30  1  0.14882183  0.52604807  0.46330367  1.0
  O  O31  1  0.47395193  0.62277376  0.46330367  1.0
  O  O32  1  0.37722624  0.85117817  0.46330367  1.0
