# Supplementary material for: Search for Low-Periodic Substructures in Crystalline Solids: A Novel Approach
Source: ACS Appl Mater Interfaces. 2026 May 5;18(19):27997–8008. doi: 10.1021/acsami.6c03558 (PMC13195581; doi:10.1021/acsami.6c03558)
Supplement: Supplementary file 2 [file am6c03558_si_002.zip › Supporting_archive/CSS_identified_2p_substructure/_264baf4e-983c-4f89-87ee-94d66ad52b5a_form2-BV-component_1-Er2S2Cl2-2p.cif]

# generated using pymatgen
data_ErSCl
_symmetry_space_group_name_H-M   'P 1'
_cell_length_a   4.05308581
_cell_length_b   5.30766687
_cell_length_c   20.86422178
_cell_angle_alpha   90.00000000
_cell_angle_beta   90.00000000
_cell_angle_gamma   90.00000000
_symmetry_Int_Tables_number   1
_chemical_formula_structural   ErSCl
_chemical_formula_sum   'Er2 S2 Cl2'
_cell_volume   448.84009569
_cell_formula_units_Z   2
loop_
 _symmetry_equiv_pos_site_id
 _symmetry_equiv_pos_as_xyz
  1  'x, y, z'
loop_
 _atom_site_type_symbol
 _atom_site_label
 _atom_site_symmetry_multiplicity
 _atom_site_fract_x
 _atom_site_fract_y
 _atom_site_fract_z
 _atom_site_occupancy
  Er  Er0  1  0.00000000  0.00000000  0.55773535  1.0
  Er  Er1  1  0.50000000  0.50000000  0.44227514  1.0
  S  S2  1  0.50000000  0.00000000  0.46752509  1.0
  S  S3  1  0.00000000  0.50000000  0.53247142  1.0
  Cl  Cl4  1  0.50000000  0.00000000  0.64052946  1.0
  Cl  Cl5  1  0.00000000  0.50000000  0.35946354  1.0
