# Supplementary material for: Search for Low-Periodic Substructures in Crystalline Solids: A Novel Approach
Source: ACS Appl Mater Interfaces. 2026 May 5;18(19):27997–8008. doi: 10.1021/acsami.6c03558 (PMC13195581; doi:10.1021/acsami.6c03558)
Supplement: Supplementary file 2 [file am6c03558_si_002.zip › Supporting_archive/CSS_identified_2p_substructure/_266fd238-8e74-449f-9f61-ddf73afca689_form2-BV-component_3-Li4Te2O6-2p.cif]

# generated using pymatgen
data_Li2TeO3
_symmetry_space_group_name_H-M   'P 1'
_cell_length_a   5.49453352
_cell_length_b   5.49453352
_cell_length_c   19.39788109
_cell_angle_alpha   90.00000000
_cell_angle_beta   90.00000000
_cell_angle_gamma   123.75904293
_symmetry_Int_Tables_number   1
_chemical_formula_structural   Li2TeO3
_chemical_formula_sum   'Li4 Te2 O6'
_cell_volume   486.87393058
_cell_formula_units_Z   2
loop_
 _symmetry_equiv_pos_site_id
 _symmetry_equiv_pos_as_xyz
  1  'x, y, z'
loop_
 _atom_site_type_symbol
 _atom_site_label
 _atom_site_symmetry_multiplicity
 _atom_site_fract_x
 _atom_site_fract_y
 _atom_site_fract_z
 _atom_site_occupancy
  Li  Li0  1  0.56613828  0.43391884  0.45438011  1.0
  Li  Li1  1  0.93522517  0.80300573  0.54561989  1.0
  Li  Li2  1  0.25285746  0.75238358  0.45058081  1.0
  Li  Li3  1  0.61676043  0.11628655  0.54941919  1.0
  Te  Te4  1  0.89898952  0.08393072  0.38664017  1.0
  Te  Te5  1  0.28521330  0.47015449  0.61335983  1.0
  O  O6  1  0.63826092  0.12901447  0.44581252  1.0
  O  O7  1  0.24012954  0.73088310  0.55418748  1.0
  O  O8  1  0.27529817  0.45377951  0.40187369  1.0
  O  O9  1  0.91536451  0.09384585  0.59812631  1.0
  O  O10  1  0.94154536  0.81710170  0.44349555  1.0
  O  O11  1  0.55204232  0.42759866  0.55650445  1.0
