# Supplementary material for: Search for Low-Periodic Substructures in Crystalline Solids: A Novel Approach
Source: ACS Appl Mater Interfaces. 2026 May 5;18(19):27997–8008. doi: 10.1021/acsami.6c03558 (PMC13195581; doi:10.1021/acsami.6c03558)
Supplement: Supplementary file 2 [file am6c03558_si_002.zip › Supporting_archive/CSS_identified_2p_substructure/_26a324c3-8c31-40e8-a273-5a5e71937524_form2-BV-component_1-Cu10Pb2Se4Cl7O16-2p.cif]

# generated using pymatgen
data_Cu10Pb2Se4Cl7O16
_symmetry_space_group_name_H-M   'P 1'
_cell_length_a   6.24523162
_cell_length_b   12.46166445
_cell_length_c   49.59152835
_cell_angle_alpha   90.00000000
_cell_angle_beta   90.00000000
_cell_angle_gamma   90.00000000
_symmetry_Int_Tables_number   1
_chemical_formula_structural   Cu10Pb2Se4Cl7O16
_chemical_formula_sum   'Cu20 Pb4 Se8 Cl14 O32'
_cell_volume   3859.50933422
_cell_formula_units_Z   2
loop_
 _symmetry_equiv_pos_site_id
 _symmetry_equiv_pos_as_xyz
  1  'x, y, z'
loop_
 _atom_site_type_symbol
 _atom_site_label
 _atom_site_symmetry_multiplicity
 _atom_site_fract_x
 _atom_site_fract_y
 _atom_site_fract_z
 _atom_site_occupancy
  Cu  Cu0  1  0.73866550  0.27691187  0.51298246  1.0
  Cu  Cu1  1  0.73866550  0.19660016  0.82683935  1.0
  Cu  Cu2  1  0.26133450  0.19660016  0.82683935  1.0
  Cu  Cu3  1  0.26133450  0.27691187  0.51298246  1.0
  Cu  Cu4  1  0.00000000  0.00000000  0.84429315  1.0
  Cu  Cu5  1  0.50000000  0.05154869  0.52147757  1.0
  Cu  Cu6  1  0.50000000  0.42196334  0.81834424  1.0
  Cu  Cu7  1  0.00000000  0.79319029  0.80844809  1.0
  Cu  Cu8  1  1.00000000  0.68032174  0.53137372  1.0
  Cu  Cu9  1  1.00000000  0.50000000  0.84429315  1.0
  Pb  Pb10  1  0.50000000  0.24873030  0.57583095  1.0
  Pb  Pb11  1  0.50000000  0.22478173  0.76399086  1.0
  Se  Se12  1  1.00000000  0.41040626  0.55883413  1.0
  Se  Se13  1  0.00000000  0.06310577  0.78098768  1.0
  Se  Se14  1  0.50000000  0.68864389  0.80945658  1.0
  Se  Se15  1  0.50000000  0.78486814  0.53036524  1.0
  Cl  Cl16  1  0.50000000  0.46387556  0.77387153  1.0
  Cl  Cl17  1  0.50000000  0.00963647  0.56595028  1.0
  Cl  Cl18  1  1.00000000  0.73980235  0.76630282  1.0
  Cl  Cl19  1  1.00000000  0.73370968  0.57351899  1.0
  Cl  Cl20  1  1.00000000  0.07584011  0.52873450  1.0
  Cl  Cl21  1  1.00000000  0.39767193  0.81108731  1.0
  Cl  Cl22  1  0.50000000  0.47351203  0.49552866  1.0
  O  O23  1  0.50000000  0.57404102  0.82985523  1.0
  O  O24  1  0.50000000  0.89947102  0.50996659  1.0
  O  O25  1  0.50000000  0.20266947  0.52695121  1.0
  O  O26  1  0.50000000  0.27084257  0.81287061  1.0
  O  O27  1  0.00000000  0.50480616  0.53373828  1.0
  O  O28  1  1.00000000  0.96870587  0.80608353  1.0
  O  O29  1  1.00000000  0.32380450  0.49793605  1.0
  O  O30  1  0.00000000  0.14970754  0.84188576  1.0
  O  O31  1  0.78598994  0.32955849  0.54923582  1.0
  O  O32  1  0.78598994  0.14395354  0.79058600  1.0
  O  O33  1  0.21401006  0.14395354  0.79058600  1.0
  O  O34  1  0.21401006  0.32955849  0.54923582  1.0
  O  O35  1  0.28753298  0.75665043  0.82385971  1.0
  O  O36  1  0.28753298  0.71686161  0.51596211  1.0
  O  O37  1  0.71246702  0.71686161  0.51596211  1.0
  O  O38  1  0.71246702  0.75665043  0.82385971  1.0
  Cu  Cu39  1  0.73866550  0.75042391  0.16421797  1.0
  Cu  Cu40  1  0.73866550  0.67011219  0.47807486  1.0
  Cu  Cu41  1  0.26133450  0.67011219  0.47807486  1.0
  Cu  Cu42  1  0.26133450  0.75042391  0.16421797  1.0
  Cu  Cu43  1  1.00000000  0.47351203  0.49552866  1.0
  Cu  Cu44  1  0.50000000  0.52506073  0.17271308  1.0
  Cu  Cu45  1  0.50000000  0.89547537  0.46957975  1.0
  Cu  Cu46  1  1.00000000  0.26670233  0.45968360  1.0
  Cu  Cu47  1  1.00000000  0.15383378  0.18260923  1.0
  Cu  Cu48  1  1.00000000  0.97351203  0.49552866  1.0
  Pb  Pb49  1  0.50000000  0.72224233  0.22706646  1.0
  Pb  Pb50  1  0.50000000  0.69829377  0.41522637  1.0
  Se  Se51  1  1.00000000  0.88391830  0.21006964  1.0
  Se  Se52  1  1.00000000  0.53661781  0.43222319  1.0
  Se  Se53  1  0.50000000  0.16215593  0.46069209  1.0
  Se  Se54  1  0.50000000  0.25838018  0.18160074  1.0
  Cl  Cl55  1  0.50000000  0.93738759  0.42510704  1.0
  Cl  Cl56  1  0.50000000  0.48314851  0.21718579  1.0
  Cl  Cl57  1  1.00000000  0.21331439  0.41753833  1.0
  Cl  Cl58  1  1.00000000  0.20722172  0.22475450  1.0
  Cl  Cl59  1  1.00000000  0.54935214  0.17997001  1.0
  Cl  Cl60  1  1.00000000  0.87118396  0.46232282  1.0
  Cl  Cl61  1  0.50000000  0.94702407  0.14676417  1.0
  O  O62  1  0.50000000  0.04755305  0.48109073  1.0
  O  O63  1  0.50000000  0.37298305  0.16120210  1.0
  O  O64  1  0.50000000  0.67618150  0.17818671  1.0
  O  O65  1  0.50000000  0.74435460  0.46410612  1.0
  O  O66  1  0.00000000  0.97831819  0.18497379  1.0
  O  O67  1  1.00000000  0.44221791  0.45731904  1.0
  O  O68  1  1.00000000  0.79731653  0.14917156  1.0
  O  O69  1  1.00000000  0.62321957  0.49312127  1.0
  O  O70  1  0.78598994  0.80307053  0.20047132  1.0
  O  O71  1  0.78598994  0.61746557  0.44182151  1.0
  O  O72  1  0.21401006  0.61746557  0.44182151  1.0
  O  O73  1  0.21401006  0.80307053  0.20047132  1.0
  O  O74  1  0.28753298  0.23016246  0.47509522  1.0
  O  O75  1  0.28753298  0.19037364  0.16719761  1.0
  O  O76  1  0.71246702  0.19037364  0.16719761  1.0
  O  O77  1  0.71246702  0.23016246  0.47509522  1.0
