# Supplementary material for: Search for Low-Periodic Substructures in Crystalline Solids: A Novel Approach
Source: ACS Appl Mater Interfaces. 2026 May 5;18(19):27997–8008. doi: 10.1021/acsami.6c03558 (PMC13195581; doi:10.1021/acsami.6c03558)
Supplement: Supplementary file 2 [file am6c03558_si_002.zip › Supporting_archive/CSS_identified_2p_substructure/_27ab26ed-0e72-4d98-9aa1-3d3c98ced005_form2-BV-component_1-Pr4Br10-2p.cif]

# generated using pymatgen
data_Pr2Br5
_symmetry_space_group_name_H-M   'P 1'
_cell_length_a   15.83326071
_cell_length_b   4.23419102
_cell_length_c   20.33858423
_cell_angle_alpha   90.00000000
_cell_angle_beta   90.00000000
_cell_angle_gamma   90.00000000
_symmetry_Int_Tables_number   1
_chemical_formula_structural   Pr2Br5
_chemical_formula_sum   'Pr4 Br10'
_cell_volume   1363.52004707
_cell_formula_units_Z   2
loop_
 _symmetry_equiv_pos_site_id
 _symmetry_equiv_pos_as_xyz
  1  'x, y, z'
loop_
 _atom_site_type_symbol
 _atom_site_label
 _atom_site_symmetry_multiplicity
 _atom_site_fract_x
 _atom_site_fract_y
 _atom_site_fract_z
 _atom_site_occupancy
  Pr  Pr0  1  0.62326596  0.25000000  0.53223050  1.0
  Pr  Pr1  1  0.88974960  0.75000000  0.46776950  1.0
  Pr  Pr2  1  0.12416225  0.25000000  0.52792074  1.0
  Pr  Pr3  1  0.38885332  0.75000000  0.47207926  1.0
  Br  Br4  1  0.94017693  0.25000000  0.57276932  1.0
  Br  Br5  1  0.57283864  0.75000000  0.42723068  1.0
  Br  Br6  1  0.76404955  0.25000000  0.42465450  1.0
  Br  Br7  1  0.74896601  0.75000000  0.57534550  1.0
  Br  Br8  1  0.38173462  0.25000000  0.36875723  1.0
  Br  Br9  1  0.13128094  0.75000000  0.63124277  1.0
  Br  Br10  1  0.00966866  0.25000000  0.40901617  1.0
  Br  Br11  1  0.50334690  0.75000000  0.59098383  1.0
  Br  Br12  1  0.31606406  0.25000000  0.56133370  1.0
  Br  Br13  1  0.19695150  0.75000000  0.43866630  1.0
