# Supplementary material for: Search for Low-Periodic Substructures in Crystalline Solids: A Novel Approach
Source: ACS Appl Mater Interfaces. 2026 May 5;18(19):27997–8008. doi: 10.1021/acsami.6c03558 (PMC13195581; doi:10.1021/acsami.6c03558)
Supplement: Supplementary file 2 [file am6c03558_si_002.zip › Supporting_archive/CSS_identified_2p_substructure/_27f40511-a64a-4370-9f68-50cee2795d41_form2-BV-component_1-V2Ni1Se4-2p.cif]

# generated using pymatgen
data_V2NiSe4
_symmetry_space_group_name_H-M   'P 1'
_cell_length_a   3.50837922
_cell_length_b   3.50837922
_cell_length_c   24.05397180
_cell_angle_alpha   90.00000000
_cell_angle_beta   90.00000000
_cell_angle_gamma   59.99852304
_symmetry_Int_Tables_number   1
_chemical_formula_structural   V2NiSe4
_chemical_formula_sum   'V2 Ni1 Se4'
_cell_volume   256.40354481
_cell_formula_units_Z   1
loop_
 _symmetry_equiv_pos_site_id
 _symmetry_equiv_pos_as_xyz
  1  'x, y, z'
loop_
 _atom_site_type_symbol
 _atom_site_label
 _atom_site_symmetry_multiplicity
 _atom_site_fract_x
 _atom_site_fract_y
 _atom_site_fract_z
 _atom_site_occupancy
  V  V0  1  0.99954819  0.99954819  0.62515151  1.0
  V  V1  1  0.99950706  0.99950706  0.37484849  1.0
  Ni  Ni2  1  0.99952762  0.99952762  0.50000000  1.0
  Se  Se3  1  0.33288233  0.33288233  0.68820118  1.0
  Se  Se4  1  0.66617292  0.66617292  0.31179882  1.0
  Se  Se5  1  0.33284334  0.33284334  0.43942149  1.0
  Se  Se6  1  0.66621191  0.66621191  0.56057851  1.0
