# Supplementary material for: Search for Low-Periodic Substructures in Crystalline Solids: A Novel Approach
Source: ACS Appl Mater Interfaces. 2026 May 5;18(19):27997–8008. doi: 10.1021/acsami.6c03558 (PMC13195581; doi:10.1021/acsami.6c03558)
Supplement: Supplementary file 2 [file am6c03558_si_002.zip › Supporting_archive/CSS_identified_2p_substructure/_27f46b35-9fa5-41de-bf80-dc014a6514ec_form2-BV-component_1-Ni2Te2-2p.cif]

# generated using pymatgen
data_NiTe
_symmetry_space_group_name_H-M   'P 1'
_cell_length_a   3.91412663
_cell_length_b   3.91412663
_cell_length_c   18.74752384
_cell_angle_alpha   90.00000000
_cell_angle_beta   90.00000000
_cell_angle_gamma   60.00000000
_symmetry_Int_Tables_number   1
_chemical_formula_structural   NiTe
_chemical_formula_sum   'Ni2 Te2'
_cell_volume   248.73923252
_cell_formula_units_Z   2
loop_
 _symmetry_equiv_pos_site_id
 _symmetry_equiv_pos_as_xyz
  1  'x, y, z'
loop_
 _atom_site_type_symbol
 _atom_site_label
 _atom_site_symmetry_multiplicity
 _atom_site_fract_x
 _atom_site_fract_y
 _atom_site_fract_z
 _atom_site_occupancy
  Ni  Ni0  1  0.66666667  0.66666667  0.46213560  1.0
  Ni  Ni1  1  0.33333333  0.33333333  0.53786440  1.0
  Te  Te2  1  0.66666667  0.66666667  0.59994717  1.0
  Te  Te3  1  0.33333333  0.33333333  0.40005283  1.0
