# Supplementary material for: Search for Low-Periodic Substructures in Crystalline Solids: A Novel Approach
Source: ACS Appl Mater Interfaces. 2026 May 5;18(19):27997–8008. doi: 10.1021/acsami.6c03558 (PMC13195581; doi:10.1021/acsami.6c03558)
Supplement: Supplementary file 2 [file am6c03558_si_002.zip › Supporting_archive/CSS_identified_2p_substructure/_2847d215-98d3-4dc2-aa83-47dc95484806_form2-BV-component_1-K12B4S12-2p.cif]

# generated using pymatgen
data_K3BS3
_symmetry_space_group_name_H-M   'P 1'
_cell_length_a   6.20177109
_cell_length_b   12.55190022
_cell_length_c   22.33244727
_cell_angle_alpha   90.00000000
_cell_angle_beta   90.00000000
_cell_angle_gamma   90.00051474
_symmetry_Int_Tables_number   1
_chemical_formula_structural   K3BS3
_chemical_formula_sum   'K12 B4 S12'
_cell_volume   1738.44729195
_cell_formula_units_Z   4
loop_
 _symmetry_equiv_pos_site_id
 _symmetry_equiv_pos_as_xyz
  1  'x, y, z'
loop_
 _atom_site_type_symbol
 _atom_site_label
 _atom_site_symmetry_multiplicity
 _atom_site_fract_x
 _atom_site_fract_y
 _atom_site_fract_z
 _atom_site_occupancy
  K  K0  1  0.05181581  0.00542967  0.33583424  1.0
  K  K1  1  0.55179530  0.55899267  0.66416578  1.0
  K  K2  1  0.94812759  0.05899338  0.66416576  1.0
  K  K3  1  0.44814810  0.50543039  0.33583422  1.0
  K  K4  1  0.32854499  0.84037560  0.61288835  1.0
  K  K5  1  0.82855600  0.72404683  0.38711140  1.0
  K  K6  1  0.67139841  0.22404745  0.38711165  1.0
  K  K7  1  0.17138740  0.34037623  0.61288860  1.0
  K  K8  1  0.22105834  0.63333033  0.48524053  1.0
  K  K9  1  0.72106259  0.93109142  0.51475977  1.0
  K  K10  1  0.77888505  0.43109272  0.51475947  1.0
  K  K11  1  0.27888081  0.13333163  0.48524023  1.0
  B  B12  1  0.36648232  0.86352138  0.40424493  1.0
  B  B13  1  0.86646740  0.70089639  0.59574803  1.0
  B  B14  1  0.63346107  0.20090167  0.59575507  1.0
  B  B15  1  0.13347600  0.36352666  0.40425197  1.0
  S  S16  1  0.32329729  0.74492691  0.35723949  1.0
  S  S17  1  0.82333276  0.81949451  0.64275685  1.0
  S  S18  1  0.67664611  0.31949614  0.64276051  1.0
  S  S19  1  0.17661064  0.24492855  0.35724315  1.0
  S  S20  1  0.19531432  0.88715757  0.47004189  1.0
  S  S21  1  0.69521671  0.67726684  0.52996305  1.0
  S  S22  1  0.80462908  0.17726549  0.52995811  1.0
  S  S23  1  0.30472669  0.38715622  0.47003695  1.0
  S  S24  1  0.57180597  0.96270142  0.38133162  1.0
  S  S25  1  0.07173149  0.60170672  0.61866941  1.0
  S  S26  1  0.42813743  0.10172163  0.61866838  1.0
  S  S27  1  0.92821191  0.46271633  0.38133059  1.0
