# Supplementary material for: Search for Low-Periodic Substructures in Crystalline Solids: A Novel Approach
Source: ACS Appl Mater Interfaces. 2026 May 5;18(19):27997–8008. doi: 10.1021/acsami.6c03558 (PMC13195581; doi:10.1021/acsami.6c03558)
Supplement: Supplementary file 2 [file am6c03558_si_002.zip › Supporting_archive/CSS_identified_2p_substructure/_28740fda-0450-4486-996b-84412e92eef4_form2-BV-component_3-Pb3Se2Br2O6-2p.cif]

# generated using pymatgen
data_Pb3Se2(BrO3)2
_symmetry_space_group_name_H-M   'P 1'
_cell_length_a   7.35034754
_cell_length_b   7.35034754
_cell_length_c   20.26554379
_cell_angle_alpha   90.00000000
_cell_angle_beta   90.00000000
_cell_angle_gamma   45.79728185
_symmetry_Int_Tables_number   1
_chemical_formula_structural   Pb3Se2(BrO3)2
_chemical_formula_sum   'Pb3 Se2 Br2 O6'
_cell_volume   784.90840351
_cell_formula_units_Z   1
loop_
 _symmetry_equiv_pos_site_id
 _symmetry_equiv_pos_as_xyz
  1  'x, y, z'
loop_
 _atom_site_type_symbol
 _atom_site_label
 _atom_site_symmetry_multiplicity
 _atom_site_fract_x
 _atom_site_fract_y
 _atom_site_fract_z
 _atom_site_occupancy
  Pb  Pb0  1  0.38810734  0.48938898  0.50000000  1.0
  Pb  Pb1  1  0.72744014  0.74533046  0.43045493  1.0
  Pb  Pb2  1  0.13216586  0.15005618  0.56954507  1.0
  Se  Se3  1  0.04721683  0.05611238  0.41100287  1.0
  Se  Se4  1  0.82138394  0.83027949  0.58899713  1.0
  Br  Br5  1  0.31847205  0.29815377  0.37008629  1.0
  Br  Br6  1  0.57934255  0.55902427  0.62991371  1.0
  O  O7  1  0.31946846  0.87899846  0.46381501  1.0
  O  O8  1  0.99849786  0.55802786  0.53618499  1.0
  O  O9  1  0.99608564  0.90075876  0.57775476  1.0
  O  O10  1  0.97673756  0.88141068  0.42224524  1.0
  O  O11  1  0.55675670  0.03843042  0.53613909  1.0
  O  O12  1  0.83906590  0.32073962  0.46386091  1.0
