# Supplementary material for: Search for Low-Periodic Substructures in Crystalline Solids: A Novel Approach
Source: ACS Appl Mater Interfaces. 2026 May 5;18(19):27997–8008. doi: 10.1021/acsami.6c03558 (PMC13195581; doi:10.1021/acsami.6c03558)
Supplement: Supplementary file 2 [file am6c03558_si_002.zip › Supporting_archive/CSS_identified_2p_substructure/_28b3f565-d3fd-4135-9edb-39fd4163ebbd_form2-BV-component_1-Cu2H12C8O10-2p.cif]

# generated using pymatgen
data_CuH6C4O5
_symmetry_space_group_name_H-M   'P 1'
_cell_length_a   6.72905486
_cell_length_b   7.11782461
_cell_length_c   23.16266279
_cell_angle_alpha   90.00000000
_cell_angle_beta   90.00000000
_cell_angle_gamma   90.00000000
_symmetry_Int_Tables_number   1
_chemical_formula_structural   CuH6C4O5
_chemical_formula_sum   'Cu2 H12 C8 O10'
_cell_volume   1109.40427581
_cell_formula_units_Z   2
loop_
 _symmetry_equiv_pos_site_id
 _symmetry_equiv_pos_as_xyz
  1  'x, y, z'
loop_
 _atom_site_type_symbol
 _atom_site_label
 _atom_site_symmetry_multiplicity
 _atom_site_fract_x
 _atom_site_fract_y
 _atom_site_fract_z
 _atom_site_occupancy
  Cu  Cu0  1  0.19759562  0.00000000  0.52167527  1.0
  Cu  Cu1  1  0.69759562  0.50000000  0.47832473  1.0
  H  H2  1  0.55653642  0.12554438  0.32379697  1.0
  H  H3  1  0.55653642  0.87445562  0.32379697  1.0
  H  H4  1  0.74150082  0.00000000  0.36259028  1.0
  H  H5  1  0.29066201  0.00000000  0.39065162  1.0
  H  H6  1  0.79066201  0.50000000  0.60934838  1.0
  H  H7  1  0.40490275  0.39025057  0.53783099  1.0
  H  H8  1  0.40490275  0.60974943  0.53783099  1.0
  H  H9  1  0.90490275  0.89025057  0.46216901  1.0
  H  H10  1  0.90490275  0.10974943  0.46216901  1.0
  C  C11  1  0.58437975  0.00000000  0.34998041  1.0
  C  C12  1  0.44938321  0.00000000  0.40303622  1.0
  C  C13  1  0.94938321  0.50000000  0.59696378  1.0
  C  C14  1  0.47413736  0.17645395  0.44062557  1.0
  C  C15  1  0.47413736  0.82354605  0.44062557  1.0
  C  C16  1  0.97413736  0.67645395  0.55937443  1.0
  C  C17  1  0.97413736  0.32354605  0.55937443  1.0
  O  O18  1  0.36653635  0.19767386  0.48593259  1.0
  O  O19  1  0.36653635  0.80232614  0.48593259  1.0
  O  O20  1  0.86653635  0.69767386  0.51406741  1.0
  O  O21  1  0.86653635  0.30232614  0.51406741  1.0
  O  O22  1  0.60140393  0.29778105  0.42501437  1.0
  O  O23  1  0.60140393  0.70221895  0.42501437  1.0
  O  O24  1  0.10140393  0.79778105  0.57498563  1.0
  O  O25  1  0.10140393  0.20221895  0.57498563  1.0
  O  O26  1  0.97494498  0.00000000  0.44614895  1.0
  O  O27  1  0.47494498  0.50000000  0.55385105  1.0
  H  H28  1  0.05653642  0.62554438  0.67620303  1.0
  H  H29  1  0.05653642  0.37445562  0.67620303  1.0
  H  H30  1  0.24150082  0.50000000  0.63740972  1.0
  C  C31  1  0.08437975  0.50000000  0.65001959  1.0
