# Supplementary material for: Search for Low-Periodic Substructures in Crystalline Solids: A Novel Approach
Source: ACS Appl Mater Interfaces. 2026 May 5;18(19):27997–8008. doi: 10.1021/acsami.6c03558 (PMC13195581; doi:10.1021/acsami.6c03558)
Supplement: Supplementary file 2 [file am6c03558_si_002.zip › Supporting_archive/CSS_identified_2p_substructure/_28c85ee6-23fd-4403-b7f1-8f230a8aecad_form2-BV-component_1-Hg8P4O12F4-2p.cif]

# generated using pymatgen
data_Hg2PO3F
_symmetry_space_group_name_H-M   'P 1'
_cell_length_a   8.88170165
_cell_length_b   15.48598814
_cell_length_c   20.61961356
_cell_angle_alpha   90.00000000
_cell_angle_beta   90.00000000
_cell_angle_gamma   55.00314465
_symmetry_Int_Tables_number   1
_chemical_formula_structural   Hg2PO3F
_chemical_formula_sum   'Hg8 P4 O12 F4'
_cell_volume   2323.25474529
_cell_formula_units_Z   4
loop_
 _symmetry_equiv_pos_site_id
 _symmetry_equiv_pos_as_xyz
  1  'x, y, z'
loop_
 _atom_site_type_symbol
 _atom_site_label
 _atom_site_symmetry_multiplicity
 _atom_site_fract_x
 _atom_site_fract_y
 _atom_site_fract_z
 _atom_site_occupancy
  Hg  Hg0  1  0.31855981  0.40002504  0.49100227  1.0
  Hg  Hg1  1  0.11860988  0.09997496  0.50899773  1.0
  Hg  Hg2  1  0.38139012  0.90002504  0.50899773  1.0
  Hg  Hg3  1  0.18144019  0.59997496  0.49100227  1.0
  Hg  Hg4  1  0.68144019  0.09997496  0.50899773  1.0
  Hg  Hg5  1  0.88139012  0.40002504  0.49100227  1.0
  Hg  Hg6  1  0.61860988  0.59997496  0.49100227  1.0
  Hg  Hg7  1  0.81855981  0.90002504  0.50899773  1.0
  P  P8  1  0.25652368  0.24347632  0.59087212  1.0
  P  P9  1  0.74347632  0.25652368  0.40912788  1.0
  P  P10  1  0.75652368  0.74347632  0.40912788  1.0
  P  P11  1  0.24347632  0.75652368  0.59087212  1.0
  O  O12  1  0.14839963  0.85160037  0.63626864  1.0
  O  O13  1  0.35160037  0.14839963  0.63626864  1.0
  O  O14  1  0.39259380  0.25344002  0.55050460  1.0
  O  O15  1  0.89947384  0.24655998  0.44949540  1.0
  O  O16  1  0.60052616  0.75344002  0.44949540  1.0
  O  O17  1  0.10740620  0.74655998  0.55050460  1.0
  O  O18  1  0.60740620  0.24655998  0.44949540  1.0
  O  O19  1  0.10052616  0.25344002  0.55050460  1.0
  O  O20  1  0.39947384  0.74655998  0.55050460  1.0
  O  O21  1  0.89259380  0.75344002  0.44949540  1.0
  F  F22  1  0.34958299  0.65041701  0.63511886  1.0
  F  F23  1  0.15041701  0.34958299  0.63511886  1.0
  O  O24  1  0.85160037  0.64839963  0.36373136  1.0
  O  O25  1  0.64839963  0.35160037  0.36373136  1.0
  F  F26  1  0.65041701  0.84958299  0.36488114  1.0
  F  F27  1  0.84958299  0.15041701  0.36488114  1.0
