# Supplementary material for: Search for Low-Periodic Substructures in Crystalline Solids: A Novel Approach
Source: ACS Appl Mater Interfaces. 2026 May 5;18(19):27997–8008. doi: 10.1021/acsami.6c03558 (PMC13195581; doi:10.1021/acsami.6c03558)
Supplement: Supplementary file 2 [file am6c03558_si_002.zip › Supporting_archive/CSS_identified_2p_substructure/_294c5eca-665b-4f1c-bbcb-3494dfe3880a_form2-BV-component_1-Ti2Tl2Cu2Te6-2p.cif]

# generated using pymatgen
data_TiTlCuTe3
_symmetry_space_group_name_H-M   'P 1'
_cell_length_a   10.52610156
_cell_length_b   3.90644019
_cell_length_c   22.77419949
_cell_angle_alpha   90.00000000
_cell_angle_beta   90.00000000
_cell_angle_gamma   90.00038888
_symmetry_Int_Tables_number   1
_chemical_formula_structural   TiTlCuTe3
_chemical_formula_sum   'Ti2 Tl2 Cu2 Te6'
_cell_volume   936.46565927
_cell_formula_units_Z   2
loop_
 _symmetry_equiv_pos_site_id
 _symmetry_equiv_pos_as_xyz
  1  'x, y, z'
loop_
 _atom_site_type_symbol
 _atom_site_label
 _atom_site_symmetry_multiplicity
 _atom_site_fract_x
 _atom_site_fract_y
 _atom_site_fract_z
 _atom_site_occupancy
  Ti  Ti0  1  0.78432321  0.25004569  0.48647593  1.0
  Ti  Ti1  1  0.16132707  0.75004947  0.51352407  1.0
  Tl  Tl2  1  0.86138274  0.25001622  0.67067997  1.0
  Cu  Cu3  1  0.37985820  0.25011206  0.50892745  1.0
  Cu  Cu4  1  0.56579208  0.74998310  0.49107255  1.0
  Te  Te5  1  0.59852660  0.25001448  0.56704298  1.0
  Te  Te6  1  0.34712368  0.75008068  0.43295702  1.0
  Te  Te7  1  0.90899517  0.75004245  0.55579511  1.0
  Te  Te8  1  0.03665511  0.25005272  0.44420489  1.0
  Te  Te9  1  0.21800998  0.25004639  0.59517061  1.0
  Te  Te10  1  0.72764030  0.75004878  0.40482939  1.0
  Tl  Tl11  1  0.08426754  0.75007894  0.32932003  1.0
