# Supplementary material for: Search for Low-Periodic Substructures in Crystalline Solids: A Novel Approach
Source: ACS Appl Mater Interfaces. 2026 May 5;18(19):27997–8008. doi: 10.1021/acsami.6c03558 (PMC13195581; doi:10.1021/acsami.6c03558)
Supplement: Supplementary file 2 [file am6c03558_si_002.zip › Supporting_archive/CSS_identified_2p_substructure/_29669fe3-f850-4f8b-b81c-4edd90ce9482_form2-BV-component_1-Sr3Fe2Cl2O5-2p.cif]

# generated using pymatgen
data_Sr3Fe2Cl2O5
_symmetry_space_group_name_H-M   'P 1'
_cell_length_a   3.86168030
_cell_length_b   3.86168030
_cell_length_c   24.98474596
_cell_angle_alpha   90.00000000
_cell_angle_beta   90.00000000
_cell_angle_gamma   90.00000000
_symmetry_Int_Tables_number   1
_chemical_formula_structural   Sr3Fe2Cl2O5
_chemical_formula_sum   'Sr3 Fe2 Cl2 O5'
_cell_volume   372.58689217
_cell_formula_units_Z   1
loop_
 _symmetry_equiv_pos_site_id
 _symmetry_equiv_pos_as_xyz
  1  'x, y, z'
loop_
 _atom_site_type_symbol
 _atom_site_label
 _atom_site_symmetry_multiplicity
 _atom_site_fract_x
 _atom_site_fract_y
 _atom_site_fract_z
 _atom_site_occupancy
  Sr  Sr0  1  1.00000000  1.00000000  0.50000000  1.0
  Sr  Sr1  1  1.00000000  1.00000000  0.65110721  1.0
  Sr  Sr2  1  1.00000000  1.00000000  0.34889279  1.0
  Fe  Fe3  1  0.50000000  0.50000000  0.42727701  1.0
  Fe  Fe4  1  0.50000000  0.50000000  0.57272299  1.0
  Cl  Cl5  1  0.50000000  0.50000000  0.30018316  1.0
  Cl  Cl6  1  0.50000000  0.50000000  0.69981684  1.0
  O  O7  1  1.00000000  0.50000000  0.41503016  1.0
  O  O8  1  0.50000000  1.00000000  0.41503016  1.0
  O  O9  1  1.00000000  0.50000000  0.58496984  1.0
  O  O10  1  0.50000000  1.00000000  0.58496984  1.0
  O  O11  1  0.50000000  0.50000000  0.50000000  1.0
