# Supplementary material for: Search for Low-Periodic Substructures in Crystalline Solids: A Novel Approach
Source: ACS Appl Mater Interfaces. 2026 May 5;18(19):27997–8008. doi: 10.1021/acsami.6c03558 (PMC13195581; doi:10.1021/acsami.6c03558)
Supplement: Supplementary file 2 [file am6c03558_si_002.zip › Supporting_archive/CSS_identified_2p_substructure/_29d18461-675b-4bf1-8d8c-0e420a6d9a5d_form2-BV-component_1-Zr2Se6-2p.cif]

# generated using pymatgen
data_ZrSe3
_symmetry_space_group_name_H-M   'P 1'
_cell_length_a   5.49636410
_cell_length_b   3.79406633
_cell_length_c   21.36005763
_cell_angle_alpha   90.00000000
_cell_angle_beta   90.00000000
_cell_angle_gamma   90.00000000
_symmetry_Int_Tables_number   1
_chemical_formula_structural   ZrSe3
_chemical_formula_sum   'Zr2 Se6'
_cell_volume   445.43345585
_cell_formula_units_Z   2
loop_
 _symmetry_equiv_pos_site_id
 _symmetry_equiv_pos_as_xyz
  1  'x, y, z'
loop_
 _atom_site_type_symbol
 _atom_site_label
 _atom_site_symmetry_multiplicity
 _atom_site_fract_x
 _atom_site_fract_y
 _atom_site_fract_z
 _atom_site_occupancy
  Zr  Zr0  1  0.30806132  0.25000000  0.42923297  1.0
  Se  Se1  1  0.80720741  0.25000000  0.47554253  1.0
  Se  Se2  1  0.52296300  0.75000000  0.35112265  1.0
  Se  Se3  1  0.08387217  0.75000000  0.35429149  1.0
  Zr  Zr4  1  0.80772839  0.75000000  0.57076703  1.0
  Se  Se5  1  0.30858230  0.75000000  0.52445747  1.0
  Se  Se6  1  0.59282670  0.25000000  0.64887735  1.0
  Se  Se7  1  0.03191754  0.25000000  0.64570851  1.0
