# Supplementary material for: Search for Low-Periodic Substructures in Crystalline Solids: A Novel Approach
Source: ACS Appl Mater Interfaces. 2026 May 5;18(19):27997–8008. doi: 10.1021/acsami.6c03558 (PMC13195581; doi:10.1021/acsami.6c03558)
Supplement: Supplementary file 2 [file am6c03558_si_002.zip › Supporting_archive/CSS_identified_2p_substructure/_2a3bd466-c231-4151-b61f-d2d7db6007e5_form2-BV-component_1-Hf2Se6-2p.cif]

# generated using pymatgen
data_HfSe3
_symmetry_space_group_name_H-M   'P 1'
_cell_length_a   5.46041674
_cell_length_b   3.75345190
_cell_length_c   21.29786434
_cell_angle_alpha   90.00000000
_cell_angle_beta   90.00000000
_cell_angle_gamma   90.00000000
_symmetry_Int_Tables_number   1
_chemical_formula_structural   HfSe3
_chemical_formula_sum   'Hf2 Se6'
_cell_volume   436.50849541
_cell_formula_units_Z   2
loop_
 _symmetry_equiv_pos_site_id
 _symmetry_equiv_pos_as_xyz
  1  'x, y, z'
loop_
 _atom_site_type_symbol
 _atom_site_label
 _atom_site_symmetry_multiplicity
 _atom_site_fract_x
 _atom_site_fract_y
 _atom_site_fract_z
 _atom_site_occupancy
  Hf  Hf0  1  0.96089165  0.25000000  0.57083947  1.0
  Hf  Hf1  1  0.45940464  0.75000000  0.42916053  1.0
  Se  Se2  1  0.68584690  0.25000000  0.35487035  1.0
  Se  Se3  1  0.73444939  0.75000000  0.64512965  1.0
  Se  Se4  1  0.45967601  0.25000000  0.52386042  1.0
  Se  Se5  1  0.96062028  0.75000000  0.47613958  1.0
  Se  Se6  1  0.24059865  0.25000000  0.35214798  1.0
  Se  Se7  1  0.17969763  0.75000000  0.64785202  1.0
