# Supplementary material for: Search for Low-Periodic Substructures in Crystalline Solids: A Novel Approach
Source: ACS Appl Mater Interfaces. 2026 May 5;18(19):27997–8008. doi: 10.1021/acsami.6c03558 (PMC13195581; doi:10.1021/acsami.6c03558)
Supplement: Supplementary file 2 [file am6c03558_si_002.zip › Supporting_archive/CSS_identified_2p_substructure/_2a804f41-4e8e-4cea-9d13-5d9a12c109db_form2-BV-component_1-Ni2P2O7-2p.cif]

# generated using pymatgen
data_Ni2P2O7
_symmetry_space_group_name_H-M   'P 1'
_cell_length_a   5.58951289
_cell_length_b   5.58951289
_cell_length_c   17.15799252
_cell_angle_alpha   90.00000000
_cell_angle_beta   90.00000000
_cell_angle_gamma   75.78648476
_symmetry_Int_Tables_number   1
_chemical_formula_structural   Ni2P2O7
_chemical_formula_sum   'Ni2 P2 O7'
_cell_volume   519.65103330
_cell_formula_units_Z   1
loop_
 _symmetry_equiv_pos_site_id
 _symmetry_equiv_pos_as_xyz
  1  'x, y, z'
loop_
 _atom_site_type_symbol
 _atom_site_label
 _atom_site_symmetry_multiplicity
 _atom_site_fract_x
 _atom_site_fract_y
 _atom_site_fract_z
 _atom_site_occupancy
  Ni  Ni0  1  0.51010618  0.85969126  0.50000000  1.0
  Ni  Ni1  1  0.14030874  0.48989382  0.50000000  1.0
  P  P2  1  0.04851924  0.95148076  0.47741857  1.0
  P  P3  1  0.60189568  0.39810432  0.52258143  1.0
  O  O4  1  0.23813578  0.07114416  0.43711407  1.0
  O  O5  1  0.92885584  0.76186422  0.43711407  1.0
  O  O6  1  0.72155908  0.58772086  0.56288593  1.0
  O  O7  1  0.41227914  0.27844092  0.56288593  1.0
  O  O8  1  0.46971044  0.53028956  0.44885338  1.0
  O  O9  1  0.18070448  0.81929552  0.55114662  1.0
  O  O10  1  0.82520746  0.17479254  0.50000000  1.0
