# Supplementary material for: Search for Low-Periodic Substructures in Crystalline Solids: A Novel Approach
Source: ACS Appl Mater Interfaces. 2026 May 5;18(19):27997–8008. doi: 10.1021/acsami.6c03558 (PMC13195581; doi:10.1021/acsami.6c03558)
Supplement: Supplementary file 2 [file am6c03558_si_002.zip › Supporting_archive/CSS_identified_2p_substructure/_2ac146a6-9850-4743-afa7-2f88e898aa79_form2-BV-component_1-Li6C3-2p.cif]

# generated using pymatgen
data_Li2C
_symmetry_space_group_name_H-M   'P 1'
_cell_length_a   3.83055995
_cell_length_b   3.83055995
_cell_length_c   21.71135148
_cell_angle_alpha   90.00000000
_cell_angle_beta   90.00000000
_cell_angle_gamma   120.08789582
_symmetry_Int_Tables_number   1
_chemical_formula_structural   Li2C
_chemical_formula_sum   'Li6 C3'
_cell_volume   275.64916608
_cell_formula_units_Z   3
loop_
 _symmetry_equiv_pos_site_id
 _symmetry_equiv_pos_as_xyz
  1  'x, y, z'
loop_
 _atom_site_type_symbol
 _atom_site_label
 _atom_site_symmetry_multiplicity
 _atom_site_fract_x
 _atom_site_fract_y
 _atom_site_fract_z
 _atom_site_occupancy
  Li  Li0  1  0.87882239  0.12117761  0.54464495  1.0
  Li  Li1  1  0.45630010  0.54369990  0.45535505  1.0
  Li  Li2  1  0.22453992  0.77546008  0.65455858  1.0
  Li  Li3  1  0.11058256  0.88941744  0.34544142  1.0
  Li  Li4  1  0.78300648  0.21699352  0.40573812  1.0
  Li  Li5  1  0.55211600  0.44788400  0.59426188  1.0
  C  C6  1  0.22719349  0.77280651  0.55921960  1.0
  C  C7  1  0.10792899  0.89207101  0.44078040  1.0
  C  C8  1  0.16756124  0.83243876  0.50000000  1.0
