# Supplementary material for: Search for Low-Periodic Substructures in Crystalline Solids: A Novel Approach
Source: ACS Appl Mater Interfaces. 2026 May 5;18(19):27997–8008. doi: 10.1021/acsami.6c03558 (PMC13195581; doi:10.1021/acsami.6c03558)
Supplement: Supplementary file 2 [file am6c03558_si_002.zip › Supporting_archive/CSS_identified_2p_substructure/_2b0692cc-5302-47c0-a6be-79f1a6570dd3_form2-BV-component_3-Co2H4Se2O8-2p.cif]

# generated using pymatgen
data_CoH2SeO4
_symmetry_space_group_name_H-M   'P 1'
_cell_length_a   7.19417268
_cell_length_b   4.69359241
_cell_length_c   18.95406195
_cell_angle_alpha   90.00000000
_cell_angle_beta   90.00000000
_cell_angle_gamma   129.84165522
_symmetry_Int_Tables_number   1
_chemical_formula_structural   CoH2SeO4
_chemical_formula_sum   'Co2 H4 Se2 O8'
_cell_volume   491.41316404
_cell_formula_units_Z   2
loop_
 _symmetry_equiv_pos_site_id
 _symmetry_equiv_pos_as_xyz
  1  'x, y, z'
loop_
 _atom_site_type_symbol
 _atom_site_label
 _atom_site_symmetry_multiplicity
 _atom_site_fract_x
 _atom_site_fract_y
 _atom_site_fract_z
 _atom_site_occupancy
  Co  Co0  1  0.11760368  0.30190915  0.50570656  1.0
  Co  Co1  1  0.61760368  0.30190915  0.49429344  1.0
  H  H2  1  0.95253176  0.79578412  0.59335200  1.0
  H  H3  1  0.45253176  0.79578412  0.40664800  1.0
  H  H4  1  0.21929351  0.96069951  0.57696994  1.0
  H  H5  1  0.71929351  0.96069951  0.42303006  1.0
  Se  Se6  1  0.61654656  0.88397025  0.60430645  1.0
  Se  Se7  1  0.11654656  0.88397025  0.39569355  1.0
  O  O8  1  0.12720407  0.53440685  0.41643046  1.0
  O  O9  1  0.62720407  0.53440685  0.58356954  1.0
  O  O10  1  0.12073236  0.03427767  0.58988512  1.0
  O  O11  1  0.62073236  0.03427767  0.41011488  1.0
  O  O12  1  0.84632359  0.26358216  0.54656591  1.0
  O  O13  1  0.34632359  0.26358216  0.45343409  1.0
  O  O14  1  0.88101364  0.80426359  0.45272285  1.0
  O  O15  1  0.38101364  0.80426359  0.54727715  1.0
