# Supplementary material for: Search for Low-Periodic Substructures in Crystalline Solids: A Novel Approach
Source: ACS Appl Mater Interfaces. 2026 May 5;18(19):27997–8008. doi: 10.1021/acsami.6c03558 (PMC13195581; doi:10.1021/acsami.6c03558)
Supplement: Supplementary file 2 [file am6c03558_si_002.zip › Supporting_archive/CSS_identified_2p_substructure/_2c319afe-066e-452d-af68-08df975c46fa_form2-BV-component_3-K2Mn2P2O6F6-2p.cif]

# generated using pymatgen
data_KMnP(OF)3
_symmetry_space_group_name_H-M   'P 1'
_cell_length_a   7.70790296
_cell_length_b   5.27391885
_cell_length_c   20.48856597
_cell_angle_alpha   90.00000000
_cell_angle_beta   90.00000000
_cell_angle_gamma   117.82705928
_symmetry_Int_Tables_number   1
_chemical_formula_structural   KMnP(OF)3
_chemical_formula_sum   'K2 Mn2 P2 O6 F6'
_cell_volume   736.56425037
_cell_formula_units_Z   2
loop_
 _symmetry_equiv_pos_site_id
 _symmetry_equiv_pos_as_xyz
  1  'x, y, z'
loop_
 _atom_site_type_symbol
 _atom_site_label
 _atom_site_symmetry_multiplicity
 _atom_site_fract_x
 _atom_site_fract_y
 _atom_site_fract_z
 _atom_site_occupancy
  K  K0  1  0.17711914  0.13111527  0.61969735  1.0
  K  K1  1  0.82289146  0.86889025  0.38030265  1.0
  Mn  Mn2  1  0.00000530  0.50000276  0.50000000  1.0
  Mn  Mn3  1  0.50000530  0.00000276  0.50000000  1.0
  P  P4  1  0.67659106  0.60501688  0.56302253  1.0
  P  P5  1  0.32341954  0.39498864  0.43697747  1.0
  O  O6  1  0.55009734  0.27785912  0.56998906  1.0
  O  O7  1  0.44991326  0.72214640  0.43001094  1.0
  O  O8  1  0.55208818  0.76090786  0.55996496  1.0
  O  O9  1  0.44792242  0.23909766  0.44003504  1.0
  O  O10  1  0.84621027  0.70455521  0.51441603  1.0
  O  O11  1  0.15380033  0.29545031  0.48558397  1.0
  F  F12  1  0.77748478  0.69890927  0.63394217  1.0
  F  F13  1  0.22252582  0.30109625  0.36605783  1.0
  F  F14  1  0.23408593  0.81846423  0.52747902  1.0
  F  F15  1  0.76592466  0.18154129  0.47252098  1.0
  F  F16  1  0.95125494  0.36009240  0.58445797  1.0
  F  F17  1  0.04875566  0.63991311  0.41554203  1.0
