# Supplementary material for: Search for Low-Periodic Substructures in Crystalline Solids: A Novel Approach
Source: ACS Appl Mater Interfaces. 2026 May 5;18(19):27997–8008. doi: 10.1021/acsami.6c03558 (PMC13195581; doi:10.1021/acsami.6c03558)
Supplement: Supplementary file 2 [file am6c03558_si_002.zip › Supporting_archive/CSS_identified_2p_substructure/_2c3ce193-0b9a-4384-a725-26b7f362c5da_form2-BV-component_3-Sb4Pb4S10-2p.cif]

# generated using pymatgen
data_Sb2Pb2S5
_symmetry_space_group_name_H-M   'P 1'
_cell_length_a   4.06618683
_cell_length_b   11.36179873
_cell_length_c   24.64718746
_cell_angle_alpha   90.00000000
_cell_angle_beta   90.00000000
_cell_angle_gamma   90.00120022
_symmetry_Int_Tables_number   1
_chemical_formula_structural   Sb2Pb2S5
_chemical_formula_sum   'Sb4 Pb4 S10'
_cell_volume   1138.68025370
_cell_formula_units_Z   2
loop_
 _symmetry_equiv_pos_site_id
 _symmetry_equiv_pos_as_xyz
  1  'x, y, z'
loop_
 _atom_site_type_symbol
 _atom_site_label
 _atom_site_symmetry_multiplicity
 _atom_site_fract_x
 _atom_site_fract_y
 _atom_site_fract_z
 _atom_site_occupancy
  Sb  Sb0  1  0.24797093  0.70395054  0.47516223  1.0
  Sb  Sb1  1  0.74787374  0.29614522  0.52483777  1.0
  Sb  Sb2  1  0.24794875  0.38121730  0.38964485  1.0
  Sb  Sb3  1  0.74789592  0.61887847  0.61035515  1.0
  Pb  Pb4  1  0.24800955  0.32884005  0.67318098  1.0
  Pb  Pb5  1  0.74783513  0.67125571  0.32681902  1.0
  Pb  Pb6  1  0.24797458  0.99444337  0.57927002  1.0
  Pb  Pb7  1  0.74787009  0.00565240  0.42072998  1.0
  S  S8  1  0.24780404  0.81998376  0.39011944  1.0
  S  S9  1  0.74804064  0.18011200  0.60988056  1.0
  S  S10  1  0.24801094  0.14124326  0.48287422  1.0
  S  S11  1  0.74783373  0.85885251  0.51712578  1.0
  S  S12  1  0.24782196  0.49263823  0.30429435  1.0
  S  S13  1  0.74802271  0.50745754  0.69570565  1.0
  S  S14  1  0.24809198  0.75078306  0.64089597  1.0
  S  S15  1  0.74775269  0.24931270  0.35910403  1.0
  S  S16  1  0.24814153  0.43569119  0.56443927  1.0
  S  S17  1  0.74770315  0.56440457  0.43556073  1.0
