# Supplementary material for: Search for Low-Periodic Substructures in Crystalline Solids: A Novel Approach
Source: ACS Appl Mater Interfaces. 2026 May 5;18(19):27997–8008. doi: 10.1021/acsami.6c03558 (PMC13195581; doi:10.1021/acsami.6c03558)
Supplement: Supplementary file 2 [file am6c03558_si_002.zip › Supporting_archive/CSS_identified_2p_substructure/_2c782a9b-de6d-43f5-8317-fea8413a25f7_form2-BV-component_1-Fe2Br6-2p.cif]

# generated using pymatgen
data_FeBr3
_symmetry_space_group_name_H-M   'P 1'
_cell_length_a   6.22427739
_cell_length_b   6.22427739
_cell_length_c   17.76871949
_cell_angle_alpha   90.00000000
_cell_angle_beta   90.00000000
_cell_angle_gamma   120.00000000
_symmetry_Int_Tables_number   1
_chemical_formula_structural   FeBr3
_chemical_formula_sum   'Fe2 Br6'
_cell_volume   596.16248241
_cell_formula_units_Z   2
loop_
 _symmetry_equiv_pos_site_id
 _symmetry_equiv_pos_as_xyz
  1  'x, y, z'
loop_
 _atom_site_type_symbol
 _atom_site_label
 _atom_site_symmetry_multiplicity
 _atom_site_fract_x
 _atom_site_fract_y
 _atom_site_fract_z
 _atom_site_occupancy
  Fe  Fe0  1  0.00000000  0.00000000  0.50000000  1.0
  Fe  Fe1  1  0.33333333  0.66666667  0.50000000  1.0
  Br  Br2  1  0.02231250  0.68985474  0.42209007  1.0
  Br  Br3  1  0.66754224  0.97768750  0.42209007  1.0
  Br  Br4  1  0.31014526  0.33245776  0.42209007  1.0
  Br  Br5  1  0.31102083  0.97681192  0.57790993  1.0
  Br  Br6  1  0.66579109  0.68897917  0.57790993  1.0
  Br  Br7  1  0.02318808  0.33420891  0.57790993  1.0
