# Supplementary material for: Search for Low-Periodic Substructures in Crystalline Solids: A Novel Approach
Source: ACS Appl Mater Interfaces. 2026 May 5;18(19):27997–8008. doi: 10.1021/acsami.6c03558 (PMC13195581; doi:10.1021/acsami.6c03558)
Supplement: Supplementary file 2 [file am6c03558_si_002.zip › Supporting_archive/CSS_identified_2p_substructure/_2c7d9754-a71c-4b00-9718-035fac80da3b_form2-BV-component_3-Hg3As1S4Br1-2p.cif]

# generated using pymatgen
data_Hg3AsS4Br
_symmetry_space_group_name_H-M   'P 1'
_cell_length_a   7.65783476
_cell_length_b   7.65783476
_cell_length_c   18.15364335
_cell_angle_alpha   90.00000000
_cell_angle_beta   90.00000000
_cell_angle_gamma   120.00000000
_symmetry_Int_Tables_number   1
_chemical_formula_structural   Hg3AsS4Br
_chemical_formula_sum   'Hg3 As1 S4 Br1'
_cell_volume   921.94796979
_cell_formula_units_Z   1
loop_
 _symmetry_equiv_pos_site_id
 _symmetry_equiv_pos_as_xyz
  1  'x, y, z'
loop_
 _atom_site_type_symbol
 _atom_site_label
 _atom_site_symmetry_multiplicity
 _atom_site_fract_x
 _atom_site_fract_y
 _atom_site_fract_z
 _atom_site_occupancy
  Hg  Hg0  1  0.49509130  0.50490870  0.50121896  1.0
  Hg  Hg1  1  0.49509130  0.99018261  0.50121896  1.0
  Hg  Hg2  1  0.00981739  0.50490870  0.50121896  1.0
  As  As3  1  0.00000000  0.00000000  0.49380833  1.0
  S  S4  1  0.29766991  0.14883496  0.56206170  1.0
  S  S5  1  0.85116504  0.14883496  0.56206170  1.0
  S  S6  1  0.85116504  0.70233009  0.56206170  1.0
  S  S7  1  0.33333333  0.66666667  0.42800756  1.0
  Br  Br8  1  0.66666667  0.33333333  0.38834212  1.0
