# Supplementary material for: Search for Low-Periodic Substructures in Crystalline Solids: A Novel Approach
Source: ACS Appl Mater Interfaces. 2026 May 5;18(19):27997–8008. doi: 10.1021/acsami.6c03558 (PMC13195581; doi:10.1021/acsami.6c03558)
Supplement: Supplementary file 2 [file am6c03558_si_002.zip › Supporting_archive/CSS_identified_2p_substructure/_2d2af638-c7e5-432d-9ccc-607caac174cb_form2-BV-component_1-Ho2S2I2-2p.cif]

# generated using pymatgen
data_HoSI
_symmetry_space_group_name_H-M   'P 1'
_cell_length_a   4.23215625
_cell_length_b   5.36042847
_cell_length_c   21.59837457
_cell_angle_alpha   90.00000000
_cell_angle_beta   90.00000000
_cell_angle_gamma   90.00000000
_symmetry_Int_Tables_number   1
_chemical_formula_structural   HoSI
_chemical_formula_sum   'Ho2 S2 I2'
_cell_volume   489.98441637
_cell_formula_units_Z   2
loop_
 _symmetry_equiv_pos_site_id
 _symmetry_equiv_pos_as_xyz
  1  'x, y, z'
loop_
 _atom_site_type_symbol
 _atom_site_label
 _atom_site_symmetry_multiplicity
 _atom_site_fract_x
 _atom_site_fract_y
 _atom_site_fract_z
 _atom_site_occupancy
  Ho  Ho0  1  0.50000000  0.50000000  0.44930808  1.0
  S  S1  1  0.50000000  0.00000000  0.46928667  1.0
  I  I2  1  0.00000000  0.50000000  0.34724453  1.0
  Ho  Ho3  1  0.00000000  0.00000000  0.55068856  1.0
  S  S4  1  0.00000000  0.50000000  0.53072433  1.0
  I  I5  1  0.50000000  0.00000000  0.65274783  1.0
