# Supplementary material for: Search for Low-Periodic Substructures in Crystalline Solids: A Novel Approach
Source: ACS Appl Mater Interfaces. 2026 May 5;18(19):27997–8008. doi: 10.1021/acsami.6c03558 (PMC13195581; doi:10.1021/acsami.6c03558)
Supplement: Supplementary file 2 [file am6c03558_si_002.zip › Supporting_archive/CSS_identified_2p_substructure/_2d55b76b-351f-475a-919b-0baa7818c2bd_form2-BV-component_1-Mg2P2S6-2p.cif]

# generated using pymatgen
data_MgPS3
_symmetry_space_group_name_H-M   'P 1'
_cell_length_a   6.10416146
_cell_length_b   6.10416146
_cell_length_c   18.30489865
_cell_angle_alpha   90.00000000
_cell_angle_beta   90.00000000
_cell_angle_gamma   120.00662029
_symmetry_Int_Tables_number   1
_chemical_formula_structural   MgPS3
_chemical_formula_sum   'Mg2 P2 S6'
_cell_volume   590.63749012
_cell_formula_units_Z   2
loop_
 _symmetry_equiv_pos_site_id
 _symmetry_equiv_pos_as_xyz
  1  'x, y, z'
loop_
 _atom_site_type_symbol
 _atom_site_label
 _atom_site_symmetry_multiplicity
 _atom_site_fract_x
 _atom_site_fract_y
 _atom_site_fract_z
 _atom_site_occupancy
  Mg  Mg0  1  0.33536588  0.00090295  0.50000000  1.0
  Mg  Mg1  1  0.00090295  0.33536588  0.50000000  1.0
  P  P2  1  0.66849167  0.66849167  0.56060794  1.0
  P  P3  1  0.66777716  0.66777716  0.43939206  1.0
  S  S4  1  0.34235356  0.34235356  0.58938755  1.0
  S  S5  1  0.99391528  0.99391528  0.41061245  1.0
  S  S6  1  0.66781667  0.99323289  0.59027361  1.0
  S  S7  1  0.99323289  0.66781667  0.59027361  1.0
  S  S8  1  0.66845216  0.34303595  0.40972639  1.0
  S  S9  1  0.34303595  0.66845216  0.40972639  1.0
