# Supplementary material for: Search for Low-Periodic Substructures in Crystalline Solids: A Novel Approach
Source: ACS Appl Mater Interfaces. 2026 May 5;18(19):27997–8008. doi: 10.1021/acsami.6c03558 (PMC13195581; doi:10.1021/acsami.6c03558)
Supplement: Supplementary file 2 [file am6c03558_si_002.zip › Supporting_archive/CSS_identified_2p_substructure/_2e27611f-978e-495c-a080-7be761c0b3cb_form2-BV-component_1-Si6As6-2p.cif]

# generated using pymatgen
data_SiAs
_symmetry_space_group_name_H-M   'P 1'
_cell_length_a   3.75249909
_cell_length_b   11.03223532
_cell_length_c   19.85278000
_cell_angle_alpha   90.00000000
_cell_angle_beta   90.00000000
_cell_angle_gamma   99.79187471
_symmetry_Int_Tables_number   1
_chemical_formula_structural   SiAs
_chemical_formula_sum   'Si6 As6'
_cell_volume   809.90133504
_cell_formula_units_Z   6
loop_
 _symmetry_equiv_pos_site_id
 _symmetry_equiv_pos_as_xyz
  1  'x, y, z'
loop_
 _atom_site_type_symbol
 _atom_site_label
 _atom_site_symmetry_multiplicity
 _atom_site_fract_x
 _atom_site_fract_y
 _atom_site_fract_z
 _atom_site_occupancy
  Si  Si0  1  0.01718716  0.03437431  0.51536432  1.0
  Si  Si1  1  0.91210579  0.82421157  0.48463568  1.0
  Si  Si2  1  0.64307044  0.28614088  0.44603434  1.0
  Si  Si3  1  0.28622250  0.57244501  0.55396566  1.0
  Si  Si4  1  0.64559216  0.29118432  0.56462552  1.0
  Si  Si5  1  0.28370078  0.56740156  0.43537448  1.0
  As  As6  1  0.07890205  0.15780410  0.41137717  1.0
  As  As7  1  0.85039089  0.70078178  0.58862283  1.0
  As  As8  1  0.73576970  0.47153939  0.37778084  1.0
  As  As9  1  0.19352325  0.38704649  0.62221916  1.0
  As  As10  1  0.53670783  0.07341565  0.59136032  1.0
  As  As11  1  0.39258512  0.78517023  0.40863968  1.0
