# Supplementary material for: Search for Low-Periodic Substructures in Crystalline Solids: A Novel Approach
Source: ACS Appl Mater Interfaces. 2026 May 5;18(19):27997–8008. doi: 10.1021/acsami.6c03558 (PMC13195581; doi:10.1021/acsami.6c03558)
Supplement: Supplementary file 2 [file am6c03558_si_002.zip › Supporting_archive/CSS_identified_2p_substructure/_2e2bd30b-7234-45dc-bff3-55d2f6e87577_form2-BV-component_1-Co1Re2O8-2p.cif]

# generated using pymatgen
data_Co(ReO4)2
_symmetry_space_group_name_H-M   'P 1'
_cell_length_a   5.60840881
_cell_length_b   5.60840881
_cell_length_c   21.89615555
_cell_angle_alpha   90.00000000
_cell_angle_beta   90.00000000
_cell_angle_gamma   120.00000000
_symmetry_Int_Tables_number   1
_chemical_formula_structural   Co(ReO4)2
_chemical_formula_sum   'Co1 Re2 O8'
_cell_volume   596.45519723
_cell_formula_units_Z   1
loop_
 _symmetry_equiv_pos_site_id
 _symmetry_equiv_pos_as_xyz
  1  'x, y, z'
loop_
 _atom_site_type_symbol
 _atom_site_label
 _atom_site_symmetry_multiplicity
 _atom_site_fract_x
 _atom_site_fract_y
 _atom_site_fract_z
 _atom_site_occupancy
  Co  Co0  1  0.00000000  0.00000000  0.50000000  1.0
  Re  Re1  1  0.66666667  0.33333333  0.57783033  1.0
  Re  Re2  1  0.33333333  0.66666667  0.42216967  1.0
  O  O3  1  0.81158346  0.67562231  0.55152482  1.0
  O  O4  1  0.32437769  0.13596115  0.55152482  1.0
  O  O5  1  0.86403885  0.18841654  0.55152482  1.0
  O  O6  1  0.18841654  0.32437769  0.44847518  1.0
  O  O7  1  0.67562231  0.86403885  0.44847518  1.0
  O  O8  1  0.13596115  0.81158346  0.44847518  1.0
  O  O9  1  0.66666667  0.33333333  0.65747412  1.0
  O  O10  1  0.33333333  0.66666667  0.34252588  1.0
