# Supplementary material for: Search for Low-Periodic Substructures in Crystalline Solids: A Novel Approach
Source: ACS Appl Mater Interfaces. 2026 May 5;18(19):27997–8008. doi: 10.1021/acsami.6c03558 (PMC13195581; doi:10.1021/acsami.6c03558)
Supplement: Supplementary file 2 [file am6c03558_si_002.zip › Supporting_archive/CSS_identified_2p_substructure/_2e8a6fdf-78de-4115-8a5f-fca8044dce1b_form2-BV-component_1-Tb2H4Cl2O4-2p.cif]

# generated using pymatgen
data_TbH2ClO2
_symmetry_space_group_name_H-M   'P 1'
_cell_length_a   6.15004761
_cell_length_b   3.77490296
_cell_length_c   20.46289785
_cell_angle_alpha   90.00000000
_cell_angle_beta   90.00000000
_cell_angle_gamma   90.00000000
_symmetry_Int_Tables_number   1
_chemical_formula_structural   TbH2ClO2
_chemical_formula_sum   'Tb2 H4 Cl2 O4'
_cell_volume   475.06321729
_cell_formula_units_Z   2
loop_
 _symmetry_equiv_pos_site_id
 _symmetry_equiv_pos_as_xyz
  1  'x, y, z'
loop_
 _atom_site_type_symbol
 _atom_site_label
 _atom_site_symmetry_multiplicity
 _atom_site_fract_x
 _atom_site_fract_y
 _atom_site_fract_z
 _atom_site_occupancy
  Tb  Tb0  1  0.65913041  0.25000000  0.53774965  1.0
  Tb  Tb1  1  0.14883084  0.75000000  0.46225035  1.0
  H  H2  1  0.60687897  0.75000000  0.43143625  1.0
  H  H3  1  0.20108228  0.25000000  0.56856375  1.0
  H  H4  1  0.96161558  0.75000000  0.59584767  1.0
  H  H5  1  0.84634567  0.25000000  0.40415233  1.0
  Cl  Cl6  1  0.46964984  0.75000000  0.63348300  1.0
  Cl  Cl7  1  0.33831142  0.25000000  0.36651700  1.0
  O  O8  1  0.90403116  0.75000000  0.55126696  1.0
  O  O9  1  0.90393010  0.25000000  0.44873304  1.0
  O  O10  1  0.53774103  0.75000000  0.47450476  1.0
  O  O11  1  0.27022023  0.25000000  0.52549524  1.0
