# Supplementary material for: Search for Low-Periodic Substructures in Crystalline Solids: A Novel Approach
Source: ACS Appl Mater Interfaces. 2026 May 5;18(19):27997–8008. doi: 10.1021/acsami.6c03558 (PMC13195581; doi:10.1021/acsami.6c03558)
Supplement: Supplementary file 2 [file am6c03558_si_002.zip › Supporting_archive/CSS_identified_2p_substructure/_2eb31d20-1a0e-4f7c-a5f6-06989a2612c5_form2-BV-component_3-H2C4O4-2p.cif]

# generated using pymatgen
data_H(CO)2
_symmetry_space_group_name_H-M   'P 1'
_cell_length_a   6.11993555
_cell_length_b   6.10558034
_cell_length_c   15.00000000
_cell_angle_alpha   90.00000000
_cell_angle_beta   90.00000000
_cell_angle_gamma   90.01729896
_symmetry_Int_Tables_number   1
_chemical_formula_structural   H(CO)2
_chemical_formula_sum   'H2 C4 O4'
_cell_volume   560.48634743
_cell_formula_units_Z   2
loop_
 _symmetry_equiv_pos_site_id
 _symmetry_equiv_pos_as_xyz
  1  'x, y, z'
loop_
 _atom_site_type_symbol
 _atom_site_label
 _atom_site_symmetry_multiplicity
 _atom_site_fract_x
 _atom_site_fract_y
 _atom_site_fract_z
 _atom_site_occupancy
  H  H0  1  0.27430652  0.21308512  0.50000000  1.0
  H  H1  1  0.77962409  0.76876275  0.50000000  1.0
  C  C2  1  0.18600575  0.57897841  0.50000000  1.0
  C  C3  1  0.41101323  0.67757583  0.50000000  1.0
  C  C4  1  0.30960203  0.89473377  0.50000000  1.0
  C  C5  1  0.09603574  0.80164495  0.50000000  1.0
  O  O6  1  0.60037029  0.60293719  0.50000000  1.0
  O  O7  1  0.39411639  0.08973698  0.50000000  1.0
  O  O8  1  0.10730846  0.39088699  0.50000000  1.0
  O  O9  1  0.90267054  0.88882237  0.50000000  1.0
