# Supplementary material for: Search for Low-Periodic Substructures in Crystalline Solids: A Novel Approach
Source: ACS Appl Mater Interfaces. 2026 May 5;18(19):27997–8008. doi: 10.1021/acsami.6c03558 (PMC13195581; doi:10.1021/acsami.6c03558)
Supplement: Supplementary file 2 [file am6c03558_si_002.zip › Supporting_archive/CSS_identified_2p_substructure/_2f481498-13a7-4253-9248-27c020c0b1e0_form2-BV-component_1-Al2Fe1S4-2p.cif]

# generated using pymatgen
data_Al2FeS4
_symmetry_space_group_name_H-M   'P 1'
_cell_length_a   3.59437688
_cell_length_b   3.59437688
_cell_length_c   23.69019314
_cell_angle_alpha   90.00000000
_cell_angle_beta   90.00000000
_cell_angle_gamma   60.00000000
_symmetry_Int_Tables_number   1
_chemical_formula_structural   Al2FeS4
_chemical_formula_sum   'Al2 Fe1 S4'
_cell_volume   265.06138213
_cell_formula_units_Z   1
loop_
 _symmetry_equiv_pos_site_id
 _symmetry_equiv_pos_as_xyz
  1  'x, y, z'
loop_
 _atom_site_type_symbol
 _atom_site_label
 _atom_site_symmetry_multiplicity
 _atom_site_fract_x
 _atom_site_fract_y
 _atom_site_fract_z
 _atom_site_occupancy
  Al  Al0  1  0.66666667  0.66666667  0.36006434  1.0
  Fe  Fe1  1  0.33333333  0.33333333  0.49998508  1.0
  S  S2  1  0.33333333  0.33333333  0.31659410  1.0
  S  S3  1  0.66666667  0.66666667  0.45403396  1.0
  Al  Al4  1  1.00000000  1.00000000  0.63993954  1.0
  S  S5  1  0.33333333  0.33333333  0.68342070  1.0
  S  S6  1  1.00000000  1.00000000  0.54596228  1.0
