# Supplementary material for: Search for Low-Periodic Substructures in Crystalline Solids: A Novel Approach
Source: ACS Appl Mater Interfaces. 2026 May 5;18(19):27997–8008. doi: 10.1021/acsami.6c03558 (PMC13195581; doi:10.1021/acsami.6c03558)
Supplement: Supplementary file 2 [file am6c03558_si_002.zip › Supporting_archive/CSS_identified_2p_substructure/_2fdc3abc-7da3-454a-ac49-06b921b7a0e9_form2-BV-component_3-Cu2N12-2p.cif]

# generated using pymatgen
data_CuN6
_symmetry_space_group_name_H-M   'P 1'
_cell_length_a   3.12013655
_cell_length_b   8.99437327
_cell_length_c   23.94402171
_cell_angle_alpha   90.00000000
_cell_angle_beta   90.00000000
_cell_angle_gamma   90.00000000
_symmetry_Int_Tables_number   1
_chemical_formula_structural   CuN6
_chemical_formula_sum   'Cu2 N12'
_cell_volume   671.95719120
_cell_formula_units_Z   2
loop_
 _symmetry_equiv_pos_site_id
 _symmetry_equiv_pos_as_xyz
  1  'x, y, z'
loop_
 _atom_site_type_symbol
 _atom_site_label
 _atom_site_symmetry_multiplicity
 _atom_site_fract_x
 _atom_site_fract_y
 _atom_site_fract_z
 _atom_site_occupancy
  Cu  Cu0  1  0.75000000  0.41688542  0.42150850  1.0
  Cu  Cu1  1  0.25000000  0.91688542  0.57849150  1.0
  N  N2  1  0.25000000  0.59345661  0.50209606  1.0
  N  N3  1  0.75000000  0.09345661  0.49790394  1.0
  N  N4  1  0.25000000  0.67225158  0.54021516  1.0
  N  N5  1  0.75000000  0.17225158  0.45978484  1.0
  N  N6  1  0.25000000  0.23806353  0.34298288  1.0
  N  N7  1  0.75000000  0.73806353  0.65701712  1.0
  N  N8  1  0.25000000  0.34898487  0.37261585  1.0
  N  N9  1  0.75000000  0.84898487  0.62738415  1.0
  N  N10  1  0.25000000  0.13717843  0.31323059  1.0
  N  N11  1  0.75000000  0.63717843  0.68676941  1.0
  N  N12  1  0.25000000  0.50855251  0.46261859  1.0
  N  N13  1  0.75000000  0.00855251  0.53738141  1.0
