# Supplementary material for: Search for Low-Periodic Substructures in Crystalline Solids: A Novel Approach
Source: ACS Appl Mater Interfaces. 2026 May 5;18(19):27997–8008. doi: 10.1021/acsami.6c03558 (PMC13195581; doi:10.1021/acsami.6c03558)
Supplement: Supplementary file 2 [file am6c03558_si_002.zip › Supporting_archive/CSS_identified_2p_substructure/_2fe083b6-23c3-491d-a39c-df134ce2ae15_form2-BV-component_3-Nb4Te12I2-2p.cif]

# generated using pymatgen
data_Nb2Te6I
_symmetry_space_group_name_H-M   'P 1'
_cell_length_a   9.60764104
_cell_length_b   9.13462410
_cell_length_c   20.20023816
_cell_angle_alpha   90.00000000
_cell_angle_beta   90.00000000
_cell_angle_gamma   112.10507064
_symmetry_Int_Tables_number   1
_chemical_formula_structural   Nb2Te6I
_chemical_formula_sum   'Nb4 Te12 I2'
_cell_volume   1642.50679329
_cell_formula_units_Z   2
loop_
 _symmetry_equiv_pos_site_id
 _symmetry_equiv_pos_as_xyz
  1  'x, y, z'
loop_
 _atom_site_type_symbol
 _atom_site_label
 _atom_site_symmetry_multiplicity
 _atom_site_fract_x
 _atom_site_fract_y
 _atom_site_fract_z
 _atom_site_occupancy
  Nb  Nb0  1  0.86647628  0.52320549  0.48371453  1.0
  Nb  Nb1  1  0.62965868  0.17572648  0.49599709  1.0
  Te  Te2  1  0.53681569  0.95676009  0.38840217  1.0
  Te  Te3  1  0.33711668  0.08838184  0.44009226  1.0
  Te  Te4  1  0.41214366  0.54436173  0.45318011  1.0
  Te  Te5  1  0.91305518  0.24054464  0.43293255  1.0
  Te  Te6  1  0.13919112  0.65295920  0.40328327  1.0
  Te  Te7  1  0.72267859  0.37784523  0.37128275  1.0
  I  I8  1  0.84369007  0.81454574  0.44410323  1.0
  Nb  Nb9  1  0.13356050  0.47675550  0.51628547  1.0
  Nb  Nb10  1  0.37037810  0.82423451  0.50400291  1.0
  Te  Te11  1  0.46322109  0.04320090  0.61159783  1.0
  Te  Te12  1  0.66292010  0.91157915  0.55990774  1.0
  Te  Te13  1  0.58789312  0.45559926  0.54681989  1.0
  Te  Te14  1  0.08698160  0.75941635  0.56706745  1.0
  Te  Te15  1  0.86084567  0.34700179  0.59671673  1.0
  Te  Te16  1  0.27735819  0.62211576  0.62871725  1.0
  I  I17  1  0.15634672  0.18541525  0.55589677  1.0
