# Supplementary material for: Search for Low-Periodic Substructures in Crystalline Solids: A Novel Approach
Source: ACS Appl Mater Interfaces. 2026 May 5;18(19):27997–8008. doi: 10.1021/acsami.6c03558 (PMC13195581; doi:10.1021/acsami.6c03558)
Supplement: Supplementary file 2 [file am6c03558_si_002.zip › Supporting_archive/CSS_identified_2p_substructure/_3007431b-25bc-409c-9996-23a49cf6d6b5_form2-BV-component_1-Sn2O2-2p.cif]

# generated using pymatgen
data_SnO
_symmetry_space_group_name_H-M   'P 1'
_cell_length_a   3.88906176
_cell_length_b   3.88906176
_cell_length_c   17.33476637
_cell_angle_alpha   90.00000000
_cell_angle_beta   90.00000000
_cell_angle_gamma   90.00000000
_symmetry_Int_Tables_number   1
_chemical_formula_structural   SnO
_chemical_formula_sum   'Sn2 O2'
_cell_volume   262.18489796
_cell_formula_units_Z   2
loop_
 _symmetry_equiv_pos_site_id
 _symmetry_equiv_pos_as_xyz
  1  'x, y, z'
loop_
 _atom_site_type_symbol
 _atom_site_label
 _atom_site_symmetry_multiplicity
 _atom_site_fract_x
 _atom_site_fract_y
 _atom_site_fract_z
 _atom_site_occupancy
  Sn  Sn0  1  0.50000000  0.00000000  0.56734346  1.0
  Sn  Sn1  1  0.00000000  0.50000000  0.43265654  1.0
  O  O2  1  0.00000000  0.00000000  0.50000000  1.0
  O  O3  1  0.50000000  0.50000000  0.50000000  1.0
