# Supplementary material for: Search for Low-Periodic Substructures in Crystalline Solids: A Novel Approach
Source: ACS Appl Mater Interfaces. 2026 May 5;18(19):27997–8008. doi: 10.1021/acsami.6c03558 (PMC13195581; doi:10.1021/acsami.6c03558)
Supplement: Supplementary file 2 [file am6c03558_si_002.zip › Supporting_archive/CSS_identified_2p_substructure/_3014b0dd-ad13-448b-8ee5-acce1a4ab9ef_form2-BV-component_1-Na2Ga2H8-2p.cif]

# generated using pymatgen
data_NaGaH4
_symmetry_space_group_name_H-M   'P 1'
_cell_length_a   6.90741555
_cell_length_b   6.98388610
_cell_length_c   18.08573557
_cell_angle_alpha   90.00000000
_cell_angle_beta   90.00000000
_cell_angle_gamma   90.00000000
_symmetry_Int_Tables_number   1
_chemical_formula_structural   NaGaH4
_chemical_formula_sum   'Na2 Ga2 H8'
_cell_volume   872.46679788
_cell_formula_units_Z   2
loop_
 _symmetry_equiv_pos_site_id
 _symmetry_equiv_pos_as_xyz
  1  'x, y, z'
loop_
 _atom_site_type_symbol
 _atom_site_label
 _atom_site_symmetry_multiplicity
 _atom_site_fract_x
 _atom_site_fract_y
 _atom_site_fract_z
 _atom_site_occupancy
  Na  Na0  1  0.50000000  0.75000000  0.53419870  1.0
  Na  Na1  1  1.00000000  0.25000000  0.46580130  1.0
  Ga  Ga2  1  1.00000000  0.75000000  0.53319258  1.0
  Ga  Ga3  1  0.50000000  0.25000000  0.46680742  1.0
  H  H4  1  0.81241969  0.75000000  0.58530854  1.0
  H  H5  1  0.31241969  0.25000000  0.41469146  1.0
  H  H6  1  0.68758031  0.25000000  0.41469146  1.0
  H  H7  1  0.18758031  0.75000000  0.58530854  1.0
  H  H8  1  1.00000000  0.93294012  0.47987700  1.0
  H  H9  1  0.50000000  0.06705988  0.52012300  1.0
  H  H10  1  1.00000000  0.56705988  0.47987700  1.0
  H  H11  1  0.50000000  0.43294012  0.52012300  1.0
