# Supplementary material for: Search for Low-Periodic Substructures in Crystalline Solids: A Novel Approach
Source: ACS Appl Mater Interfaces. 2026 May 5;18(19):27997–8008. doi: 10.1021/acsami.6c03558 (PMC13195581; doi:10.1021/acsami.6c03558)
Supplement: Supplementary file 2 [file am6c03558_si_002.zip › Supporting_archive/CSS_identified_2p_substructure/_3023e4ce-03fb-4ae3-8210-e75c4514b2c9_form2-BV-component_1-Cr1I2-2p.cif]

# generated using pymatgen
data_CrI2
_symmetry_space_group_name_H-M   'P 1'
_cell_length_a   3.88296025
_cell_length_b   3.88296025
_cell_length_c   18.15547159
_cell_angle_alpha   90.00000000
_cell_angle_beta   90.00000000
_cell_angle_gamma   60.00977230
_symmetry_Int_Tables_number   1
_chemical_formula_structural   CrI2
_chemical_formula_sum   'Cr1 I2'
_cell_volume   237.08649248
_cell_formula_units_Z   1
loop_
 _symmetry_equiv_pos_site_id
 _symmetry_equiv_pos_as_xyz
  1  'x, y, z'
loop_
 _atom_site_type_symbol
 _atom_site_label
 _atom_site_symmetry_multiplicity
 _atom_site_fract_x
 _atom_site_fract_y
 _atom_site_fract_z
 _atom_site_occupancy
  Cr  Cr0  1  0.66678035  0.66678035  0.50000000  1.0
  I  I1  1  0.00012958  0.00012958  0.41309861  1.0
  I  I2  1  0.33343111  0.33343111  0.58690139  1.0
