# Supplementary material for: Search for Low-Periodic Substructures in Crystalline Solids: A Novel Approach
Source: ACS Appl Mater Interfaces. 2026 May 5;18(19):27997–8008. doi: 10.1021/acsami.6c03558 (PMC13195581; doi:10.1021/acsami.6c03558)
Supplement: Supplementary file 2 [file am6c03558_si_002.zip › Supporting_archive/CSS_identified_2p_substructure/_30b82382-29eb-41e5-bad7-0e0ff4f18d30_form2-BV-component_3-Zn2H4Se2O8-2p.cif]

# generated using pymatgen
data_ZnH2SeO4
_symmetry_space_group_name_H-M   'P 1'
_cell_length_a   7.33537468
_cell_length_b   4.83537517
_cell_length_c   19.00156098
_cell_angle_alpha   90.00000000
_cell_angle_beta   90.00000000
_cell_angle_gamma   128.59771692
_symmetry_Int_Tables_number   1
_chemical_formula_structural   ZnH2SeO4
_chemical_formula_sum   'Zn2 H4 Se2 O8'
_cell_volume   526.73955285
_cell_formula_units_Z   2
loop_
 _symmetry_equiv_pos_site_id
 _symmetry_equiv_pos_as_xyz
  1  'x, y, z'
loop_
 _atom_site_type_symbol
 _atom_site_label
 _atom_site_symmetry_multiplicity
 _atom_site_fract_x
 _atom_site_fract_y
 _atom_site_fract_z
 _atom_site_occupancy
  Zn  Zn0  1  0.62413525  0.80281439  0.51289745  1.0
  Zn  Zn1  1  0.12413525  0.80281439  0.48710255  1.0
  H  H2  1  0.45559181  0.27007963  0.59694601  1.0
  H  H3  1  0.95559181  0.27007963  0.40305399  1.0
  H  H4  1  0.71731534  0.42796690  0.58298489  1.0
  H  H5  1  0.21731534  0.42796690  0.41701511  1.0
  Se  Se6  1  0.11819985  0.37981689  0.60529559  1.0
  Se  Se7  1  0.61819985  0.37981689  0.39470441  1.0
  O  O8  1  0.62852789  0.04532793  0.41481859  1.0
  O  O9  1  0.12852789  0.04532793  0.58518141  1.0
  O  O10  1  0.38462295  0.29313321  0.44589657  1.0
  O  O11  1  0.88462295  0.29313321  0.55410343  1.0
  O  O12  1  0.61754468  0.49381515  0.59621588  1.0
  O  O13  1  0.11754468  0.49381515  0.40378412  1.0
  O  O14  1  0.33697589  0.73599393  0.55072490  1.0
  O  O15  1  0.83697589  0.73599393  0.44927510  1.0
