# Supplementary material for: Search for Low-Periodic Substructures in Crystalline Solids: A Novel Approach
Source: ACS Appl Mater Interfaces. 2026 May 5;18(19):27997–8008. doi: 10.1021/acsami.6c03558 (PMC13195581; doi:10.1021/acsami.6c03558)
Supplement: Supplementary file 2 [file am6c03558_si_002.zip › Supporting_archive/CSS_identified_2p_substructure/_30c20dba-d9d7-45d3-9eb6-f28ef3dc6f59_form2-BV-component_1-Cu2H12C14N8-2p.cif]

# generated using pymatgen
data_CuH6C7N4
_symmetry_space_group_name_H-M   'P 1'
_cell_length_a   8.91144016
_cell_length_b   7.13806596
_cell_length_c   21.89872413
_cell_angle_alpha   90.00000000
_cell_angle_beta   90.00000000
_cell_angle_gamma   90.00000000
_symmetry_Int_Tables_number   1
_chemical_formula_structural   CuH6C7N4
_chemical_formula_sum   'Cu2 H12 C14 N8'
_cell_volume   1392.98764543
_cell_formula_units_Z   2
loop_
 _symmetry_equiv_pos_site_id
 _symmetry_equiv_pos_as_xyz
  1  'x, y, z'
loop_
 _atom_site_type_symbol
 _atom_site_label
 _atom_site_symmetry_multiplicity
 _atom_site_fract_x
 _atom_site_fract_y
 _atom_site_fract_z
 _atom_site_occupancy
  Cu  Cu0  1  0.00000000  0.00000000  0.50000000  1.0
  Cu  Cu1  1  0.00000000  0.50000000  0.50000000  1.0
  H  H2  1  0.30049182  0.05356100  0.42692487  1.0
  H  H3  1  0.30049182  0.44643900  0.42692487  1.0
  H  H4  1  0.30049182  0.55356100  0.57307513  1.0
  H  H5  1  0.30049182  0.94643900  0.57307513  1.0
  H  H6  1  0.69950818  0.05356100  0.42692487  1.0
  H  H7  1  0.69950818  0.44643900  0.42692487  1.0
  H  H8  1  0.69950818  0.55356100  0.57307513  1.0
  H  H9  1  0.69950818  0.94643900  0.57307513  1.0
  H  H10  1  0.50000000  0.87453087  0.34248571  1.0
  H  H11  1  0.50000000  0.62546913  0.34248571  1.0
  H  H12  1  0.50000000  0.37453087  0.65751429  1.0
  H  H13  1  0.50000000  0.12546913  0.65751429  1.0
  C  C14  1  0.50000000  0.75000000  0.37268622  1.0
  C  C15  1  0.50000000  0.25000000  0.62731378  1.0
  C  C16  1  0.35869666  0.75000000  0.41001981  1.0
  C  C17  1  0.35869666  0.25000000  0.58998019  1.0
  C  C18  1  0.64130334  0.75000000  0.41001981  1.0
  C  C19  1  0.64130334  0.25000000  0.58998019  1.0
  C  C20  1  0.27790113  0.90426373  0.43178818  1.0
  C  C21  1  0.27790113  0.59573627  0.43178818  1.0
  C  C22  1  0.27790113  0.40426373  0.56821182  1.0
  C  C23  1  0.27790113  0.09573627  0.56821182  1.0
  C  C24  1  0.72209887  0.90426373  0.43178818  1.0
  C  C25  1  0.72209887  0.59573627  0.43178818  1.0
  C  C26  1  0.72209887  0.40426373  0.56821182  1.0
  C  C27  1  0.72209887  0.09573627  0.56821182  1.0
  N  N28  1  0.15664920  0.84350484  0.46311731  1.0
  N  N29  1  0.15664920  0.65649516  0.46311731  1.0
  N  N30  1  0.15664920  0.34350484  0.53688269  1.0
  N  N31  1  0.15664920  0.15649516  0.53688269  1.0
  N  N32  1  0.84335080  0.84350484  0.46311731  1.0
  N  N33  1  0.84335080  0.65649516  0.46311731  1.0
  N  N34  1  0.84335080  0.34350484  0.53688269  1.0
  N  N35  1  0.84335080  0.15649516  0.53688269  1.0
