# Supplementary material for: Search for Low-Periodic Substructures in Crystalline Solids: A Novel Approach
Source: ACS Appl Mater Interfaces. 2026 May 5;18(19):27997–8008. doi: 10.1021/acsami.6c03558 (PMC13195581; doi:10.1021/acsami.6c03558)
Supplement: Supplementary file 2 [file am6c03558_si_002.zip › Supporting_archive/CSS_identified_2p_substructure/_30f1b203-bf8c-4214-84f2-850a91c94a47_form2-BV-component_1-Ba8Sn4Se20-2p.cif]

# generated using pymatgen
data_Ba2SnSe5
_symmetry_space_group_name_H-M   'P 1'
_cell_length_a   18.02127321
_cell_length_b   8.72991583
_cell_length_c   25.22517158
_cell_angle_alpha   90.00000000
_cell_angle_beta   90.00000000
_cell_angle_gamma   90.00000000
_symmetry_Int_Tables_number   1
_chemical_formula_structural   Ba2SnSe5
_chemical_formula_sum   'Ba8 Sn4 Se20'
_cell_volume   3968.52989664
_cell_formula_units_Z   4
loop_
 _symmetry_equiv_pos_site_id
 _symmetry_equiv_pos_as_xyz
  1  'x, y, z'
loop_
 _atom_site_type_symbol
 _atom_site_label
 _atom_site_symmetry_multiplicity
 _atom_site_fract_x
 _atom_site_fract_y
 _atom_site_fract_z
 _atom_site_occupancy
  Ba  Ba0  1  0.31254637  0.62835446  0.70267794  1.0
  Ba  Ba1  1  0.81254637  0.87164554  0.70267794  1.0
  Ba  Ba2  1  0.59384690  0.63785770  0.63654010  1.0
  Ba  Ba3  1  0.09384690  0.86214230  0.63654010  1.0
  Ba  Ba4  1  0.17985387  0.12835446  0.29732206  1.0
  Ba  Ba5  1  0.67985387  0.37164554  0.29732206  1.0
  Ba  Ba6  1  0.89855333  0.13785770  0.36345990  1.0
  Ba  Ba7  1  0.39855333  0.36214230  0.36345990  1.0
  Sn  Sn8  1  0.56406254  0.29148906  0.47023343  1.0
  Sn  Sn9  1  0.92833770  0.79148906  0.52976657  1.0
  Sn  Sn10  1  0.42833770  0.70851094  0.52976657  1.0
  Sn  Sn11  1  0.06406254  0.20851094  0.47023343  1.0
  Se  Se12  1  0.65083375  0.06347924  0.44258233  1.0
  Se  Se13  1  0.84156649  0.56347924  0.55741767  1.0
  Se  Se14  1  0.34156649  0.93652076  0.55741767  1.0
  Se  Se15  1  0.15083375  0.43652076  0.44258233  1.0
  Se  Se16  1  0.73812627  0.26172644  0.41352986  1.0
  Se  Se17  1  0.75427397  0.76172644  0.58647014  1.0
  Se  Se18  1  0.25427397  0.73827356  0.58647014  1.0
  Se  Se19  1  0.23812627  0.23827356  0.41352986  1.0
  Se  Se20  1  0.55826991  0.82411467  0.52196998  1.0
  Se  Se21  1  0.93413032  0.32411467  0.47803002  1.0
  Se  Se22  1  0.43413032  0.17588533  0.47803002  1.0
  Se  Se23  1  0.05826991  0.67588533  0.52196998  1.0
  Se  Se24  1  0.06001780  0.00439141  0.39784235  1.0
  Se  Se25  1  0.43238243  0.50439141  0.60215765  1.0
  Se  Se26  1  0.93238243  0.99560859  0.60215765  1.0
  Se  Se27  1  0.56001780  0.49560859  0.39784235  1.0
  Se  Se28  1  0.63800113  0.37335803  0.55167447  1.0
  Se  Se29  1  0.85439910  0.87335803  0.44832553  1.0
  Se  Se30  1  0.35439910  0.62664197  0.44832553  1.0
  Se  Se31  1  0.13800113  0.12664197  0.55167447  1.0
