# Supplementary material for: Search for Low-Periodic Substructures in Crystalline Solids: A Novel Approach
Source: ACS Appl Mater Interfaces. 2026 May 5;18(19):27997–8008. doi: 10.1021/acsami.6c03558 (PMC13195581; doi:10.1021/acsami.6c03558)
Supplement: Supplementary file 2 [file am6c03558_si_002.zip › Supporting_archive/CSS_identified_2p_substructure/_313b3332-41c2-4f80-b44a-2899f0808603_form2-BV-component_1-Sr2Mn2Ge2-2p.cif]

# generated using pymatgen
data_SrMnGe
_symmetry_space_group_name_H-M   'P 1'
_cell_length_a   3.96208312
_cell_length_b   3.96208312
_cell_length_c   20.71125339
_cell_angle_alpha   90.00000000
_cell_angle_beta   90.00000000
_cell_angle_gamma   90.00000000
_symmetry_Int_Tables_number   1
_chemical_formula_structural   SrMnGe
_chemical_formula_sum   'Sr2 Mn2 Ge2'
_cell_volume   325.12738168
_cell_formula_units_Z   2
loop_
 _symmetry_equiv_pos_site_id
 _symmetry_equiv_pos_as_xyz
  1  'x, y, z'
loop_
 _atom_site_type_symbol
 _atom_site_label
 _atom_site_symmetry_multiplicity
 _atom_site_fract_x
 _atom_site_fract_y
 _atom_site_fract_z
 _atom_site_occupancy
  Sr  Sr0  1  0.00000000  0.50000000  0.63787802  1.0
  Sr  Sr1  1  0.50000000  0.00000000  0.36212198  1.0
  Mn  Mn2  1  0.50000000  0.50000000  0.50000000  1.0
  Mn  Mn3  1  0.00000000  0.00000000  0.50000000  1.0
  Ge  Ge4  1  0.00000000  0.50000000  0.43133121  1.0
  Ge  Ge5  1  0.50000000  0.00000000  0.56866879  1.0
