# Supplementary material for: Search for Low-Periodic Substructures in Crystalline Solids: A Novel Approach
Source: ACS Appl Mater Interfaces. 2026 May 5;18(19):27997–8008. doi: 10.1021/acsami.6c03558 (PMC13195581; doi:10.1021/acsami.6c03558)
Supplement: Supplementary file 2 [file am6c03558_si_002.zip › Supporting_archive/CSS_identified_2p_substructure/_3147887b-1e77-4a78-960e-96a43f7a13ad_form2-BV-component_1-Na4V2P4O16-2p.cif]

# generated using pymatgen
data_Na2V(PO4)2
_symmetry_space_group_name_H-M   'P 1'
_cell_length_a   8.32332573
_cell_length_b   8.32332573
_cell_length_c   18.28229833
_cell_angle_alpha   90.00000000
_cell_angle_beta   90.00000000
_cell_angle_gamma   90.00000000
_symmetry_Int_Tables_number   1
_chemical_formula_structural   Na2V(PO4)2
_chemical_formula_sum   'Na4 V2 P4 O16'
_cell_volume   1266.55651442
_cell_formula_units_Z   2
loop_
 _symmetry_equiv_pos_site_id
 _symmetry_equiv_pos_as_xyz
  1  'x, y, z'
loop_
 _atom_site_type_symbol
 _atom_site_label
 _atom_site_symmetry_multiplicity
 _atom_site_fract_x
 _atom_site_fract_y
 _atom_site_fract_z
 _atom_site_occupancy
  Na  Na0  1  0.17243610  0.67243610  0.61551225  1.0
  Na  Na1  1  0.82756390  0.32756390  0.61551225  1.0
  Na  Na2  1  0.32756390  0.17243610  0.61551225  1.0
  Na  Na3  1  0.67243610  0.82756390  0.61551225  1.0
  V  V4  1  0.50000000  0.50000000  0.46971225  1.0
  V  V5  1  0.00000000  0.00000000  0.46971225  1.0
  P  P6  1  0.37001491  0.87001491  0.47327816  1.0
  P  P7  1  0.62998509  0.12998509  0.47327816  1.0
  P  P8  1  0.12998509  0.37001491  0.47327816  1.0
  P  P9  1  0.87001491  0.62998509  0.47327816  1.0
  O  O10  1  0.50000000  0.00000000  0.43897871  1.0
  O  O11  1  0.00000000  0.50000000  0.43897871  1.0
  O  O12  1  0.00000000  0.00000000  0.55804268  1.0
  O  O13  1  0.50000000  0.50000000  0.55804268  1.0
  O  O14  1  0.37225803  0.87225803  0.55588674  1.0
  O  O15  1  0.62774197  0.12774197  0.55588674  1.0
  O  O16  1  0.12774197  0.37225803  0.55588674  1.0
  O  O17  1  0.87225803  0.62774197  0.55588674  1.0
  O  O18  1  0.92152542  0.78900719  0.43597802  1.0
  O  O19  1  0.07847458  0.21099281  0.43597802  1.0
  O  O20  1  0.57847458  0.28900719  0.43597802  1.0
  O  O21  1  0.42152542  0.71099281  0.43597802  1.0
  O  O22  1  0.78900719  0.07847458  0.43597802  1.0
  O  O23  1  0.21099281  0.92152542  0.43597802  1.0
  O  O24  1  0.28900719  0.42152542  0.43597802  1.0
  O  O25  1  0.71099281  0.57847458  0.43597802  1.0
