# Supplementary material for: Search for Low-Periodic Substructures in Crystalline Solids: A Novel Approach
Source: ACS Appl Mater Interfaces. 2026 May 5;18(19):27997–8008. doi: 10.1021/acsami.6c03558 (PMC13195581; doi:10.1021/acsami.6c03558)
Supplement: Supplementary file 2 [file am6c03558_si_002.zip › Supporting_archive/CSS_identified_2p_substructure/_31a5475c-b2dc-4a1e-94c8-8be6767b57cc_form2-BV-component_3-Na4Zn2Cl8-2p.cif]

# generated using pymatgen
data_Na2ZnCl4
_symmetry_space_group_name_H-M   'P 1'
_cell_length_a   7.95900797
_cell_length_b   6.42725090
_cell_length_c   21.22647477
_cell_angle_alpha   90.00000000
_cell_angle_beta   90.00000000
_cell_angle_gamma   90.00000000
_symmetry_Int_Tables_number   1
_chemical_formula_structural   Na2ZnCl4
_chemical_formula_sum   'Na4 Zn2 Cl8'
_cell_volume   1085.83057641
_cell_formula_units_Z   2
loop_
 _symmetry_equiv_pos_site_id
 _symmetry_equiv_pos_as_xyz
  1  'x, y, z'
loop_
 _atom_site_type_symbol
 _atom_site_label
 _atom_site_symmetry_multiplicity
 _atom_site_fract_x
 _atom_site_fract_y
 _atom_site_fract_z
 _atom_site_occupancy
  Na  Na0  1  0.25000000  0.99211400  0.35333234  1.0
  Na  Na1  1  0.75000000  0.00788600  0.64666766  1.0
  Na  Na2  1  0.00000000  0.50000000  0.50000000  1.0
  Na  Na3  1  0.50000000  0.50000000  0.50000000  1.0
  Zn  Zn4  1  0.25000000  0.08685965  0.55903762  1.0
  Zn  Zn5  1  0.75000000  0.91314035  0.44096238  1.0
  Cl  Cl6  1  0.25000000  0.73410946  0.55846833  1.0
  Cl  Cl7  1  0.75000000  0.26589054  0.44153167  1.0
  Cl  Cl8  1  0.02054566  0.24372066  0.60697043  1.0
  Cl  Cl9  1  0.52054566  0.75627934  0.39302957  1.0
  Cl  Cl10  1  0.97945434  0.75627934  0.39302957  1.0
  Cl  Cl11  1  0.47945434  0.24372066  0.60697043  1.0
  Cl  Cl12  1  0.25000000  0.23444019  0.45860184  1.0
  Cl  Cl13  1  0.75000000  0.76555981  0.54139816  1.0
