# Supplementary material for: Search for Low-Periodic Substructures in Crystalline Solids: A Novel Approach
Source: ACS Appl Mater Interfaces. 2026 May 5;18(19):27997–8008. doi: 10.1021/acsami.6c03558 (PMC13195581; doi:10.1021/acsami.6c03558)
Supplement: Supplementary file 2 [file am6c03558_si_002.zip › Supporting_archive/CSS_identified_2p_substructure/_31ab6641-8ef2-4ab7-ae45-c99c6001d0c0_form2-BV-component_1-Li2Pr1As2-2p.cif]

# generated using pymatgen
data_Li2PrAs2
_symmetry_space_group_name_H-M   'P 1'
_cell_length_a   4.29302849
_cell_length_b   4.29302849
_cell_length_c   20.19146257
_cell_angle_alpha   90.00000000
_cell_angle_beta   90.00000000
_cell_angle_gamma   120.00000000
_symmetry_Int_Tables_number   1
_chemical_formula_structural   Li2PrAs2
_chemical_formula_sum   'Li2 Pr1 As2'
_cell_volume   322.27450533
_cell_formula_units_Z   1
loop_
 _symmetry_equiv_pos_site_id
 _symmetry_equiv_pos_as_xyz
  1  'x, y, z'
loop_
 _atom_site_type_symbol
 _atom_site_label
 _atom_site_symmetry_multiplicity
 _atom_site_fract_x
 _atom_site_fract_y
 _atom_site_fract_z
 _atom_site_occupancy
  Li  Li0  1  0.66666667  0.33333333  0.37144412  1.0
  As  As1  1  0.33333333  0.66666667  0.42010046  1.0
  Li  Li2  1  0.33333333  0.66666667  0.62855588  1.0
  Pr  Pr3  1  0.00000000  0.00000000  0.50000000  1.0
  As  As4  1  0.66666667  0.33333333  0.57989954  1.0
