# Supplementary material for: Search for Low-Periodic Substructures in Crystalline Solids: A Novel Approach
Source: ACS Appl Mater Interfaces. 2026 May 5;18(19):27997–8008. doi: 10.1021/acsami.6c03558 (PMC13195581; doi:10.1021/acsami.6c03558)
Supplement: Supplementary file 2 [file am6c03558_si_002.zip › Supporting_archive/CSS_identified_2p_substructure/_31c230ad-d6d9-4ed8-a2ee-8aabe056d197_form2-BV-component_5-Ru2Cl6-2p.cif]

# generated using pymatgen
data_RuCl3
_symmetry_space_group_name_H-M   'P 1'
_cell_length_a   5.97042519
_cell_length_b   5.97042519
_cell_length_c   17.74744593
_cell_angle_alpha   90.00000000
_cell_angle_beta   90.00000000
_cell_angle_gamma   120.00000000
_symmetry_Int_Tables_number   1
_chemical_formula_structural   RuCl3
_chemical_formula_sum   'Ru2 Cl6'
_cell_volume   547.86936253
_cell_formula_units_Z   2
loop_
 _symmetry_equiv_pos_site_id
 _symmetry_equiv_pos_as_xyz
  1  'x, y, z'
loop_
 _atom_site_type_symbol
 _atom_site_label
 _atom_site_symmetry_multiplicity
 _atom_site_fract_x
 _atom_site_fract_y
 _atom_site_fract_z
 _atom_site_occupancy
  Ru  Ru0  1  0.55573786  0.44426214  0.50000000  1.0
  Ru  Ru1  1  0.88937360  0.11062640  0.50000000  1.0
  Cl  Cl2  1  0.87901474  0.77717873  0.57707667  1.0
  Cl  Cl3  1  0.22282127  0.12098526  0.42292333  1.0
  Cl  Cl4  1  0.22240459  0.43364450  0.57740398  1.0
  Cl  Cl5  1  0.56635550  0.77759541  0.42259602  1.0
  Cl  Cl6  1  0.56587969  0.12067584  0.57693469  1.0
  Cl  Cl7  1  0.87932416  0.43412031  0.42306531  1.0
