# Supplementary material for: Search for Low-Periodic Substructures in Crystalline Solids: A Novel Approach
Source: ACS Appl Mater Interfaces. 2026 May 5;18(19):27997–8008. doi: 10.1021/acsami.6c03558 (PMC13195581; doi:10.1021/acsami.6c03558)
Supplement: Supplementary file 2 [file am6c03558_si_002.zip › Supporting_archive/CSS_identified_2p_substructure/_31ed1a85-2da0-4af6-8adc-19adb3c37f7a_form2-BV-component_1-K4H12C4N4-2p.cif]

# generated using pymatgen
data_KH3CN
_symmetry_space_group_name_H-M   'P 1'
_cell_length_a   5.54241815
_cell_length_b   8.33827933
_cell_length_c   21.40508209
_cell_angle_alpha   90.00000000
_cell_angle_beta   90.00000000
_cell_angle_gamma   90.00000000
_symmetry_Int_Tables_number   1
_chemical_formula_structural   KH3CN
_chemical_formula_sum   'K4 H12 C4 N4'
_cell_volume   989.21940192
_cell_formula_units_Z   4
loop_
 _symmetry_equiv_pos_site_id
 _symmetry_equiv_pos_as_xyz
  1  'x, y, z'
loop_
 _atom_site_type_symbol
 _atom_site_label
 _atom_site_symmetry_multiplicity
 _atom_site_fract_x
 _atom_site_fract_y
 _atom_site_fract_z
 _atom_site_occupancy
  K  K0  1  0.41440950  0.93569061  0.44246075  1.0
  K  K1  1  0.08559050  0.43569061  0.44246075  1.0
  H  H2  1  0.88151675  0.99381887  0.40703864  1.0
  H  H3  1  0.61848325  0.49381887  0.40703864  1.0
  H  H4  1  0.75682797  0.17346037  0.40881248  1.0
  H  H5  1  0.74317203  0.67346037  0.40881248  1.0
  H  H6  1  0.94424537  0.12550882  0.35038408  1.0
  H  H7  1  0.55575463  0.62550882  0.35038408  1.0
  C  C8  1  0.57935211  0.30145984  0.48285702  1.0
  C  C9  1  0.92064789  0.80145984  0.48285702  1.0
  N  N10  1  0.81012743  0.08256866  0.37871136  1.0
  N  N11  1  0.68987257  0.58256866  0.37871136  1.0
  K  K12  1  0.58559050  0.60187110  0.55753925  1.0
  K  K13  1  0.91440950  0.10187110  0.55753925  1.0
  H  H14  1  0.11848325  0.54374284  0.59296136  1.0
  H  H15  1  0.38151675  0.04374284  0.59296136  1.0
  H  H16  1  0.24317203  0.36410135  0.59118752  1.0
  H  H17  1  0.25682797  0.86410135  0.59118752  1.0
  H  H18  1  0.05575463  0.41205290  0.64961592  1.0
  H  H19  1  0.44424537  0.91205290  0.64961592  1.0
  C  C20  1  0.42064789  0.23610188  0.51714298  1.0
  C  C21  1  0.07935211  0.73610188  0.51714298  1.0
  N  N22  1  0.18987257  0.45499306  0.62128864  1.0
  N  N23  1  0.31012743  0.95499306  0.62128864  1.0
