# Supplementary material for: Search for Low-Periodic Substructures in Crystalline Solids: A Novel Approach
Source: ACS Appl Mater Interfaces. 2026 May 5;18(19):27997–8008. doi: 10.1021/acsami.6c03558 (PMC13195581; doi:10.1021/acsami.6c03558)
Supplement: Supplementary file 2 [file am6c03558_si_002.zip › Supporting_archive/CSS_identified_2p_substructure/_3232705f-7e97-42af-ae33-68ec43de9c5a_form2-BV-component_1-Ag4Hg4S4Br4-2p.cif]

# generated using pymatgen
data_AgHgSBr
_symmetry_space_group_name_H-M   'P 1'
_cell_length_a   9.35904892
_cell_length_b   4.63565264
_cell_length_c   25.09464553
_cell_angle_alpha   90.00000000
_cell_angle_beta   90.00000000
_cell_angle_gamma   90.00000000
_symmetry_Int_Tables_number   1
_chemical_formula_structural   AgHgSBr
_chemical_formula_sum   'Ag4 Hg4 S4 Br4'
_cell_volume   1088.73871943
_cell_formula_units_Z   4
loop_
 _symmetry_equiv_pos_site_id
 _symmetry_equiv_pos_as_xyz
  1  'x, y, z'
loop_
 _atom_site_type_symbol
 _atom_site_label
 _atom_site_symmetry_multiplicity
 _atom_site_fract_x
 _atom_site_fract_y
 _atom_site_fract_z
 _atom_site_occupancy
  Ag  Ag0  1  0.41086790  0.00000000  0.38836461  1.0
  Ag  Ag1  1  0.58913210  0.00000000  0.61163539  1.0
  Ag  Ag2  1  0.08913210  0.00000000  0.38836461  1.0
  Ag  Ag3  1  0.91086790  0.00000000  0.61163539  1.0
  Hg  Hg4  1  0.50000000  0.50000000  0.50000000  1.0
  Hg  Hg5  1  0.00000000  0.50000000  0.50000000  1.0
  Hg  Hg6  1  0.25000000  0.50000000  0.60467368  1.0
  Hg  Hg7  1  0.75000000  0.50000000  0.39532632  1.0
  S  S8  1  0.50501690  0.50000000  0.59548047  1.0
  S  S9  1  0.49498310  0.50000000  0.40451952  1.0
  S  S10  1  0.99498310  0.50000000  0.59548047  1.0
  S  S11  1  0.00501690  0.50000000  0.40451952  1.0
  Br  Br12  1  0.25000000  0.00000000  0.49308183  1.0
  Br  Br13  1  0.75000000  0.00000000  0.50691817  1.0
  Br  Br14  1  0.25000000  0.00000000  0.29886854  1.0
  Br  Br15  1  0.75000000  0.00000000  0.70113146  1.0
