# Supplementary material for: Search for Low-Periodic Substructures in Crystalline Solids: A Novel Approach
Source: ACS Appl Mater Interfaces. 2026 May 5;18(19):27997–8008. doi: 10.1021/acsami.6c03558 (PMC13195581; doi:10.1021/acsami.6c03558)
Supplement: Supplementary file 2 [file am6c03558_si_002.zip › Supporting_archive/CSS_identified_2p_substructure/_327559d2-1ae4-4fed-9c8e-a2018626be45_form2-BV-component_1-Zr2Br2N2-2p.cif]

# generated using pymatgen
data_ZrBrN
_symmetry_space_group_name_H-M   'P 1'
_cell_length_a   3.67405782
_cell_length_b   3.67405782
_cell_length_c   21.64783603
_cell_angle_alpha   90.00000000
_cell_angle_beta   90.00000000
_cell_angle_gamma   120.00000000
_symmetry_Int_Tables_number   1
_chemical_formula_structural   ZrBrN
_chemical_formula_sum   'Zr2 Br2 N2'
_cell_volume   253.06791964
_cell_formula_units_Z   2
loop_
 _symmetry_equiv_pos_site_id
 _symmetry_equiv_pos_as_xyz
  1  'x, y, z'
loop_
 _atom_site_type_symbol
 _atom_site_label
 _atom_site_symmetry_multiplicity
 _atom_site_fract_x
 _atom_site_fract_y
 _atom_site_fract_z
 _atom_site_occupancy
  Zr  Zr0  1  0.66666667  0.33333333  0.43925222  1.0
  Zr  Zr1  1  0.33333333  0.66666667  0.56074778  1.0
  Br  Br2  1  1.00000000  1.00000000  0.34645495  1.0
  Br  Br3  1  1.00000000  1.00000000  0.65354505  1.0
  N  N4  1  0.66666667  0.33333333  0.54053974  1.0
  N  N5  1  0.33333333  0.66666667  0.45946026  1.0
