# Supplementary material for: Search for Low-Periodic Substructures in Crystalline Solids: A Novel Approach
Source: ACS Appl Mater Interfaces. 2026 May 5;18(19):27997–8008. doi: 10.1021/acsami.6c03558 (PMC13195581; doi:10.1021/acsami.6c03558)
Supplement: Supplementary file 2 [file am6c03558_si_002.zip › Supporting_archive/CSS_identified_2p_substructure/_32bad6c5-bdce-4677-bf41-e30de89ac287_form2-BV-component_1-Nb4Te16Os4-2p.cif]

# generated using pymatgen
data_NbTe4Os
_symmetry_space_group_name_H-M   'P 1'
_cell_length_a   3.84170918
_cell_length_b   12.63619812
_cell_length_c   25.78587413
_cell_angle_alpha   90.00000000
_cell_angle_beta   90.00000000
_cell_angle_gamma   90.00000000
_symmetry_Int_Tables_number   1
_chemical_formula_structural   NbTe4Os
_chemical_formula_sum   'Nb4 Te16 Os4'
_cell_volume   1251.76490205
_cell_formula_units_Z   4
loop_
 _symmetry_equiv_pos_site_id
 _symmetry_equiv_pos_as_xyz
  1  'x, y, z'
loop_
 _atom_site_type_symbol
 _atom_site_label
 _atom_site_symmetry_multiplicity
 _atom_site_fract_x
 _atom_site_fract_y
 _atom_site_fract_z
 _atom_site_occupancy
  Nb  Nb0  1  0.50000000  0.71742348  0.62534748  1.0
  Nb  Nb1  1  0.00000000  0.28255315  0.36752153  1.0
  Nb  Nb2  1  0.50000000  0.94614052  0.37562506  1.0
  Te  Te3  1  0.50000000  0.66106505  0.42161078  1.0
  Te  Te4  1  0.50000000  0.15694361  0.42835026  1.0
  Te  Te5  1  0.50000000  0.32870832  0.29131259  1.0
  Te  Te6  1  0.00000000  0.67122621  0.54915963  1.0
  Te  Te7  1  0.50000000  0.42992112  0.57602438  1.0
  Te  Te8  1  0.00000000  0.57005580  0.31813344  1.0
  Te  Te9  1  0.00000000  0.42368488  0.44781954  1.0
  Te  Te10  1  0.50000000  0.92769063  0.57520327  1.0
  Te  Te11  1  0.00000000  0.07228552  0.31735267  1.0
  Te  Te12  1  0.00000000  0.89918972  0.45174906  1.0
  Te  Te13  1  0.50000000  0.80982125  0.29266261  1.0
  Te  Te14  1  0.00000000  0.19022555  0.55053142  1.0
  Os  Os15  1  0.50000000  0.23022108  0.62380465  1.0
  Os  Os16  1  0.00000000  0.76977028  0.36592644  1.0
  Os  Os17  1  0.50000000  0.46162655  0.37477926  1.0
  Nb  Nb18  1  0.00000000  0.05383736  0.63344955  1.0
  Te  Te19  1  0.00000000  0.33891839  0.67950817  1.0
  Te  Te20  1  0.00000000  0.84302905  0.68619527  1.0
  Te  Te21  1  0.50000000  0.57634531  0.70568434  1.0
  Te  Te22  1  0.50000000  0.10073838  0.70959874  1.0
  Os  Os23  1  0.00000000  0.53835984  0.63264985  1.0
