# Supplementary material for: Search for Low-Periodic Substructures in Crystalline Solids: A Novel Approach
Source: ACS Appl Mater Interfaces. 2026 May 5;18(19):27997–8008. doi: 10.1021/acsami.6c03558 (PMC13195581; doi:10.1021/acsami.6c03558)
Supplement: Supplementary file 3 [file am6c03558_si_003.xlsx]

## Sheet: identified_layers
	db	refcode	initial_crystal_structures_cif_(experimental)	input_MC2D_filenames_(DFT_relaxed)	crystal_composition	orientation_in_original_cell	component_composition_CSS	periodicity	estimated_charge	components_per_cell_formula	BVS_x_periodicity	xbvs	mean_inter_bv	inter_bvs_per_interface	inter_bvs_per_unit_area	inter_contact_atoms	inter_contact_atoms_count	inter_contact_arbitrary_types_count	inter_contact_arbitrary_types	inter_contacts_bv_ML_estimated_(unreliable_share)	atom_valences	3-p	2-p	1-p	max_intracomponent_bond	max_intracomponent_bond_strength	CSS_identified_2p_substructure	binding_energy, meV_per_A2	uuid_extracted_2D	component_composition_OLG_ALGORITHM	OLD_ALGO_LAYER_equals_NEW_ALGO_LAYER
101	COD	4031676	_3efe70a6-9127-42f6-87e9-263583a1f346_form2	_6776b1b7-ec5d-4c25-a0c7-fd4db7785759_form2	Ag1 C2 Cl2 F6 N2 Sb1	(1, 0, 0)	Ag1 Sb1 C2 N2 Cl2 F6	2	0	(Ag2Sb2C4N4Cl4F12)2	{3: 28.921040000000005, 2: 28.6318, 1: 28.266839999999995, 0: 27.89112}	0.989999	0.00803444	0.28924	0.0035306	C..F|Cl..F|Cl..N|F..N	{'Cl..F': 40, 'C..F': 16, 'Cl..N': 8, 'F..N': 8}	{'LNM..NM': 48, 'LNM..LNM': 24}	LNM..LNM|LNM..NM	0	{'Ag': [1.39], 'Sb': [5.13], 'C': [3.75], 'N': [2.83], 'Cl': [1.59], 'F': [1.0, 1.01, 1.02]}	0.280837	0.354358	0.364805	Ag..F_2.888	0.0528	_6776b1b7-ec5d-4c25-a0c7-fd4db7785759_form2-BV-component_1-Ag2Sb2C4N4Cl4F12-2p	16.7064	3e43e694-e478-49c7-86d8-067670e2f9d9	Ag1 Sb1 C2 N2 Cl2 F6	1
61	COD	4502554	_1261836e-f795-428f-92c8-4f860e964c7a_form2	_38eb9169-7792-495a-9cec-7560eff3cd40_form2	C8 Cu2 F6 H8 N4 Nb1	(1, 1, -1)	Nb1 Cu2 H8 C8 N4 F6	2	0	(Nb1Cu2H8C8N4F6)2	{3: 34.44273999999996, 2: 34.286939999999966, 1: 33.40419999999999, 0: 30.781640000000003}	0.995477	0.00486875	0.1558	0.00312042	C..F|Cu..H|F..N|H..H|H..N	{'Cu..H': 16, 'H..N': 16, 'C..F': 16, 'H..H': 8, 'F..N': 8}	{'LNM..LNM': 24, 'H..TM': 16, 'H..LNM': 16, 'H..H': 8}	H..H|H..LNM|H..TM|LNM..LNM	0	{'Nb': [5.28], 'Cu': [1.42], 'H': [1.14], 'C': [3.86], 'N': [3.33], 'F': [1.12, 1.14, 1.15]}	0.0425555	0.241113	0.716331	Cu..F_2.675	0.05434	_38eb9169-7792-495a-9cec-7560eff3cd40_form2-BV-component_1-Nb1Cu2H8C8N4F6-2p	9.44035	e1ae7b4e-e0c1-42ae-b1b1-5126effdc48a	Nb1 Cu2 H8 C8 N4 F6	1
134	ICSD	670012	_889865fb-546d-48de-adc6-297d46f48746_form2	_6a7828bb-9318-4bcf-b28c-c30efe2d4b3a_form2	C2 Cu1 H3 O2	(0, 0, 1)	Cu1 H3 C2 O2	2	0	(Cu4H12C8O8)2	{3: 35.598499999999994, 2: 35.485569999999996, 1: 35.034510000000004, 0: 34.05459}	0.996828	0.00941083	0.11293	0.0037415	H..H	{'H..H': 24}	{'H..H': 24}	H..H	0	{'Cu': [1.75, 1.77], 'H': [1.19, 1.22, 1.26], 'C': [4.02, 4.05, 4.11, 4.12], 'O': [1.99, 2.07, 2.08, 2.18]}	0.0731455	0.292154	0.6347	Cu..Cu_3.176	0.05828	_6a7828bb-9318-4bcf-b28c-c30efe2d4b3a_form2-BV-component_1-Cu4H12C8O8-2p	8.55265	bf3af833-f026-4f7c-ba22-67a6fe236809	Cu1 H3 C2 O2	1
251	COD	9001506	_7c0c46ae-eda3-4a88-9b10-2d72938537a8_form2	_85bda34b-5fcd-4017-afe4-c037c66c40cc_form2	Cl2 Cu1	(0, 0, 1)	Cu1 Cl2	2	0	(Cu1Cl2)2	{3: 1.8998999999999997, 2: 1.8446599999999995, 1: 1.70238, 0: 0.11672}	0.970925	0.0184133	0.05524	0.00473932	Cl..Cl	{'Cl..Cl': 6}	{'NM..NM': 6}	NM..NM	0	{'Cu': [1.77], 'Cl': [1.02]}	0.0309784	0.07979	0.889232	Cu..Cl_3.03	0.05836	_85bda34b-5fcd-4017-afe4-c037c66c40cc_form2-BV-component_1-Cu1Cl2-2p	19.6672	b4b9740d-ab93-4555-b9eb-91e391364377	Cu1 Cl2	1
583	COD	1008205	_2d67c05c-deb7-4602-a81f-9b37f83cfc00_form2	_f81588c6-9deb-4952-8615-615cf573edfc_form2	I1 Sb1 Te1	(0, 1, 0)	Sb1 Te1 I1	2	0	(Sb2Te2I2)2	{3: 5.845390000000002, 2: 5.591350000000001, 1: 5.190660000000001, 0: 3.3626999999999994}	0.95654	0.0282267	0.25404	0.00826034	I..I|I..Sb|I..Te|Te..Te	{'I..Te': 8, 'I..Sb': 4, 'I..I': 4, 'Te..Te': 2}	{'MTL..NM': 12, 'NM..NM': 4, 'MTL..MTL': 2}	MTL..MTL|MTL..NM|NM..NM	0	{'Sb': [2.67], 'Te': [2.26], 'I': [0.91]}	0.102324	0.161393	0.736282	Sb..Sb_3.696	0.06741	_f81588c6-9deb-4952-8615-615cf573edfc_form2-BV-component_1-Sb2Te2I2-2p	17.675	47227ded-9dda-4acb-8056-bb86e807e55d	Sb1 Te1 I1	1
114	ICSD	33526	_433bf79d-3119-4821-9549-ed6d733f3008_form2	_4ef8dcac-2989-43c4-9e6b-e00259950a6f_form2	Au1 C1 Cl1 O1	(1, -1, 0)	Au1 C1 Cl1 O1	2	0	(Au2C2Cl2O2)2	{3: 7.2450399999999995, 2: 7.168919999999998, 0: 6.675420000000001}	0.989494	0.0126867	0.07612	0.00364301	Cl..O|O..O	{'Cl..O': 8, 'O..O': 4}	{'LNM..NM': 8, 'LNM..LNM': 4}	LNM..LNM|LNM..NM	0	{'Au': [1.64], 'C': [2.71], 'Cl': [0.82], 'O': [2.07]}	0.133633	0.866367		Au..Au_3.307	0.0687	_4ef8dcac-2989-43c4-9e6b-e00259950a6f_form2-BV-component_1-Au2C2Cl2O2-2p	12.0803	b685db66-13bf-433e-b7ae-0d2cb727ba0e	Au1 C1 Cl1 O1	1
502	COD	2224407	_73d8c72f-22a7-4ce1-8cd7-aa998b5bf4d3_form2	_a80b5da6-4299-4c43-aca4-5707eaff7c02_form2	Ag1 C7 H4 N4	(1, 0, 0)	Ag1 H4 C7 N4	2	0	(Ag2H8C14N8)2	{3: 44.59951000000001, 2: 44.17533, 1: 43.64635, 0: 43.40223}	0.990489	0.0163146	0.42418	0.00707132	Ag..C|Ag..H|Ag..N|C..C|C..H|H..H|H..N|N..N	{'H..N': 16, 'H..H': 10, 'C..H': 8, 'N..N': 4, 'Ag..H': 4, 'Ag..C': 4, 'Ag..N': 4, 'C..C': 2}	{'H..LNM': 24, 'H..H': 10, 'LNM..TM': 8, 'LNM..LNM': 6, 'H..TM': 4}	H..H|H..LNM|H..TM|LNM..LNM|LNM..TM	0	{'Ag': [1.36], 'H': [1.13, 1.15, 1.17, 1.2], 'C': [3.65, 3.72, 3.86, 3.98, 3.99, 4.07], 'N': [2.32, 2.63, 3.2, 3.24]}	0.354286	0.441818	0.203895	Ag..N_2.826	0.07158	_a80b5da6-4299-4c43-aca4-5707eaff7c02_form2-BV-component_1-Ag2H8C14N8-2p	22.2711	5927d929-6257-45f4-8629-7c485a2a3f19	Ag1 H4 C7 N4	1
301	COD	4301868	_b5a0a338-82ed-40c6-b2bf-219cebe70d95_form2	_8945bce7-5dd1-4bb5-81f2-63fab94bf42d_form2	C6 Cu1 H2 N2 O4	(1, 2, 2)	Cu1 H2 C6 N2 O4	2	0	(Cu2H4C12N4O8)2	{3: 41.38113999999998, 2: 40.76210999999999, 1: 40.608259999999994, 0: 38.95233999999999}	0.985041	0.0158726	0.61903	0.00521794	C..C|C..H|C..O|Cu..O|H..N|H..O|N..O|O..O	{'C..O': 32, 'C..H': 8, 'N..O': 8, 'H..O': 8, 'Cu..O': 8, 'O..O': 6, 'H..N': 4, 'C..C': 4}	{'LNM..LNM': 50, 'H..LNM': 20, 'LNM..TM': 8}	H..LNM|LNM..LNM|LNM..TM	0	{'Cu': [1.75, 1.81], 'H': [1.16, 1.26], 'C': [3.8, 3.88, 3.9, 3.91, 3.94, 4.04], 'N': [3.2, 3.23], 'O': [1.76, 1.79, 1.85, 1.88]}	0.254871	0.063344	0.681785	H..O_2.063	0.07318	_8945bce7-5dd1-4bb5-81f2-63fab94bf42d_form2-BV-component_1-Cu2H4C12N4O8-2p	20.869	06ded7c5-6463-432c-9d27-79f502241a71	Cu1 H2 C6 N2 O4	1
130	COD	1527685	_e7ae0cc4-67c0-40bd-966c-e3c7b9a35aa3_form2	_ac4e6b67-c245-4ee2-b1f8-b70f5e6d5791_form2	O7 Tc2	(0, 1, 0)	Tc2 O7	2	0	(Tc4O14)4	{3: 49.328200000000066, 2: 49.03028000000003, 0: 47.46048}	0.99396	0.00931	0.14896	0.0037154	O..O	{'O..O': 64}	{'LNM..LNM': 64}	LNM..LNM	0	{'Tc': [5.91], 'O': [1.73, 1.78, 1.82, 2.2]}	0.15951	0.84049		Tc..O_2.83	0.07404	_ac4e6b67-c245-4ee2-b1f8-b70f5e6d5791_form2-BV-component_3-Tc4O14-2p	6.12596	e583bdb7-15b7-411a-97b6-3c76519cf7d2	Tc2 O7	1
780	ICSD	424763	_71325e9c-558c-4cd2-a8e2-638940dd8449_form2	_bf7a0d2a-6ef4-40d4-83f0-1b599f15d273_form2	C8 Cl1 Cu1 H4 N2 O1	(0, 0, 1)	Cu1 H4 C8 N2 Cl1 O1	2	0	(Cu2H8C16N4Cl2O2)2	{3: 47.825639999999986, 2: 47.377919999999996, 1: 46.97246, 0: 45.87595999999999}	0.990638	0.0203509	0.44772	0.0111792	Cl..H|Cu..H|H..H|H..O	{'H..H': 16, 'H..O': 12, 'Cl..H': 12, 'Cu..H': 4}	{'H..H': 16, 'H..LNM': 12, 'H..NM': 12, 'H..TM': 4}	H..H|H..LNM|H..NM|H..TM	0	{'Cu': [1.6], 'H': [1.12, 1.16, 1.18, 1.19], 'C': [3.87, 3.93, 3.96, 3.98, 4.01, 4.02], 'N': [3.12, 3.72], 'Cl': [1.33], 'O': [1.62]}	0.229638	0.207962	0.5624	H..Cl_2.67	0.08067	_bf7a0d2a-6ef4-40d4-83f0-1b599f15d273_form2-BV-component_1-Cu2H8C16N4Cl2O2-2p	22.2354	ce00cd29-3d0a-4e09-af0c-060f718d3441	Cu1 H4 C8 N2 Cl1 O1	1
1405	ICSD	32561	_ea300583-ed1a-464c-81be-d7be0a0d8e6c_form2	_c3b14917-46dc-4aef-af40-6853494bb2c9_form2	Hg1 O1	(0, 1, 0)	Hg1 O1	2	0	(Hg8O8)2	{3: 14.940779999999995, 2: 13.944249999999993, 1: 12.723329999999994, 0: 9.515039999999999}	0.933301	0.0711807	0.99653	0.0270152	Hg..Hg|Hg..O	{'Hg..O': 24, 'Hg..Hg': 4}	{'LNM..TM': 24, 'TM..TM': 4}	LNM..TM|TM..TM	0.1429	{'Hg': [1.91, 1.92], 'O': [1.82]}	0.183667	0.225024	0.591309	Hg..O_2.843	0.08636	_c3b14917-46dc-4aef-af40-6853494bb2c9_form2-BV-component_1-Hg8O8-2p	30.7203	01e106c8-df1e-4caa-9d94-e3750ae568e7	Hg1 O1	1
410	ICSD	290326	_0b3bde7e-370f-468d-852d-989451c787d7_form2	_9ea367e9-6e89-4ed3-abfe-12e1f7ecff2d_form2	C4 Cu1 H6 N8	(1, 0, 0)	Cu1 H6 C4 N8	2	0	(Cu2H12C8N16)2	{3: 46.92014000000001, 2: 46.51944000000001, 0: 45.31844000000001}	0.99146	0.0250438	0.4007	0.00611661	C..H|C..N|H..H|H..N	{'H..H': 8, 'C..N': 8, 'C..H': 8, 'H..N': 8}	{'H..LNM': 16, 'H..H': 8, 'LNM..LNM': 8}	H..H|H..LNM|LNM..LNM	0	{'Cu': [1.84], 'H': [1.23, 1.25], 'C': [3.68, 3.69], 'N': [2.33, 2.53, 3.23, 3.24, 3.29]}	0.250172	0.749828		H..N_2.02	0.08752	_9ea367e9-6e89-4ed3-abfe-12e1f7ecff2d_form2-BV-component_1-Cu2H12C8N16-2p	20.3029	798ad01b-27ff-46c8-895b-11154afd507e	Cu1 H6 C4 N8	1
37	COD	1528015	_9189d0fd-baff-425c-bf0d-c6813d010df7_form2	_8d1d7ff7-823d-4f04-94d6-7d8b645489a6_form2	Al2 Cl8 Cu1	(1, 0, 0)	Al2 Cu1 Cl8	2	0	(Al4Cu2Cl16)2	{3: 14.9936, 2: 14.75128, 0: 14.004619999999997}	0.983838	0.0100967	0.24232	0.00273174	Cl..Cl	{'Cl..Cl': 48}	{'NM..NM': 48}	NM..NM	0	{'Al': [2.74], 'Cu': [1.66], 'Cl': [0.9, 0.94, 1.04, 1.05]}	0.24502	0.75498		Cu..Cl_2.869	0.09008	_8d1d7ff7-823d-4f04-94d6-7d8b645489a6_form2-BV-component_1-Al4Cu2Cl16-2p	14.4793	8569f8bc-14ad-46fd-8128-303cc9be9a93	Al2 Cu1 Cl8	1
1580	ICSD	410802	_40c9c5f6-4112-430a-99c2-1a3411807f9c_form2	_26e92255-e7bd-4ffa-9532-db0a690182de_form2	F6 Ti1 Tl2	(0, 0, 1)	Ti1 Tl2 F6	2	0	(Ti1Tl2F6)2	{3: 5.865720000000003, 2: 4.721999999999998, 0: 4.1427}	0.805016	0.047655	1.14372	0.0373414	F..F|F..Tl	{'F..Tl': 36, 'F..F': 12}	{'ENM..LNM': 36, 'LNM..LNM': 12}	ENM..LNM|LNM..LNM	0	{'Ti': [3.91], 'Tl': [0.83], 'F': [1.03]}	0.663788	0.336212		Tl..F_2.898	0.09197	_26e92255-e7bd-4ffa-9532-db0a690182de_form2-BV-component_1-Ti1Tl2F6-2p	34.5264	22638eae-5713-4e86-ad23-079c8e6e51ef	Ti1 Tl2 F6	1
681	ICSD	60055	_82fdb850-4aa6-423a-b12c-63ba3ade3cc6_form2	_7df174b7-23c5-47cf-8f4d-80baa51caae8_form2	Hg1 N1 O2	(1, 0, -2)	Hg1 N1 O2	2	0	(Hg4N4O8)2	{3: 16.9267, 2: 16.015500000000003, 0: 15.56479}	0.946168	0.0253111	0.9112	0.0096897	Hg..Hg|Hg..O|N..N|N..O|O..O	{'Hg..O': 24, 'O..O': 20, 'N..O': 16, 'N..N': 8, 'Hg..Hg': 4}	{'LNM..LNM': 44, 'LNM..TM': 24, 'TM..TM': 4}	LNM..LNM|LNM..TM|TM..TM	0.0556	{'Hg': [1.72], 'N': [3.04], 'O': [1.8, 1.9]}	0.66906	0.33094		Hg..N_2.894	0.09428	_7df174b7-23c5-47cf-8f4d-80baa51caae8_form2-BV-component_1-Hg4N4O8-2p	15.8133	0a73c44e-5ccb-4326-9b1b-650e3ed96ea1	Hg1 N1 O2	1
88	COD	1530952	_07ec19a3-1c4c-4f3e-8e6d-3a44687d05d2_form2	_07d6247d-034c-4546-baa6-10294942e661_form2	Cl8 Cu1 Ga2	(1, 0, 0)	Ga2 Cu1 Cl8	2	0	(Ga4Cu2Cl16)2	{3: 14.581310000000002, 2: 14.26986, 0: 13.498880000000002}	0.97864	0.0111232	0.31145	0.00345225	Cl..Cl|Cl..Ga	{'Cl..Cl': 48, 'Cl..Ga': 8}	{'NM..NM': 48, 'ENM..NM': 8}	ENM..NM|NM..NM	0	{'Ga': [2.61], 'Cu': [1.68], 'Cl': [0.9, 0.94, 1.0]}	0.287732	0.712268		Cu..Cl_2.852	0.09439	_07d6247d-034c-4546-baa6-10294942e661_form2-BV-component_1-Ga4Cu2Cl16-2p	14.9468	cfc068d4-090a-4ce8-80f5-70d5d6de7867	Ga2 Cu1 Cl8	1
270	ICSD	410079	_ae1ff83f-95e9-46ec-adf8-e90c8ebe5f00_form2	_f5967f1a-2321-4603-8ccf-e19369b68ec4_form2	B1 C3 Cs1 F9 N1 O2	(0, 0, 1)	Cs1 B1 C3 N1 O2 F9	2	0	(Cs2B2C6N2O4F18)2	{3: 31.746830000000003, 2: 31.50056, 1: 30.766520000000007, 0: 30.219120000000004}	0.992243	0.00879536	0.24627	0.00491038	Cs..F|F..F	{'F..F': 48, 'Cs..F': 8}	{'LNM..LNM': 48, 'EPM..LNM': 8}	EPM..LNM|LNM..LNM	0	{'Cs': [1.09], 'B': [2.95], 'C': [3.3, 3.33], 'N': [3.79], 'O': [1.91, 1.94], 'F': [1.1, 1.11, 1.12, 1.13, 1.14, 1.15, 1.16]}	0.161202	0.480484	0.358314	Cs..F_3.201	0.09486	_f5967f1a-2321-4603-8ccf-e19369b68ec4_form2-BV-component_1-Cs2B2C6N2O4F18-2p	7.84233	151c8190-0c1f-48e1-af87-13bb6e3f6634	Cs1 B1 C3 N1 O2 F9	1
839	ICSD	31925	_60fbd712-4c9c-45f3-8560-39d53bbcd4c1_form2	_71dd2821-898e-4107-9968-7c2c11ae42ad_form2	Br1 Hg1 O3	(1, 1, 0)	Hg1 Br1 O3	2	0	(Hg4Br4O12)2	{3: 21.47217999999999, 2: 20.997539999999994, 1: 19.918099999999995, 0: 19.172759999999997}	0.977895	0.0263689	0.47464	0.0123201	Br..O|O..O	{'O..O': 20, 'Br..O': 16}	{'LNM..LNM': 20, 'LNM..NM': 16}	LNM..LNM|LNM..NM	0	{'Hg': [1.7], 'Br': [3.93], 'O': [1.6, 1.7, 1.8]}	0.206417	0.46944	0.324143	Hg..O_2.794	0.09866	_71dd2821-898e-4107-9968-7c2c11ae42ad_form2-BV-component_1-Hg4Br4O12-2p	37.8188	1d6c121d-6358-4da5-a635-7ec0665561f7	Hg1 Br1 O3	1
622	ICSD	49538	_c3fdc962-6a77-42a6-9379-015af24fbb8c_form2	_4cc131eb-c61c-44cf-afb2-ecc73bb59751_form2	H3 N3 Pb1 S2	(0, 1, 0)	H3 Pb1 S2 N3	2	0	(H6Pb2S4N6)4	{3: 39.361, 2: 38.76345999999999, 1: 37.50731999999999, 0: 36.115959999999994}	0.984819	0.0186731	0.29877	0.00879619	H..H|H..N|H..S|N..S|S..S	{'H..N': 24, 'H..H': 16, 'N..S': 8, 'S..S': 8, 'H..S': 8}	{'H..LNM': 24, 'H..H': 16, 'LNM..NM': 8, 'NM..NM': 8, 'H..NM': 8}	H..H|H..LNM|H..NM|LNM..NM|NM..NM	0	{'H': [1.21, 1.25, 1.27], 'Pb': [2.45], 'S': [1.96, 3.04], 'N': [2.48, 2.49, 2.53, 3.38]}	0.184139	0.387095	0.428765	Pb..S_3.401	0.09901	_4cc131eb-c61c-44cf-afb2-ecc73bb59751_form2-BV-component_3-H6Pb2S4N6-2p	18.9182	04259c98-e7de-4626-9e79-cb3084c30fe7	H3 Pb1 S2 N3	1
738	COD	7103193	_de153bb2-6efa-41f3-b905-d91c7e8f9c26_form2	_93e4620c-2d89-4120-9e72-8a91752eb162_form2	Ag1 C1 H3 N2	(0, 1, 0)	Ag1 H3 C1 N2	2	0	(Ag2H6C2N4)4	{3: 28.05972, 2: 27.645039999999995, 1: 26.46512, 0: 25.56772}	0.985222	0.0259175	0.20734	0.0104906	H..H|H..N	{'H..N': 24, 'H..H': 8}	{'H..LNM': 24, 'H..H': 8}	H..H|H..LNM	0	{'Ag': [1.69], 'H': [1.25, 1.29], 'C': [2.79], 'N': [2.37, 3.35]}	0.166404	0.473483	0.360112	Ag..Ag_3.388	0.09968	_93e4620c-2d89-4120-9e72-8a91752eb162_form2-BV-component_3-Ag2H6C2N4-2p	32.0051	c80df126-5848-4dca-bcd2-973d0ce0b2bf	Ag1 H3 C1 N2	1
96	ICSD	30433	_ae28151a-b39c-4c0a-83fe-7db07942bcda_form2	_2a804f41-4e8e-4cea-9d13-5d9a12c109db_form2	Ni2 O7 P2	(0, 0, 1)	Ni2 P2 O7	2	0	(Ni2P2O7)2	{3: 13.164840000000003, 2: 13.058440000000001, 1: 12.469200000000004, 0: 10.042080000000002}	0.991918	0.00818462	0.1064	0.00351315	O..O	{'O..O': 26}	{'LNM..LNM': 26}	LNM..LNM	0	{'Ni': [1.67], 'P': [4.62], 'O': [1.81, 1.93, 2.58]}	0.0340724	0.188692	0.777236	Ni..O_2.513	0.10037	_2a804f41-4e8e-4cea-9d13-5d9a12c109db_form2-BV-component_1-Ni2P2O7-2p	12.3216	435e212c-e96f-4b9b-86b3-c6d1241f8c32	Ni2 P2 O7	1
422	COD	1510297	_5bcfc27f-5928-47f4-9b6f-659ee8561ca9_form2	_36d8db68-5f12-4fa7-9908-d49bd7ad0ec9_form2	Au1 Se1	(0, 0, 1)	Au1 Se1	2	0	(Au4Se4)2	{3: 5.655410000000001, 2: 5.509520000000001, 1: 5.02882, 0: 1.9257899999999997}	0.974203	0.014589	0.14589	0.00623084	Au..Au|Au..Se|Se..Se	{'Se..Se': 10, 'Au..Se': 8, 'Au..Au': 2}	{'NM..NM': 10, 'NM..TM': 8, 'TM..TM': 2}	NM..NM|NM..TM|TM..TM	0.1	{'Au': [1.25, 1.59], 'Se': [1.4, 1.41]}	0.0391166	0.128887	0.831996	Au..Au_3.16	0.10209	_36d8db68-5f12-4fa7-9908-d49bd7ad0ec9_form2-BV-component_1-Au4Se4-2p	29.14	0186d836-65e5-4a60-a1c5-ae647b02a1f4	Au1 Se1	1
1014	COD	2107411	_2012f472-b4cf-4cdb-ba49-e9a7c811cbbe_form2	_d8172be9-0263-40d5-a643-7c006d2e6386_form2	C1 Cu1 H6 N2 O3	(1, 0, 0)	Cu1 H6 C1 N2 O3	2	0	(Cu4H24C4N8O12)2	{3: 50.27735, 2: 49.05101000000002, 1: 48.019680000000015, 0: 47.37176000000001}	0.975608	0.0306585	1.22634	0.0158283	C..H|H..H|H..O	{'H..O': 48, 'H..H': 24, 'C..H': 8}	{'H..LNM': 56, 'H..H': 24}	H..H|H..LNM	0	{'Cu': [1.7], 'H': [1.24, 1.25, 1.27, 1.31], 'C': [3.94], 'N': [3.29, 3.31], 'O': [1.75, 1.76, 1.78]}	0.422062	0.354947	0.222991	H..O_1.908	0.10298	_d8172be9-0263-40d5-a643-7c006d2e6386_form2-BV-component_1-Cu4H24C4N8O12-2p	51.9528	bc66c767-1a0b-4c6e-b37d-e3e6301d9803	Cu1 H6 C1 N2 O3	1
534	COD	7103195	_5b2f309a-c018-4538-93f6-8ea88315b13d_form2	_f97edf72-3386-41eb-9f3e-5c19dbb98f13_form2	Ag1 Br1 H3 N1	(0, 0, 1)	Ag1 H3 Br1 N1	2	0	(Ag2H6Br2N2)2	{3: 9.256419999999997, 2: 9.06718, 1: 8.68432, 0: 8.36709}	0.979556	0.01577	0.18924	0.00757396	Br..H|H..H	{'Br..H': 16, 'H..H': 8}	{'H..NM': 16, 'H..H': 8}	H..H|H..NM	0	{'Ag': [1.4], 'H': [1.21, 1.27], 'Br': [0.77], 'N': [3.29]}	0.212789	0.430504	0.356707	Ag..Br_3.052	0.10562	_f97edf72-3386-41eb-9f3e-5c19dbb98f13_form2-BV-component_1-Ag2H6Br2N2-2p	23.6461	434b0d3e-d58c-4894-9000-1c46fa673445	Ag1 H3 Br1 N1	1
1280	ICSD	26565	_bbdca1a7-9bfd-4335-b4df-56a58d16f938_form2	_b390e5b5-0b82-4bf4-b7e8-4d286961161a_form2	Cs3 I9 Zr2	(0, 0, 1)	Cs3 Zr2 I9	2	0	(Cs3Zr2I9)4	{3: 21.22041999999997, 2: 18.554139999999983, 0: 15.88623999999999}	0.874353	0.0555475	1.33314	0.0225247	Cs..I|I..I	{'Cs..I': 72, 'I..I': 24}	{'EPM..NM': 72, 'NM..NM': 24}	EPM..NM|NM..NM	0	{'Cs': [0.99, 1.09], 'Zr': [3.74], 'I': [1.1, 1.36]}	0.499848	0.500152		Cs..I_4.01	0.10602	_b390e5b5-0b82-4bf4-b7e8-4d286961161a_form2-BV-component_3-Cs3Zr2I9-2p	64.7334	52a0288d-20cd-4efb-81d1-e3c60060f494	Cs3 Zr2 I9	1
959	ICSD	411788	_3e7cea6e-e9eb-44da-9dd7-248eecd84784_form2	_99c51618-a65b-4a1a-96de-6e170efd1e85_form2	As1 F7 Pb1	(0, 0, 1)	As1 Pb1 F7	2	0	(As2Pb2F14)2	{3: 12.388289999999994, 2: 11.887609999999992, 1: 11.409769999999993, 0: 10.474959999999994}	0.959584	0.0227582	0.50068	0.0145687	F..F|F..Pb	{'F..F': 28, 'F..Pb': 16}	{'LNM..LNM': 28, 'ENM..LNM': 16}	ENM..LNM|LNM..LNM	0	{'As': [4.0], 'Pb': [1.59], 'F': [0.94, 0.98, 1.0, 1.01]}	0.26168	0.249743	0.488578	Pb..F_2.814	0.10644	_99c51618-a65b-4a1a-96de-6e170efd1e85_form2-BV-component_1-As2Pb2F14-2p	36.9406	45d724c0-d603-4213-b0c5-48fa4ecdac8c	As1 Pb1 F7	1
634	COD	1510187	_198cf8bf-da30-402d-aa67-78258f86fb8b_form2	_0bff786d-ee8f-4206-bef2-fc260a678f71_form2	Au1 I4 Li1	(0, 0, 1)	Li1 Au1 I4	2	0	(Li1Au1I4)4	{3: 5.520600000000001, 2: 4.952039999999999, 1: 4.14824, 0: 3.1538200000000005}	0.897011	0.04738	0.28428	0.00905976	I..I	{'I..I': 24}	{'NM..NM': 24}	NM..NM	0	{'Li': [0.72], 'Au': [1.47], 'I': [0.82, 0.85]}	0.240225	0.339618	0.420157	Li..I_3.038	0.10967	_0bff786d-ee8f-4206-bef2-fc260a678f71_form2-BV-component_3-Li1Au1I4-2p	23.896	92dc755d-a9b3-4607-a381-e847b844c43d	Li1 Au1 I4	1
459	ICSD	408934	_2d40e648-b86f-4a6e-8a9a-f595083293c2_form2	_415fd834-d9fa-4e14-976e-2e1e6f5f69fe_form2	Br6 Na1 O2 W2	(1, 1, -1)	Na1 W2 Br6 O2	2	0	(Na1W2Br6O2)2	{3: 12.403439999999994, 2: 12.139499999999988, 1: 11.18459999999999, 0: 6.796049999999999}	0.97872	0.0188529	0.26394	0.00662384	Br..Br|Br..Na	{'Br..Br': 24, 'Br..Na': 4}	{'NM..NM': 24, 'EPM..NM': 4}	EPM..NM|NM..NM	0	{'Na': [1.08], 'W': [5.66], 'Br': [1.17, 1.75], 'O': [2.12]}	0.04707	0.170293	0.782637	Na..Br_3.146	0.11026	_415fd834-d9fa-4e14-976e-2e1e6f5f69fe_form2-BV-component_1-Na1W2Br6O2-2p	19.6177	bef7a072-401f-43f0-bf3c-e280c89bfc7b	Na1 W2 Br6 O2	1
813	ICSD	81979	_e49188b5-4e67-43c7-bb8e-43a7cb0fb662_form2	_91596c3a-d254-48c6-b2f1-fb498b3e20be_form2	Cl2 Sn1	(1, 0, 0)	Sn1 Cl2	2	0.0001	(Sn4Cl8)4	{3: 13.104710000000013, 2: 11.540970000000003, 1: 10.716330000000001, 0: 6.8965499999999995}	0.880673	0.0279239	0.78187	0.0117488	Cl..Cl|Cl..Sn	{'Cl..Cl': 64, 'Cl..Sn': 48}	{'NM..NM': 64, 'ENM..NM': 48}	ENM..NM|NM..NM	0	{'Sn': [1.5], 'Cl': [0.84, 0.85, 0.93]}	0.251885	0.132832	0.615284	Sn..Cl_3.126	0.11383	_91596c3a-d254-48c6-b2f1-fb498b3e20be_form2-BV-component_1-Sn4Cl8-2p	25.5258	95a73aea-deb7-4ec0-aa38-bd0ae49dd573	Sn1 Cl2	1
814	ICSD	81979	_e49188b5-4e67-43c7-bb8e-43a7cb0fb662_form2	_91596c3a-d254-48c6-b2f1-fb498b3e20be_form2	Cl2 Sn1	(1, 0, 0)	Sn1 Cl2	2	-0.0001	(Sn4Cl8)4	{3: 13.104710000000013, 2: 11.540970000000003, 1: 10.716330000000001, 0: 6.8965499999999995}	0.880673	0.0279239	0.78187	0.0117488	Cl..Cl|Cl..Sn	{'Cl..Cl': 64, 'Cl..Sn': 48}	{'NM..NM': 64, 'ENM..NM': 48}	ENM..NM|NM..NM	0	{'Sn': [1.5], 'Cl': [0.84, 0.85, 0.93]}	0.251885	0.132832	0.615284	Sn..Cl_3.126	0.11383	_91596c3a-d254-48c6-b2f1-fb498b3e20be_form2-BV-component_3-Sn4Cl8-2p	25.5258	95a73aea-deb7-4ec0-aa38-bd0ae49dd573	Sn1 Cl2	1
1213	COD	2203316	_2e03b798-8377-4d4e-be37-7e428d3f5b34_form2	_5cf168bf-427c-421d-8d60-4292b4254ea6_form2	Cl1 H1 Hg1 O4	(1, 0, 0)	Hg1 H1 Cl1 O4	2	0	(Hg4H4Cl4O16)2	{3: 30.751320000000007, 2: 29.008000000000006, 1: 27.832120000000003, 0: 22.132520000000007}	0.943309	0.0396209	1.74332	0.0208175	Cl..H|Cl..O|Hg..O|O..O	{'O..O': 32, 'Hg..O': 32, 'Cl..O': 16, 'Cl..H': 8}	{'LNM..LNM': 32, 'LNM..TM': 32, 'LNM..NM': 16, 'H..NM': 8}	H..NM|LNM..LNM|LNM..NM|LNM..TM	0	{'Hg': [1.98], 'H': [0.97], 'Cl': [4.55], 'O': [1.87, 1.9, 2.05]}	0.202269	0.136432	0.661299	Hg..O_2.739	0.11458	_5cf168bf-427c-421d-8d60-4292b4254ea6_form2-BV-component_1-Hg4H4Cl4O16-2p	36.1603	374a472c-f06b-4cc9-be5f-b402169df4f5	Hg1 H1 Cl1 O4	1
93	ICSD	413579	_49ea29a4-4a2b-41d5-9052-a267f8ce256f_form2	_79fb8324-533c-4be8-9401-38b5cfd0ecac_form2	Cl4 Ga1 Hg1	(0, 0, 1)	Ga1 Hg1 Cl4	2	0	(Ga2Hg2Cl8)2	{3: 7.915889999999999, 2: 7.7898999999999985, 1: 7.376540000000001, 0: 6.964180000000002}	0.984084	0.0114536	0.12599	0.00347469	Cl..Cl|Cl..Ga	{'Cl..Cl': 18, 'Cl..Ga': 4}	{'NM..NM': 18, 'ENM..NM': 4}	ENM..NM|NM..NM	0	{'Ga': [2.61], 'Hg': [1.6], 'Cl': [0.86, 0.89, 0.91, 1.05]}	0.132383	0.434334	0.433283	Hg..Cl_3.061	0.1163	_79fb8324-533c-4be8-9401-38b5cfd0ecac_form2-BV-component_1-Ga2Hg2Cl8-2p	15.1951	abaa12a0-1154-4609-8eb6-613dd46fa7c2	Ga1 Hg1 Cl4	1
469	COD	4321983	_5c9afbce-7b3d-4a5e-9cc7-93bf9496ea55_form2	_12aa7a5a-d3a8-452f-b8e4-e0152f6b2f14_form2	F7 K1 O4 Re2	(0, 0, 1)	K1 Re2 O4 F7	2	0	(K1Re2O4F7)4	{3: 30.08595999999997, 2: 29.72051999999998, 1: 28.171159999999993, 0: 26.979559999999985}	0.987853	0.01142	0.18272	0.0067552	F..F|F..O|O..O	{'F..O': 32, 'O..O': 28, 'F..F': 4}	{'LNM..LNM': 64}	LNM..LNM	0	{'K': [1.2], 'Re': [6.42], 'O': [1.96, 2.0], 'F': [1.11, 1.12, 1.19, 1.21]}	0.117641	0.498764	0.383595	K..O_2.893	0.11783	_12aa7a5a-d3a8-452f-b8e4-e0152f6b2f14_form2-BV-component_3-K1Re2O4F7-2p	20.164	681e9225-e6ff-43c2-969b-cf25d372665c	K1 Re2 O4 F7	1
1309	ICSD	36581	_6a6c3786-dc2c-42ea-b26f-cd6d40b724d0_form2	_1765d32d-3b69-47d2-a098-bbea8277a521_form2	Cu1 H1 O5 S1 Tl1	(0, 0, 1)	Tl1 Cu1 H1 S1 O5	2	0	(Tl2Cu2H2S2O10)2	{3: 19.454389999999993, 2: 18.824619999999992, 1: 17.857579999999988, 0: 14.86502}	0.967628	0.062977	0.62977	0.0234484	O..Tl|Tl..Tl	{'O..Tl': 16, 'Tl..Tl': 4}	{'ENM..LNM': 16, 'ENM..ENM': 4}	ENM..ENM|ENM..LNM	0.2	{'Tl': [1.16], 'Cu': [1.84], 'H': [0.91], 'S': [5.53], 'O': [1.93, 2.04]}	0.137224	0.210713	0.652063	Tl..O_2.913	0.11874	_1765d32d-3b69-47d2-a098-bbea8277a521_form2-BV-component_1-Tl2Cu2H2S2O10-2p	33.1147	edc286a0-8275-44f9-b64d-c60e2f53a6a1	Tl1 Cu1 H1 S1 O5	1
1371	ICSD	402032	_861b7afa-6314-46fc-b1ac-64977813996c_form2	_0764c717-8356-42c8-b966-0a6991ccd35c_form2	Br9 Nb2 Rb3	(0, 0, 1)	Rb3 Nb2 Br9	2	0	(Rb3Nb2Br9)4	{3: 26.764060000000008, 2: 24.248020000000015, 0: 21.524260000000005}	0.905992	0.0524175	1.25802	0.025667	Br..Br|Br..Rb	{'Br..Rb': 72, 'Br..Br': 24}	{'EPM..NM': 72, 'NM..NM': 24}	EPM..NM|NM..NM	0	{'Rb': [0.95, 1.14], 'Nb': [5.75], 'Br': [1.23, 1.61]}	0.480179	0.519821		Rb..Br_3.566	0.11966	_0764c717-8356-42c8-b966-0a6991ccd35c_form2-BV-component_3-Rb3Nb2Br9-2p	71.4017	eecc1c97-808e-438c-b343-2a73ef608b99	Rb3 Nb2 Br9	1
202	COD	4300227	_d3169bf7-6266-4f13-8def-a219fcc86ab9_form2	_44bb5666-da5c-48b6-bee5-38bb4126ec98_form2	F5 K1 N2 O2 S1	(0, 0, 1)	K1 S1 N2 O2 F5	2	0	(K2S2N4O4F10)2	{3: 23.242440000000006, 2: 23.123639999999998, 1: 21.254259999999995, 0: 20.85757999999999}	0.994889	0.0099	0.1188	0.00435823	F..F	{'F..F': 24}	{'LNM..LNM': 24}	LNM..LNM	0	{'K': [1.22], 'S': [5.04], 'N': [2.88, 4.35], 'O': [1.86, 1.94], 'F': [1.18, 1.19, 1.2]}	0.0498142	0.783853	0.166333	K..F_2.776	0.12009	_44bb5666-da5c-48b6-bee5-38bb4126ec98_form2-BV-component_1-K2S2N4O4F10-2p	13.2133	7705fc24-8847-46ec-bb3a-b13d21b28589	K1 S1 N2 O2 F5	1
1393	COD	1010308	_960cb0da-d361-4b8d-82b1-41a90ed25f3f_form2	_f9e61691-c5c5-448c-ab00-55651bb0cda9_form2	Ag1 N3	(1, -1, 1)	Ag1 N3	2	0	(Ag2N6)2	{3: 11.029720000000001, 2: 10.129760000000001, 1: 9.16192, 0: 8.496}	0.918406	0.0749967	0.89996	0.0265205	Ag..N|N..N	{'Ag..N': 16, 'N..N': 8}	{'LNM..TM': 16, 'LNM..LNM': 8}	LNM..LNM|LNM..TM	0	{'Ag': [1.52], 'N': [2.59, 4.32]}	0.355193	0.381984	0.262823	Ag..N_2.631	0.12098	_f9e61691-c5c5-448c-ab00-55651bb0cda9_form2-BV-component_1-Ag2N6-2p	58.8726	f4e8733d-2e7b-4db7-9ae3-713f550b76ce	Ag1 N3	1
122	ICSD	411443	_42e51f2e-6dcd-4c90-9466-3813b28fd0da_form2	_23d38284-921f-4581-bb6d-d47afeabe098_form2	Cl1 F5 K1 N1 W1	(1, 0, 0)	K1 W1 N1 Cl1 F5	2	0	(K4W4N4Cl4F20)2	{3: 35.80980000000004, 2: 35.58902000000002, 1: 33.84950000000001, 0: 32.80136000000001}	0.993835	0.0100355	0.22078	0.00368125	Cl..Cl|Cl..F|Cl..N	{'Cl..F': 24, 'Cl..Cl': 12, 'Cl..N': 8}	{'LNM..NM': 32, 'NM..NM': 12}	LNM..NM|NM..NM	0	{'K': [1.04], 'W': [6.01], 'N': [3.9], 'Cl': [1.61], 'F': [1.04, 1.07, 1.08, 1.09]}	0.0733869	0.578213	0.3484	K..F_2.77	0.12202	_23d38284-921f-4581-bb6d-d47afeabe098_form2-BV-component_1-K4W4N4Cl4F20-2p	10.042	f75a5df7-b51c-43fe-90cf-6288bf82ea71	K1 W1 N1 Cl1 F5	1
861	ICSD	18149	_9a1a072c-0759-42d6-b1d2-2791d31f4b72_form2	_a498a379-725c-4ae9-ad9f-8b75dfbdf877_form2	Ag1 C1 N1 O1	(0, 0, 1)	Ag1 C1 N1 O1	2	0	(Ag2C2N2O2)2	{3: 10.2103, 2: 9.942339999999998, 1: 9.59204, 0: 8.28604}	0.973756	0.02233	0.26796	0.0127835	Ag..O|C..O	{'Ag..O': 16, 'C..O': 8}	{'LNM..TM': 16, 'LNM..LNM': 8}	LNM..LNM|LNM..TM	0	{'Ag': [1.7], 'C': [3.71], 'N': [2.94], 'O': [1.86]}	0.139254	0.182044	0.678702	Ag..Ag_3.31	0.12297	_a498a379-725c-4ae9-ad9f-8b75dfbdf877_form2-BV-component_1-Ag2C2N2O2-2p	42.3974	049bf493-b03e-4d05-b590-8c972a2f29f8	Ag1 C1 N1 O1	1
184	COD	4313496	_96f11fa7-f0b0-49c3-8816-db95113ec200_form2	_fe34ccfe-711f-48b5-830f-e5bef347baf8_form2	Ag1 C8 H6 N4	(1, 0, 2)	Ag1 H6 C8 N4	2	0	(Ag2H12C16N8)2	{3: 50.69218999999998, 2: 50.232049999999994, 1: 49.90253, 0: 49.2634}	0.990923	0.00697182	0.46014	0.00419995	Ag..C|Ag..H|Ag..N|C..H|C..N|H..H|H..N|N..N	{'C..H': 44, 'H..N': 36, 'H..H': 16, 'C..N': 16, 'Ag..H': 8, 'N..N': 4, 'Ag..C': 4, 'Ag..N': 4}	{'H..LNM': 80, 'LNM..LNM': 20, 'H..H': 16, 'H..TM': 8, 'LNM..TM': 8}	H..H|H..LNM|H..TM|LNM..LNM|LNM..TM	0	{'Ag': [1.23], 'H': [1.2, 1.23, 1.24, 1.28], 'C': [3.59, 3.63, 4.01, 4.04, 4.12, 4.14, 4.36], 'N': [2.33, 2.52, 2.57, 3.03]}	0.322049	0.230629	0.447323	Ag..N_2.622	0.12423	_fe34ccfe-711f-48b5-830f-e5bef347baf8_form2-BV-component_1-Ag2H12C16N8-2p	17.6658	fec960c9-682c-4a6f-85df-9693e95ffad3	Ag1 H6 C8 N4	1
535	ICSD	62042	_05f082c9-d956-4184-9c10-eec740efe4a1_form2	_4a950e8a-7626-4a17-acae-66ffaaf63686_form2	C2 I11 Sc6	(0, -1, 1)	Sc6 C2 I11	2	0	(Sc12C4I22)2	{3: 38.61157000000003, 2: 37.49967, 1: 36.47647999999999, 0: 35.85179999999999}	0.971203	0.0264738	1.1119	0.00759084	I..I|I..Sc	{'I..I': 76, 'I..Sc': 8}	{'NM..NM': 76, 'NM..TM': 8}	NM..NM|NM..TM	0	{'Sc': [2.58, 2.59, 3.37, 3.39, 3.4, 3.43], 'C': [3.55, 3.6], 'I': [1.08, 1.09, 1.12, 1.14, 1.18, 1.2, 1.21, 1.23]}	0.402896	0.370752	0.226352	Sc..I_3.361	0.12439	_4a950e8a-7626-4a17-acae-66ffaaf63686_form2-BV-component_1-Sc12C4I22-2p	23.4757	6a6862f5-8d27-4a07-b673-30c9cce8baf8	Sc6 C2 I11	1
851	ICSD	38226	_93fff97d-8047-46d5-9b1a-f01a405349e6_form2	_739154da-e22c-49cc-b9c7-2cd2f2034345_form2	Br5 C1 Ir1 K2 O1	(1, 0, 0)	K2 Ir1 C1 Br5 O1	2	0	(K4Ir2C2Br10O2)4	{3: 38.69453999999994, 2: 36.744519999999945, 0: 32.77786}	0.949605	0.0304691	0.97501	0.0125836	Br..Br|Br..C|Br..K|Br..O|C..K	{'Br..Br': 40, 'Br..O': 32, 'Br..K': 32, 'C..K': 16, 'Br..C': 8}	{'LNM..NM': 40, 'NM..NM': 40, 'EPM..NM': 32, 'EPM..LNM': 16}	EPM..LNM|EPM..NM|LNM..NM|NM..NM	0	{'K': [0.92], 'Ir': [5.28], 'C': [3.61], 'Br': [1.29, 1.3, 1.31, 1.32], 'O': [2.03]}	0.32958	0.67042		K..Br_3.431	0.12456	_739154da-e22c-49cc-b9c7-2cd2f2034345_form2-BV-component_3-K4Ir2C2Br10O2-2p	24.4247	39354315-01d4-4692-ba47-5d4cfd7dbfe8	K2 Ir1 C1 Br5 O1	1
1205	ICSD	200740	_eb113d22-a840-4834-8ed4-b8fc52aa2c95_form2	_3b1a6fa0-af23-466c-afd9-7bb063bee724_form2	F7 K3 N2 O6 Sb2	(1, 1, 1)	K3 Sb2 N2 O6 F7	2	0	(K3Sb2N2O6F7)2	{3: 18.26828, 2: 17.056399999999996, 1: 15.51752, 0: 14.459940000000001}	0.933662	0.041789	1.21188	0.0206367	F..F|F..K|F..O|K..O|N..N|O..O|O..Sb	{'F..O': 16, 'O..O': 12, 'O..Sb': 8, 'F..K': 8, 'K..O': 8, 'F..F': 4, 'N..N': 2}	{'LNM..LNM': 34, 'EPM..LNM': 16, 'LNM..MTL': 8}	EPM..LNM|LNM..LNM|LNM..MTL	0	{'K': [1.14, 1.29], 'Sb': [2.57], 'N': [4.31], 'O': [1.93, 2.0], 'F': [0.86, 0.97, 1.18]}	0.318217	0.404082	0.277701	K..F_2.762	0.12494	_3b1a6fa0-af23-466c-afd9-7bb063bee724_form2-BV-component_1-K3Sb2N2O6F7-2p	28.4698	fcb52eed-592d-49a0-b65b-22809a83d6ff	K3 Sb2 N2 O6 F7	1
801	COD	9015820	_72041ecb-11e8-4482-a388-36bdc31c04a1_form2	_3c6cc490-8b05-4c22-aad7-c0785f948c27_form2	S7 Sb4 Sn1	(0, 0, 1)	Sn1 Sb2 S4	2	0.0542	(Sn2Sb4S8)2_(Sb4S6)2	{3: 24.72952999999999, 2: 23.693770000000004, 1: 22.9765, 0: 15.228939999999998}	0.958116	0.0323675	0.51788	0.0115592	S..S|S..Sb|S..Sn	{'S..S': 32, 'S..Sb': 20, 'S..Sn': 12}	{'NM..NM': 32, 'MTL..NM': 20, 'ENM..NM': 12}	ENM..NM|MTL..NM|NM..NM	0	{'Sn': [1.66], 'Sb': [2.51, 2.56, 2.6, 2.79], 'S': [1.75, 1.76, 1.78, 1.79, 1.83, 1.84, 1.87]}	0.109021	0.0754974	0.815482	Sb..S_3.23	0.12557	_3c6cc490-8b05-4c22-aad7-c0785f948c27_form2-BV-component_1-Sn2Sb4S8-2p	36.8318	f5fc3055-74dd-4ae0-9156-c2c72e9d90c1	Sn1 Sb2 S4	1
802	COD	9015820	_72041ecb-11e8-4482-a388-36bdc31c04a1_form2	_3c6cc490-8b05-4c22-aad7-c0785f948c27_form2	S7 Sb4 Sn1	(0, 0, 1)	Sb2 S3	2	-0.0542	(Sn2Sb4S8)2_(Sb4S6)2	{3: 24.72952999999999, 2: 23.693770000000004, 1: 22.9765, 0: 15.228939999999998}	0.958116	0.0323675	0.51788	0.0115592	S..S|S..Sb|S..Sn	{'S..S': 32, 'S..Sb': 20, 'S..Sn': 12}	{'NM..NM': 32, 'MTL..NM': 20, 'ENM..NM': 12}	ENM..NM|MTL..NM|NM..NM	0	{'Sn': [1.66], 'Sb': [2.51, 2.56, 2.6, 2.79], 'S': [1.75, 1.76, 1.78, 1.79, 1.83, 1.84, 1.87]}	0.109021	0.0754974	0.815482	Sb..S_3.23	0.12557	_3c6cc490-8b05-4c22-aad7-c0785f948c27_form2-BV-component_3-Sb4S6-2p	36.8318	f5fc3055-74dd-4ae0-9156-c2c72e9d90c1	Sn1 Sb2 S4	0
1009	ICSD	412933	_270606d7-f842-4212-9dcc-e6e11476707d_form2	_49f2e413-d54a-47d7-ac4b-1c9ca804c87b_form2	Hg1 N1 O3	(0, 0, 1)	Hg1 N1 O3	2	-0.0165	(Hg4N4O12)4	{3: 47.54821999999999, 2: 45.91073999999998, 1: 45.61475999999998, 0: 44.59431999999998}	0.965562	0.0209933	0.81874	0.0157592	Hg..O|N..O|O..O	{'O..O': 84, 'Hg..O': 52, 'N..O': 20}	{'LNM..LNM': 104, 'LNM..TM': 52}	LNM..LNM|LNM..TM	0	{'Hg': [1.92, 1.93, 1.95, 1.96], 'N': [4.24, 4.25, 4.27, 4.28], 'O': [1.75, 1.81, 1.83, 1.84, 1.85, 1.86, 1.92, 1.94, 2.0, 2.04]}	0.554345	0.1002	0.345455	Hg..O_2.701	0.12688	_49f2e413-d54a-47d7-ac4b-1c9ca804c87b_form2-BV-component_1-Hg4N4O12-2p	89.8743	ed478185-a95a-419e-ac4f-2ae9c1709872	Hg1 N1 O3	1
1010	ICSD	412933	_270606d7-f842-4212-9dcc-e6e11476707d_form2	_49f2e413-d54a-47d7-ac4b-1c9ca804c87b_form2	Hg1 N1 O3	(0, 0, 1)	Hg1 N1 O3	2	0.0165	(Hg4N4O12)4	{3: 47.54821999999999, 2: 45.91073999999998, 1: 45.61475999999998, 0: 44.59431999999998}	0.965562	0.0209933	0.81874	0.0157592	Hg..O|N..O|O..O	{'O..O': 84, 'Hg..O': 52, 'N..O': 20}	{'LNM..LNM': 104, 'LNM..TM': 52}	LNM..LNM|LNM..TM	0	{'Hg': [1.92, 1.93, 1.95, 1.96], 'N': [4.24, 4.25, 4.27, 4.28], 'O': [1.75, 1.81, 1.83, 1.84, 1.85, 1.86, 1.92, 1.94, 2.0, 2.04]}	0.554345	0.1002	0.345455	Hg..O_2.701	0.12688	_49f2e413-d54a-47d7-ac4b-1c9ca804c87b_form2-BV-component_3-Hg4N4O12-2p	89.8743	ed478185-a95a-419e-ac4f-2ae9c1709872	Hg1 N1 O3	1
35	ICSD	415056	_6d4e3c1a-643e-43af-84ca-f296b2757104_form2	_0682470e-bfaf-49c9-9aa3-a713da68c320_form2	C1 Cs1 F3 O3 S1	(0, 0, 1)	Cs1 C1 S1 O3 F3	2	0	(Cs2C2S2O6F6)2	{3: 19.746379999999984, 2: 19.656319999999994, 1: 18.594430000000003, 0: 18.11309}	0.995439	0.007505	0.09006	0.00270511	Cs..F|F..F	{'F..F': 20, 'Cs..F': 4}	{'LNM..LNM': 20, 'EPM..LNM': 4}	EPM..LNM|LNM..LNM	0	{'Cs': [1.03], 'C': [3.61], 'S': [5.63], 'O': [2.01, 2.03, 2.04], 'F': [1.11, 1.18]}	0.0551402	0.650154	0.294706	Cs..O_3.175	0.12797	_0682470e-bfaf-49c9-9aa3-a713da68c320_form2-BV-component_1-Cs2C2S2O6F6-2p	5.25761	006607ed-2617-45ce-b638-d00327b12827	Cs1 C1 S1 O3 F3	1
965	ICSD	61338	_f6f8db42-b70a-45ac-a6e7-249d59c08cec_form2	_25d62bd4-ffda-4bb2-9d93-8a8e390a5864_form2	Br3 Ga1 Li1	(1, 0, -1)	Li1 Ga1 Br3	2	0	(Li4Ga4Br12)2	{3: 12.291400000000003, 2: 10.755340000000004, 1: 9.575100000000004, 0: 8.227060000000002}	0.87503	0.0264838	1.53606	0.0147106	Br..Br|Br..Ga|Br..Li	{'Br..Br': 76, 'Br..Ga': 24, 'Br..Li': 16}	{'NM..NM': 76, 'ENM..NM': 24, 'EPM..NM': 16}	ENM..NM|EPM..NM|NM..NM	0	{'Li': [0.73, 0.89], 'Ga': [2.36, 2.52], 'Br': [0.89, 0.95, 1.03]}	0.377936	0.290389	0.331675	Li..Br_2.779	0.12848	_25d62bd4-ffda-4bb2-9d93-8a8e390a5864_form2-BV-component_1-Li4Ga4Br12-2p	38.2741	57e695bd-600e-4b2e-8202-7d552aa5f590	Li1 Ga1 Br3	1
504	COD	2104020	_adba8305-a350-4c32-85d1-59e575d6052d_form2	_40cfd309-f57a-454f-88b9-97b507c1d754_form2	B1 C4 Na1 O8	(1, 1, 0)	Na1 B1 C4 O8	2	0	(Na2B2C8O16)2	{3: 35.54438000000001, 2: 34.96934000000002, 1: 34.41356000000002, 0: 33.63668000000001}	0.983822	0.01797	0.57504	0.00708685	C..O|Na..O|O..O	{'O..O': 40, 'C..O': 16, 'Na..O': 8}	{'LNM..LNM': 56, 'EPM..LNM': 8}	EPM..LNM|LNM..LNM	0	{'Na': [0.88], 'B': [2.92], 'C': [3.9, 3.92], 'O': [1.88, 1.94, 2.1, 2.12]}	0.301431	0.291335	0.407234	Na..O_2.526	0.12863	_40cfd309-f57a-454f-88b9-97b507c1d754_form2-BV-component_1-Na2B2C8O16-2p	19.958	a6550824-67de-47bf-9cb2-b4fcde44bdae	Na1 B1 C4 O8	1
462	COD	9008986	_22cb8d51-823e-4d0c-b2d0-8eaf5a053d1a_form2	_a76ff776-c226-44b3-b2e5-e1af50417a42_form2	Au1 I1	(0, 0, 1)	Au1 I1	2	0	(Au2I2)4	{3: 4.72896, 2: 4.4774400000000005, 1: 3.2072, 0: 0}	0.946813	0.03144	0.12576	0.00665642	I..I	{'I..I': 16}	{'NM..NM': 16}	NM..NM	0	{'Au': [1.35], 'I': [1.01]}	0.0531872	0.268609	0.678204	Au..Au_3.074	0.12896	_a76ff776-c226-44b3-b2e5-e1af50417a42_form2-BV-component_3-Au2I2-2p	22.3954	b2ec7a09-b8c6-46e2-aa1a-d2b2d2e01a14	Au1 I1	1
706	COD	2225013	_e4cc4638-fee7-4e6d-befe-74a5f8200025_form2	_e95d586b-11af-411d-9aae-4cb6dd22150f_form2	Ag1 C3 H3 N4 O2	(1, 0, 0)	Ag1 H3 C3 N4 O2	2	0	(Ag2H6C6N8O4)2	{3: 33.333090000000006, 2: 32.75160999999999, 1: 32.366989999999994, 0: 31.94580999999999}	0.982555	0.0141824	0.58148	0.00995541	Ag..H|Ag..N|Ag..O|C..H|C..N|H..H|H..N|H..O|N..N|N..O	{'H..O': 16, 'H..N': 16, 'H..H': 10, 'C..H': 8, 'N..N': 8, 'C..N': 8, 'Ag..H': 4, 'Ag..N': 4, 'N..O': 4, 'Ag..O': 4}	{'H..LNM': 40, 'LNM..LNM': 20, 'H..H': 10, 'LNM..TM': 8, 'H..TM': 4}	H..H|H..LNM|H..TM|LNM..LNM|LNM..TM	0	{'Ag': [1.34], 'H': [1.16, 1.26, 1.29], 'C': [3.8, 3.94, 4.02], 'N': [2.87, 3.02, 3.08, 3.89], 'O': [1.82, 1.85]}	0.419151	0.277248	0.303601	Ag..N_2.608	0.12905	_e95d586b-11af-411d-9aae-4cb6dd22150f_form2-BV-component_1-Ag2H6C6N8O4-2p	30.0079	33de64e7-8d80-461e-8e85-9082b1350d00	Ag1 H3 C3 N4 O2	1
1430	COD	9015382	_e36acc90-1cc7-4c23-a205-62356019ee5f_form2	_92b7b298-c186-49d4-a68e-29735fbf605e_form2	Br1 K1 O3	(1, 1, 1)	K1 Br1 O3	2	0	(K1Br1O3)2	{3: 5.232689999999997, 2: 4.376009999999998, 0: 4.01439}	0.836283	0.0475933	0.85668	0.0282427	Br..O|K..O|O..O	{'K..O': 18, 'O..O': 12, 'Br..O': 6}	{'EPM..LNM': 18, 'LNM..LNM': 12, 'LNM..NM': 6}	EPM..LNM|LNM..LNM|LNM..NM	0	{'K': [0.96], 'Br': [4.12], 'O': [1.8]}	0.703177	0.296823		K..O_2.858	0.12985	_92b7b298-c186-49d4-a68e-29735fbf605e_form2-BV-component_1-K1Br1O3-2p	105.26	6a9e96bb-379b-4aa8-ba0a-cc359145358f	K1 Br1 O3	1
1056	ICSD	9027	_7146ccf7-9616-4166-9415-a23711df5c4d_form2	_62f04c35-ec75-4987-881a-25d9fd353b08_form2	As1 F4 K1 O1	(0, 0, 1)	K1 As1 O1 F4	2	0	(K2As2O2F8)4	{3: 23.032060000000033, 2: 22.000220000000024, 1: 20.64964000000002, 0: 19.664020000000008}	0.9552	0.0429933	0.51592	0.0169536	F..F|F..K	{'F..F': 24, 'F..K': 24}	{'LNM..LNM': 24, 'EPM..LNM': 24}	EPM..LNM|LNM..LNM	0	{'K': [1.06], 'As': [4.28], 'O': [2.05], 'F': [0.99, 1.03, 1.04, 1.06]}	0.306362	0.400999	0.292639	K..F_2.745	0.13063	_62f04c35-ec75-4987-881a-25d9fd353b08_form2-BV-component_3-K2As2O2F8-2p	22.5823	7b01886e-6aa4-47c7-970d-4e3fe7a6d354	K1 As1 O1 F4	1
914	ICSD	61337	_c5aec5d0-a49f-4573-9f72-e95e4fba6fb2_form2	_fde38f09-1d8b-49ea-b5ba-49d99f2ebc25_form2	Br4 Ga1 Li1	(1, 0, 0)	Li1 Ga1 Br4	2	0	(Li4Ga4Br16)2	{3: 15.008800000000011, 2: 13.793160000000007, 0: 12.701880000000006}	0.919005	0.0379888	1.21564	0.0135258	Br..Br|Br..Li	{'Br..Br': 48, 'Br..Li': 16}	{'NM..NM': 48, 'EPM..NM': 16}	EPM..NM|NM..NM	0	{'Li': [0.84], 'Ga': [2.65], 'Br': [0.96, 1.0, 1.01]}	0.526954	0.473046		Li..Br_2.773	0.13067	_fde38f09-1d8b-49ea-b5ba-49d99f2ebc25_form2-BV-component_1-Li4Ga4Br16-2p	31.2514	7a6b1a1e-b613-4b93-86f1-f2fa4bbca861	Li1 Ga1 Br4	1
1032	COD	1509210	_fae93fdb-fa69-4096-b79a-476a7068f8b0_form2	_8201bff8-0db1-443a-b456-4c7f38239692_form2	Ag1 B1 F4	(0, 0, 1)	Ag1 B1 F4	2	0	(Ag4B4F16)2	{3: 16.97484, 2: 16.294460000000004, 1: 15.313160000000005, 0: 13.240680000000003}	0.959918	0.0261685	0.68038	0.0163258	Ag..F|F..F	{'F..F': 32, 'Ag..F': 20}	{'LNM..LNM': 32, 'LNM..TM': 20}	LNM..LNM|LNM..TM	0	{'Ag': [1.01], 'B': [2.82], 'F': [1.1, 1.14, 1.2]}	0.182204	0.26279	0.555006	Ag..F_2.553	0.13079	_8201bff8-0db1-443a-b456-4c7f38239692_form2-BV-component_1-Ag4B4F16-2p	29.7913	2f3ad6bb-e23e-4bfa-a56c-2b08de1a865f	Ag1 B1 F4	1
259	COD	2006724	_fb0af5eb-b86d-4560-9612-37ce2716447c_form2	_227d7d2d-603b-475e-8df9-8cfc0a117e29_form2	C4 Cl4 H3 O4 Rb1	(0, 0, 1)	Rb1 H3 C4 Cl4 O4	2	0	(Rb2H6C8Cl8O8)2	{3: 34.23187999999997, 2: 34.00576999999996, 1: 32.87879999999998, 0: 32.342019999999984}	0.993395	0.0205555	0.22611	0.00482567	Cl..Cl|Cl..H	{'Cl..Cl': 14, 'Cl..H': 8}	{'NM..NM': 14, 'H..NM': 8}	H..NM|NM..NM	0	{'Rb': [1.28], 'H': [1.2, 1.46, 1.49], 'C': [3.78, 3.84, 3.93, 4.02], 'Cl': [1.3, 1.31, 1.35, 1.39], 'O': [1.85, 1.92, 1.94, 2.09]}	0.119644	0.596325	0.284032	Rb..O_2.995	0.13175	_227d7d2d-603b-475e-8df9-8cfc0a117e29_form2-BV-component_1-Rb2H6C8Cl8O8-2p	11.4477	6655a0ef-c786-487d-93f1-83183ced3004	Rb1 H3 C4 Cl4 O4	1
84	ICSD	187382	_c621740b-3349-4b1a-bef0-0ec98d441048_form2	_b7d840ba-501b-4164-9d84-85ee63c63488_form2	Au1 C4 F12 Li1 O12 S4	(0, 0, 1)	Li1 Au1 C4 S4 O12 F12	2	0	(Li1Au1C4S4O12F12)2	{3: 37.97284000000004, 2: 37.82857000000004, 1: 37.03404000000002, 0: 36.163700000000006}	0.996201	0.00759316	0.14427	0.00341251	F..F	{'F..F': 38}	{'LNM..LNM': 38}	LNM..LNM	0	{'Li': [1.07], 'Au': [2.37], 'C': [3.59], 'S': [5.34, 5.37], 'O': [1.79, 1.92, 1.93, 1.95, 1.98, 1.99], 'F': [1.11, 1.12, 1.13, 1.14]}	0.0797451	0.439176	0.481079	Li..O_2.215	0.13209	_b7d840ba-501b-4164-9d84-85ee63c63488_form2-BV-component_1-Li1Au1C4S4O12F12-2p	10.9434	686475c8-89fa-445f-b86b-a7ccab471487	Li1 Au1 C4 S4 O12 F12	1
675	ICSD	78835	_1c209dde-477f-4e5d-8fb6-5101ef3a6281_form2	_1c643906-8126-43b3-8f7c-96dcc965026c_form2	Cl9 In2 Ta3	(0, 0, 1)	Ta3 In2 Cl9	2	0	(Ta6In4Cl18)2	{3: 36.65420999999997, 2: 35.86519999999999, 0: 34.34748000000003}	0.978474	0.0292226	0.78901	0.00957589	Cl..Cl|Cl..In	{'Cl..Cl': 30, 'Cl..In': 24}	{'NM..NM': 30, 'ENM..NM': 24}	ENM..NM|NM..NM	0	{'Ta': [8.12, 8.14], 'In': [0.64], 'Cl': [0.85, 0.88, 1.34, 1.4, 1.45]}	0.342047	0.657953		In..Cl_3.028	0.13254	_1c643906-8126-43b3-8f7c-96dcc965026c_form2-BV-component_1-Ta6In4Cl18-2p	27.2682	1a4b49b1-9807-469b-b540-c8dc8a2b3be7	Ta3 In2 Cl9	1
674	ICSD	166586	_d7288f95-d162-4775-a5c4-a7539e6ea212_form2	_90f1dde4-bbd9-435d-9a3e-b1769410a6dd_form2	F5 K1 N1 O1 Os1	(0, 0, 1)	K1 Os1 N1 O1 F5	2	0	(K2Os2N2O2F10)2	{3: 15.394559999999988, 2: 15.12978, 1: 13.857260000000007, 0: 12.784820000000003}	0.9828	0.0120355	0.26478	0.00957576	F..F|F..N|F..O|N..O	{'F..O': 24, 'N..O': 8, 'F..N': 8, 'F..F': 4}	{'LNM..LNM': 44}	LNM..LNM	0	{'K': [1.15], 'Os': [4.15], 'N': [3.57], 'O': [2.01], 'F': [0.86, 0.93, 0.94]}	0.101458	0.487604	0.410937	K..F_2.735	0.13427	_90f1dde4-bbd9-435d-9a3e-b1769410a6dd_form2-BV-component_1-K2Os2N2O2F10-2p	21.8316	36ce6784-3956-4619-b8d8-f8d7f6b6b015	K1 Os1 N1 O1 F5	1
1364	COD	1530830	_df3406af-6ac8-4f1f-818b-ce85bcd34600_form2	_2fb6f3d8-9f30-45a5-b2b5-1ac392828986_form2	Br9 Mo2 Rb3	(0, 0, 1)	Rb3 Mo2 Br9	2	0	(Rb3Mo2Br9)4	{3: 27.660400000000003, 2: 25.091920000000002, 0: 22.34284000000001}	0.907142	0.05351	1.28424	0.0254269	Br..Br|Br..Rb	{'Br..Rb': 72, 'Br..Br': 24}	{'EPM..NM': 72, 'NM..NM': 24}	EPM..NM|NM..NM	0	{'Rb': [0.99, 1.16], 'Mo': [6.42], 'Br': [1.16, 1.57]}	0.483019	0.516981		Rb..Br_3.523	0.13431	_2fb6f3d8-9f30-45a5-b2b5-1ac392828986_form2-BV-component_3-Rb3Mo2Br9-2p	81.1403	8a6691be-2786-4b4a-8128-66e9ec5ee558	Rb3 Mo2 Br9	1
569	ICSD	1194	_07a66f93-fe63-44e2-ad9a-1569ccf3d13d_form2	_aa001568-3dea-46e9-b32d-82cf7a4a7458_form2	B1 C1 F6 K1	(0, 1, 0)	K1 B1 C1 F6	2	0	(K2B2C2F12)4	{3: 27.48856000000001, 2: 27.001440000000027, 0: 24.176720000000035}	0.982279	0.0187354	0.24356	0.00808051	F..F|F..K	{'F..F': 44, 'F..K': 8}	{'LNM..LNM': 44, 'EPM..LNM': 8}	EPM..LNM|LNM..LNM	0	{'K': [0.98], 'B': [2.85], 'C': [3.26], 'F': [1.07, 1.1, 1.13, 1.14]}	0.147084	0.852916		K..F_2.733	0.13479	_aa001568-3dea-46e9-b32d-82cf7a4a7458_form2-BV-component_3-K2B2C2F12-2p	13.2456	8257b136-2907-443f-b76a-7c8a9dac828f	K1 B1 C1 F6	1
1142	ICSD	245569	_6bc6ab6c-71d3-4eb2-9649-600a062ed141_form2	_515c9d00-c496-4e3f-93c7-330b093bd602_form2	B1 H4 Li1	(0, 0, 1)	Li1 B1 H4	2	0	(Li2B2H8)2	{3: 9.608220000000008, 2: 9.313650000000004, 0: 7.1137500000000005}	0.969342	0.029457	0.29457	0.0188323	H..H|H..Li	{'H..H': 12, 'H..Li': 8}	{'H..H': 12, 'EPM..H': 8}	EPM..H|H..H	0	{'Li': [1.25], 'B': [3.25, 3.26], 'H': [1.17, 1.19]}	0.118089	0.881911		Li..B_2.491	0.13496	_515c9d00-c496-4e3f-93c7-330b093bd602_form2-BV-component_1-Li2B2H8-2p	24.2948	bdc1ab51-20d2-47d0-a759-cc2dc1cd232d	Li1 B1 H4	1
2	ICSD	65713	_11c357b8-609c-4a18-96eb-cc7b0abdb9dc_form2	_7ca70a7b-6e92-46a0-8670-5337860a439b_form2	Br1 F4 Rb1	(1, 1, -1)	Rb1 Br1 F4	2	0	(Rb2Br2F8)2	{3: 7.4174000000000095, 2: 7.366880000000005, 0: 4.61672}	0.993189	0.00421	0.05052	0.00101929	F..F	{'F..F': 24}	{'LNM..LNM': 24}	LNM..LNM	0	{'Rb': [1.35], 'Br': [2.25], 'F': [0.82]}	0.0180385	0.981962		Rb..Br_3.52	0.13531	_7ca70a7b-6e92-46a0-8670-5337860a439b_form2-BV-component_1-Rb2Br2F8-2p	4.99613	e0ab1439-d538-41de-b6bc-1cd410ddbf77	Rb1 Br1 F4	1
1654	ICSD	6108	_9fd2d8fa-fe57-4ea8-ab83-255a0d795746_form2	_3e1cc707-4e4c-4901-9e16-5ad16edf7c4b_form2	O3 Tl1 V1	(0, 1, 0)	Tl1 V1 O3	2	0	(Tl4V4O12)2	{3: 22.830659999999984, 2: 21.406219999999976, 1: 20.20845999999998, 0: 12.802099999999996}	0.937608	0.0508729	1.42444	0.0478381	O..O|O..Tl|Tl..Tl	{'O..Tl': 28, 'O..O': 24, 'Tl..Tl': 4}	{'ENM..LNM': 28, 'LNM..LNM': 24, 'ENM..ENM': 4}	ENM..ENM|ENM..LNM|LNM..LNM	0.0714	{'Tl': [1.18], 'V': [4.53], 'O': [1.75, 1.82, 2.13]}	0.142038	0.119435	0.738527	Tl..O_2.865	0.13535	_3e1cc707-4e4c-4901-9e16-5ad16edf7c4b_form2-BV-component_1-Tl4V4O12-2p	55.2269	6b236486-7396-401d-93dd-5ccb345ab387	Tl1 V1 O3	1
398	ICSD	32580	_e7dc6c94-1d65-4c35-a451-dd459af8f36b_form2	_4db84599-cce6-418d-aa05-cea7e1d7b938_form2	Hg1 I1 N1 O3	(0, 0, 1)	Hg1 I1 N1 O3	2	0	(Hg2I2N2O6)4	{3: 25.508279999999996, 2: 25.018999999999995, 1: 22.7786, 0: 20.127119999999998}	0.980819	0.024464	0.24464	0.00605183	I..I|I..O|O..O	{'I..O': 24, 'O..O': 8, 'I..I': 8}	{'LNM..NM': 24, 'LNM..LNM': 8, 'NM..NM': 8}	LNM..LNM|LNM..NM|NM..NM	0	{'Hg': [1.9], 'I': [1.53], 'N': [4.19], 'O': [1.65, 1.74]}	0.0909246	0.416341	0.492734	Hg..O_2.676	0.13561	_4db84599-cce6-418d-aa05-cea7e1d7b938_form2-BV-component_3-Hg2I2N2O6-2p	18.496	3320ffd8-b127-478c-99b1-73c0356fb4c8	Hg1 I1 N1 O3	1
991	ICSD	69034	_e2cc39fb-92ff-47b5-8551-fae37f8359fb_form2	_942172f4-10bd-418f-b930-f76755bbf365_form2	I4 Li2 Zn1	(1, 0, 0)	Li2 Zn1 I4	2	-0.0001	(Li4Zn2I8)4	{3: 15.215759999999985, 2: 13.42621999999999, 1: 9.737220000000002, 0: 9.008140000000001}	0.882389	0.0497094	0.89477	0.0151948	I..I|I..Li	{'I..I': 48, 'I..Li': 24}	{'NM..NM': 48, 'EPM..NM': 24}	EPM..NM|NM..NM	0	{'Li': [0.76, 0.83], 'Zn': [1.98], 'I': [0.97, 1.02, 1.04]}	0.288281	0.59427	0.117449	Li..I_2.959	0.13567	_942172f4-10bd-418f-b930-f76755bbf365_form2-BV-component_3-Li4Zn2I8-2p	36.3657	ee10daf9-dccc-4e82-bc8c-2a3dad63186a	Li2 Zn1 I4	1
789	COD	7005928	_3d995a3d-18b9-4108-9d86-27237db6bc3a_form2	_2b5b3ab8-14e7-4c11-82ec-e8235e903615_form2	Hg3 O5 Se4	(0, 0, 1)	Hg3 Se4 O5	2	0	(Hg6Se8O10)2	{3: 25.65941, 2: 25.010270000000002, 1: 22.95346, 0: 21.363079999999993}	0.974702	0.0309114	0.64914	0.011277	Hg..Hg|Hg..O|Hg..Se|O..O|O..Se|Se..Se	{'O..Se': 12, 'Se..Se': 10, 'Hg..O': 8, 'O..O': 6, 'Hg..Se': 4, 'Hg..Hg': 2}	{'LNM..NM': 12, 'NM..NM': 10, 'LNM..TM': 8, 'LNM..LNM': 6, 'NM..TM': 4, 'TM..TM': 2}	LNM..LNM|LNM..NM|LNM..TM|NM..NM|NM..TM|TM..TM	0.0476	{'Hg': [1.85, 1.86, 1.89], 'Se': [2.22, 2.32, 3.49, 3.5], 'O': [1.62, 1.71, 1.73, 1.74]}	0.151092	0.478737	0.370172	Hg..O_2.676	0.13569	_2b5b3ab8-14e7-4c11-82ec-e8235e903615_form2-BV-component_1-Hg6Se8O10-2p	32.0577	71d517ca-af93-4b64-abf1-93b2cc8d8b59	Hg3 Se4 O5	1
1538	ICSD	187321	_9e8346f2-1410-4733-815a-0f254bc87c8e_form2	_9f3e778f-41f4-4996-8305-b18f09bd87d8_form2	F7 H1 K2 Ti1	(0, 0, 1)	K2 Ti1 H1 F7	2	0	(K4Ti2H2F14)2	{3: 14.917160000000015, 2: 13.62922000000001, 1: 12.117160000000009, 0: 11.72264000000001}	0.913661	0.0536642	1.28794	0.0345853	F..F|F..K	{'F..K': 28, 'F..F': 20}	{'EPM..LNM': 28, 'LNM..LNM': 20}	EPM..LNM|LNM..LNM	0	{'K': [1.01, 1.07], 'Ti': [4.1], 'H': [0.93], 'F': [0.85, 1.09, 1.14, 1.15, 1.19]}	0.403172	0.473329	0.123499	K..F_2.73	0.13624	_9f3e778f-41f4-4996-8305-b18f09bd87d8_form2-BV-component_1-K4Ti2H2F14-2p	59.6334	db8e938f-e888-4909-83db-43c35e6f4ed8	K2 Ti1 H1 F7	1
1583	ICSD	73324	_934893dc-f015-4bcf-800f-cc6109bb5751_form2	_247d9bf8-d411-42a4-b7f3-f13fa9a4e463_form2	Cu1 K2 Nb1 Se4	(1, 1, 0)	K2 Nb1 Cu1 Se4	2	0	(K4Nb2Cu2Se8)2	{3: 19.90926999999999, 2: 18.45969999999999, 1: 14.716009999999999, 0: 10.20718}	0.927191	0.096638	1.44957	0.0375583	K..K|K..Se|Se..Se	{'K..Se': 14, 'Se..Se': 8, 'K..K': 8}	{'EPM..NM': 14, 'NM..NM': 8, 'EPM..EPM': 8}	EPM..EPM|EPM..NM|NM..NM	0.2667	{'K': [1.76], 'Nb': [6.18], 'Cu': [2.21], 'Se': [2.0]}	0.149408	0.385864	0.464728	K..Se_3.455	0.13728	_247d9bf8-d411-42a4-b7f3-f13fa9a4e463_form2-BV-component_1-K4Nb2Cu2Se8-2p	27.7679	9ce527f2-333e-4de1-8bd1-33f0dff9971b	K2 Nb1 Cu1 Se4	1
222	COD	4027805	_af2f56b4-9b61-4f58-b793-d33fe8edf5c1_form2	_3ff941df-c63f-497c-bd96-07e41615a043_form2	Ag1 F12 Sb2	(0, 0, 1)	Ag1 Sb2 F12	2	0	(Ag1Sb2F12)2	{3: 12.075829999999996, 2: 11.960169999999998, 1: 11.532630000000003, 0: 10.6637}	0.990422	0.00889692	0.11566	0.00449938	F..F	{'F..F': 26}	{'LNM..LNM': 26}	LNM..LNM	0	{'Ag': [1.87], 'Sb': [4.73], 'F': [1.0, 1.01, 1.03, 1.1, 1.14]}	0.0819046	0.302762	0.615333	Ag..F_2.534	0.13759	_3ff941df-c63f-497c-bd96-07e41615a043_form2-BV-component_1-Ag1Sb2F12-2p	16.8162	cce12531-5cee-45d1-8b8a-5f8ddd5bef77	Ag1 Sb2 F12	1
307	COD	1509318	_dbdf79b8-ed7f-4b7a-bd28-0e23bdcdda55_form2	_e577753d-1d31-4cfe-a0f3-49c322969996_form2	Ag1 F12 Ta2	(0, 0, 1)	Ta2 Ag1 F12	2	0	(Ta2Ag1F12)2	{3: 12.91508000000001, 2: 12.782390000000007, 1: 12.385260000000002, 0: 11.5054}	0.989726	0.008846	0.13269	0.00528021	F..F	{'F..F': 30}	{'LNM..LNM': 30}	LNM..LNM	0	{'Ta': [5.14], 'Ag': [1.89], 'F': [1.08, 1.13, 1.14, 1.15, 1.18]}	0.0941277	0.281716	0.624156	Ag..F_2.534	0.13772	_e577753d-1d31-4cfe-a0f3-49c322969996_form2-BV-component_1-Ta2Ag1F12-2p	16.4644	0e276a96-0f18-497c-a9dd-71a5c972fe05	Ta2 Ag1 F12	1
730	COD	2016240	_adfc7a17-966c-478c-861f-a81f9cdb5fef_form2	_653fc788-62a8-4650-938d-274cda9469a1_form2	Ag2 C14 H6 N2 Ni1 O10	(0, 1, 0)	Ni1 Ag2 H6 C14 N2 O10	2	0	(Ni1Ag2H6C14N2O10)2	{3: 46.86754999999998, 2: 46.402929999999984, 1: 45.89280999999999, 0: 44.37016999999999}	0.990087	0.0165936	0.46462	0.0103595	Ag..H|C..H|H..H|H..O	{'C..H': 24, 'H..O': 24, 'H..H': 4, 'Ag..H': 4}	{'H..LNM': 48, 'H..H': 4, 'H..TM': 4}	H..H|H..LNM|H..TM	0	{'Ni': [2.33], 'Ag': [1.27], 'H': [1.13, 1.15], 'C': [3.89, 3.9, 3.98, 4.0, 4.01, 4.02], 'N': [3.7], 'O': [1.68, 1.88, 1.89, 1.98, 2.04]}	0.186043	0.204262	0.609695	Ag..O_2.554	0.1388	_653fc788-62a8-4650-938d-274cda9469a1_form2-BV-component_1-Ni1Ag2H6C14N2O10-2p	33.0214	2744e124-a671-4c1b-bfe0-9d3fb1a097b1	Ni1 Ag2 H6 C14 N2 O10	1
404	COD	7209314	_e0ebfbc9-24f1-4845-ad3b-17c94631ed7f_form2	_83b2ada7-6225-4973-8e58-4c56f9fd2b91_form2	Ag1 Au1 Cl4	(1, 1, 0)	Ag1 Au1 Cl4	2	0	(Ag2Au2Cl8)2	{3: 7.390070000000003, 2: 7.058760000000005, 1: 5.844240000000004, 0: 5.431040000000003}	0.955168	0.0207069	0.33131	0.00608234	Ag..Cl|Cl..Cl	{'Cl..Cl': 24, 'Ag..Cl': 8}	{'NM..NM': 24, 'NM..TM': 8}	NM..NM|NM..TM	0	{'Ag': [0.92], 'Au': [2.5], 'Cl': [0.94, 1.05]}	0.169119	0.61996	0.210921	Ag..Cl_2.82	0.13921	_83b2ada7-6225-4973-8e58-4c56f9fd2b91_form2-BV-component_1-Ag2Au2Cl8-2p	20.7836	20a746a7-ec67-46b1-8699-75a8e5bb3e52	Ag1 Au1 Cl4	1
891	COD	2214249	_4904191f-cbd0-417f-b43a-4b2088f009d5_form2	_d4cb58d8-d269-44d8-92d7-02b52b3a778e_form2	C12 Cs1 H10 N4 O10	(0, 1, 1)	Cs1 H10 C12 N4 O10	2	0	(Cs1H10C12N4O10)2	{3: 45.35996, 2: 44.53857000000001, 1: 43.53488, 0: 43.12548}	0.981892	0.0293354	0.82139	0.0131479	C..C|C..N|Cs..N|Cs..O|H..H|H..N|H..O|O..O	{'H..O': 20, 'H..N': 8, 'C..N': 8, 'H..H': 6, 'C..C': 4, 'Cs..N': 4, 'Cs..O': 4, 'O..O': 2}	{'H..LNM': 28, 'LNM..LNM': 14, 'EPM..LNM': 8, 'H..H': 6}	EPM..LNM|H..H|H..LNM|LNM..LNM	0	{'Cs': [1.81], 'H': [1.1, 1.13, 1.14, 1.2], 'C': [3.76, 3.88, 3.89, 3.92, 4.01], 'N': [2.9, 3.15], 'O': [1.71, 1.77, 1.78, 1.82, 2.06]}	0.367598	0.449183	0.183219	Cs..H_3.169	0.13925	_d4cb58d8-d269-44d8-92d7-02b52b3a778e_form2-BV-component_1-Cs1H10C12N4O10-2p	45.4678	91690cdc-30cb-408f-96dc-c874a7ce93b1	Cs1 H10 C12 N4 O10	1
1596	COD	9011079	_4e3c4b58-ab37-4184-9219-f1816a004085_form2	_859da717-5a44-4135-9cc7-914b39e99b69_form2	Cl1 K1 O4	(1, 0, 0)	K1 Cl1 O4	2	0	(K2Cl2O8)4	{3: 34.784559999999985, 2: 31.63788000000001, 0: 30.28788000000001}	0.909538	0.0437039	1.57334	0.038482	K..O|O..O	{'O..O': 88, 'K..O': 56}	{'LNM..LNM': 88, 'EPM..LNM': 56}	EPM..LNM|LNM..LNM	0	{'K': [1.18], 'Cl': [7.02], 'O': [2.25, 2.27, 2.34]}	0.699779	0.300221		K..O_2.83	0.14005	_859da717-5a44-4135-9cc7-914b39e99b69_form2-BV-component_3-K2Cl2O8-2p	74.8139	b00bc65c-dcac-4fef-b4a1-80da8ae31679	K1 Cl1 O4	1
1455	COD	1531970	_6244ef74-0be8-4e91-827e-79979d95621b_form2	_6fca8a95-b681-4b0f-8540-200e6430590b_form2	Cl1 K1 O3	(1, 1, 1)	K1 Cl1 O3	2	0	(K1Cl1O3)2	{3: 5.9499, 2: 5.12187, 0: 4.718310000000001}	0.860833	0.0460017	0.82803	0.0294701	Cl..O|K..O|O..O	{'K..O': 18, 'O..O': 12, 'Cl..O': 6}	{'EPM..LNM': 18, 'LNM..LNM': 12, 'LNM..NM': 6}	EPM..LNM|LNM..LNM|LNM..NM	0	{'K': [1.1], 'Cl': [4.62], 'O': [2.06]}	0.672326	0.327674		K..O_2.829	0.14024	_6fca8a95-b681-4b0f-8540-200e6430590b_form2-BV-component_1-K1Cl1O3-2p	95.5447	1f49bd96-b814-482f-9e50-8db2f2526f39	K1 Cl1 O3	1
1384	ICSD	421295	_768a36a0-a69d-4528-8626-8202dc724aa0_form2	_44e40601-8d53-4ce9-888c-b6ad39592da8_form2	Cs3 I9 Nb2	(0, 0, 1)	Cs3 Nb2 I9	2	0	(Cs3Nb2I9)4	{3: 25.87835999999999, 2: 22.841040000000003, 0: 19.652940000000008}	0.882631	0.0632775	1.51866	0.0260844	Cs..I|I..I	{'Cs..I': 72, 'I..I': 24}	{'EPM..NM': 72, 'NM..NM': 24}	EPM..NM|NM..NM	0	{'Cs': [1.14, 1.34], 'Nb': [4.91], 'I': [1.21, 1.71]}	0.48789	0.51211		Cs..I_3.906	0.14043	_44e40601-8d53-4ce9-888c-b6ad39592da8_form2-BV-component_3-Cs3Nb2I9-2p	67.7043	7a8c04f7-31fe-4ed7-94d5-24868f122886	Cs3 Nb2 I9	1
822	COD	1530097	_afd6e68e-9e60-4384-8278-08d171229946_form2	_f56dc59b-53e0-4eed-9be2-2db042b02f28_form2	Ga1 I3 Li1	(1, 0, -1)	Li1 Ga1 I3	2	0	(Li4Ga4I12)2	{3: 11.77088, 2: 10.301820000000003, 1: 9.076900000000002, 0: 7.9703}	0.875195	0.0253286	1.46906	0.0118976	Ga..I|I..I|I..Li	{'I..I': 76, 'Ga..I': 24, 'I..Li': 16}	{'NM..NM': 76, 'ENM..NM': 24, 'EPM..NM': 16}	ENM..NM|EPM..NM|NM..NM	0	{'Li': [0.71, 0.76], 'Ga': [2.24, 2.36], 'I': [0.87, 0.91, 0.95, 1.01]}	0.386536	0.322298	0.291166	Li..I_2.945	0.14084	_f56dc59b-53e0-4eed-9be2-2db042b02f28_form2-BV-component_1-Li4Ga4I12-2p	34.4231	40c3d3ae-6357-4c68-a929-50bf8bdc2314	Li1 Ga1 I3	1
1223	COD	1527326	_179f5b10-b781-4022-9392-7d4ea5a9642a_form2	_8dc24117-3c3f-45ae-b95b-407f5d5c471b_form2	F5 K1 Te1	(1, 0, 0)	K1 Te1 F5	2	0	(K4Te4F20)2	{3: 17.736820000000016, 2: 15.49860000000001, 1: 14.23052000000001, 0: 13.62372000000001}	0.873809	0.0373037	2.23822	0.0210546	F..F|F..K|F..Te	{'F..F': 56, 'F..K': 48, 'F..Te': 16}	{'LNM..LNM': 56, 'EPM..LNM': 48, 'LNM..MTL': 16}	EPM..LNM|LNM..LNM|LNM..MTL	0	{'K': [1.09], 'Te': [3.12], 'F': [0.9, 0.92, 1.01]}	0.544169	0.308303	0.147529	K..F_2.716	0.14117	_8dc24117-3c3f-45ae-b95b-407f5d5c471b_form2-BV-component_1-K4Te4F20-2p	38.9485	465c79bb-358f-4c35-851d-092d6164eda6	K1 Te1 F5	1
1293	ICSD	169995	_debb16de-4352-4bc7-86e4-2d7f7f765b01_form2	_a4efe5da-573c-4a45-a9c2-1372af030eba_form2	Ag1 O3 Te1 Tl1	(1, -1, 1)	Tl1 Ag1 Te1 O3	2	0	(Tl4Ag4Te4O12)2	{3: 20.805760000000003, 2: 19.492000000000004, 1: 17.917720000000003, 0: 13.493399999999996}	0.936856	0.0729867	1.31376	0.0230879	O..O|O..Te|O..Tl|Tl..Tl	{'Tl..Tl': 12, 'O..O': 8, 'O..Te': 8, 'O..Tl': 8}	{'ENM..ENM': 12, 'LNM..LNM': 8, 'LNM..MTL': 8, 'ENM..LNM': 8}	ENM..ENM|ENM..LNM|LNM..LNM|LNM..MTL	0.3333	{'Tl': [1.76], 'Ag': [1.01], 'Te': [2.87], 'O': [1.39, 1.59, 1.78]}	0.179663	0.21529	0.605047	Tl..Tl_3.643	0.14123	_a4efe5da-573c-4a45-a9c2-1372af030eba_form2-BV-component_1-Tl4Ag4Te4O12-2p	37.2471	7297f024-d393-4fb8-ba71-cca9892eaa60	Tl1 Ag1 Te1 O3	1
973	COD	4301647	_544eed89-5acb-4e35-b104-d390b7457040_form2	_f613fe99-1822-4155-bff1-5d7bdb061ee7_form2	C3 N3 O1 Tl1	(1, 1, 0)	Tl1 C3 N3 O1	2	0	(Tl4C12N12O4)2	{3: 44.07219999999998, 2: 42.80894000000001, 1: 41.393600000000006, 0: 40.99474000000001}	0.971337	0.0252652	1.26326	0.0148501	C..C|C..N|N..N|N..O|N..Tl|O..O|O..Tl	{'N..Tl': 24, 'C..C': 20, 'N..O': 16, 'C..N': 16, 'N..N': 12, 'O..Tl': 8, 'O..O': 4}	{'LNM..LNM': 68, 'ENM..LNM': 32}	ENM..LNM|LNM..LNM	0	{'Tl': [0.99], 'C': [3.62, 3.68, 4.15], 'N': [2.33, 2.51, 2.94], 'O': [1.76]}	0.410488	0.459905	0.129607	Tl..N_2.921	0.14137	_f613fe99-1822-4155-bff1-5d7bdb061ee7_form2-BV-component_1-Tl4C12N12O4-2p	44.1515	8743fe2f-926d-4425-a139-bfe693ce8936	Tl1 C3 N3 O1	1
708	ICSD	410954	_00f907fa-852b-4d0e-b219-db908764e4e0_form2	_7e836939-892c-4f44-9436-a1bb584fbe32_form2	Cl7 K1 Mo2 O2	(1, -1, 0)	K1 Mo2 Cl7 O2	2	0	(K2Mo4Cl14O4)2	{3: 24.507520000000014, 2: 23.44872, 1: 22.497780000000006, 0: 22.134200000000003}	0.956797	0.0330875	1.0588	0.0100643	Cl..Cl|Cl..K|Cl..O	{'Cl..Cl': 32, 'Cl..O': 16, 'Cl..K': 16}	{'NM..NM': 32, 'LNM..NM': 16, 'EPM..NM': 16}	EPM..NM|LNM..NM|NM..NM	0	{'K': [1.31], 'Mo': [5.12], 'Cl': [1.16, 1.27, 1.29, 1.46], 'O': [2.03]}	0.446126	0.400679	0.153195	K..Cl_3.243	0.1414	_7e836939-892c-4f44-9436-a1bb584fbe32_form2-BV-component_1-K2Mo4Cl14O4-2p	14.0121	ffea3493-8f21-4d2c-b864-b4b5d54bc5e3	K1 Mo2 Cl7 O2	1
957	COD	4337144	_60e6ca50-c207-4d28-ba75-28b9c3f58d6b_form2	_d56eea74-0571-4c92-bcbd-497d6b89d71b_form2	B3 H8 Na1	(1, 0, 0)	Na1 B3 H8	2	0	(Na1B3H8)4	{3: 20.39852, 2: 19.66916, 1: 18.790480000000002, 0: 18.30332}	0.964244	0.02026	0.36468	0.0145159	H..H|H..Na	{'H..H': 56, 'H..Na': 16}	{'H..H': 56, 'EPM..H': 16}	EPM..H|H..H	0	{'Na': [1.29], 'B': [3.09, 3.27], 'H': [1.12, 1.13, 1.14, 1.22, 1.34]}	0.34811	0.419378	0.232512	Na..H_2.403	0.14169	_d56eea74-0571-4c92-bcbd-497d6b89d71b_form2-BV-component_3-Na1B3H8-2p	22.173	8425626f-7e51-4bda-9b84-d800f2744d18	Na1 B3 H8	1
578	ICSD	36332	_8b20ca8b-3eb9-44a6-9525-92aa7635260b_form2	_a8b9255f-a2d5-47fc-ab87-c3ad6f13a04f_form2	As2 F7 K1	(1, 0, 0)	K1 As2 F7	2	0	(K4As8F28)2	{3: 23.262760000000036, 2: 22.76398000000003, 1: 18.899139999999996, 0: 18.167099999999998}	0.978559	0.0178136	0.49878	0.0082267	As..F|F..F	{'F..F': 32, 'As..F': 24}	{'LNM..LNM': 32, 'LNM..MTL': 24}	LNM..LNM|LNM..MTL	0	{'K': [1.3], 'As': [2.06, 2.11], 'F': [0.62, 0.73, 0.82, 0.94, 0.99, 1.03, 1.04]}	0.0978833	0.758457	0.14366	As..F_2.383	0.1417	_a8b9255f-a2d5-47fc-ab87-c3ad6f13a04f_form2-BV-component_1-K4As8F28-2p	31.2672	6aefce4a-3b49-4f3c-b0e3-6992f079bc5f	K1 As2 F7	1
1174	ICSD	200109	_79252f1b-9754-4c96-8844-18b58d7dcd1c_form2	_7a26d92b-867f-414c-94d0-5206eb6c23fe_form2	Br1 F3 Rb1 Sb1	(0, -1, 1)	Rb1 Sb1 Br1 F3	2	0	(Rb2Sb2Br2F6)2	{3: 7.6836, 2: 6.90225, 1: 6.116170000000001, 0: 5.1379600000000005}	0.898309	0.0558107	0.78135	0.0197278	Br..Br|Br..F|Br..Rb|F..F|F..Rb	{'Br..F': 8, 'Br..Rb': 8, 'F..F': 4, 'Br..Br': 4, 'F..Rb': 4}	{'LNM..NM': 8, 'EPM..NM': 8, 'LNM..LNM': 4, 'NM..NM': 4, 'EPM..LNM': 4}	EPM..LNM|EPM..NM|LNM..LNM|LNM..NM|NM..NM	0	{'Rb': [1.22], 'Sb': [2.49], 'Br': [0.79], 'F': [1.03, 1.05, 1.1]}	0.306937	0.308795	0.384269	Rb..F_2.881	0.14229	_7a26d92b-867f-414c-94d0-5206eb6c23fe_form2-BV-component_1-Rb2Sb2Br2F6-2p	51.2908	1919b1eb-4326-45f7-a295-a89bdae6fd85	Rb1 Sb1 Br1 F3	1
1180	COD	1520825	_1d0b2182-2f4b-413f-be6d-d4a358fa39bf_form2	_dcbc9d89-06bf-4eab-8a62-65e836fb5584_form2	F1 Tl1	(0, 0, 1)	Tl1 F1	2	0	(Tl2F2)2	{3: 2.4175400000000002, 2: 2.1380200000000005, 0: 0.5475}	0.884378	0.0465867	0.27952	0.0199413	F..Tl|Tl..Tl	{'Tl..Tl': 8, 'F..Tl': 4}	{'ENM..ENM': 8, 'ENM..LNM': 4}	ENM..ENM|ENM..LNM	0.6667	{'Tl': [1.54], 'F': [0.88]}	0.149473	0.850527		Tl..F_2.735	0.14274	_dcbc9d89-06bf-4eab-8a62-65e836fb5584_form2-BV-component_1-Tl2F2-2p	20.0701	d677a93f-44aa-4063-a3ca-92877cb9a1d6	Tl1 F1	1
1090	ICSD	164218	_04ba69e1-1e62-4513-a376-73166b3c23c2_form2	_b8376858-c1b7-4a15-a534-6568e9f85cdb_form2	H4 K2 N4 O10 Pd1	(0, 1, 0)	K2 H4 Pd1 N4 O10	2	0	(K2H4Pd1N4O10)2	{3: 20.84509, 2: 20.02887, 1: 18.903160000000003, 0: 18.462699999999998}	0.960844	0.040811	0.81622	0.0178186	H..O|K..O|N..O|O..O	{'O..O': 12, 'H..O': 12, 'K..O': 12, 'N..O': 4}	{'LNM..LNM': 16, 'H..LNM': 12, 'EPM..LNM': 12}	EPM..LNM|H..LNM|LNM..LNM	0	{'K': [1.22], 'H': [1.03, 1.06], 'Pd': [2.07], 'N': [3.53, 3.54], 'O': [1.83, 1.86, 1.9, 1.98]}	0.342606	0.472513	0.184882	K..O_2.821	0.14322	_b8376858-c1b7-4a15-a534-6568e9f85cdb_form2-BV-component_1-K2H4Pd1N4O10-2p	31.392	d8d91926-5e69-47d2-9c34-bd076fa7e221	K2 H4 Pd1 N4 O10	1
550	ICSD	159464	_8f6d99ff-db6a-4729-be2c-c194fc02e935_form2	_172d1040-f5f1-4c34-a293-d389e53943d9_form2	Br2 Cd1 Sb2 Se3	(1, 1, -2)	Cd1 Sb2 Se3 Br2	2	0	(Cd2Sb4Se6Br4)2	{3: 13.36058, 2: 12.75414, 1: 12.07634, 0: 4.958099999999998}	0.95461	0.0275655	0.60644	0.00786774	Br..Br|Br..Sb|Br..Se|Se..Se	{'Br..Se': 16, 'Br..Sb': 16, 'Se..Se': 10, 'Br..Br': 2}	{'NM..NM': 28, 'MTL..NM': 16}	MTL..NM|NM..NM	0	{'Cd': [1.67], 'Sb': [2.33], 'Se': [1.71, 1.74, 1.89], 'Br': [0.78, 0.88]}	0.0721739	0.0806667	0.847159	Cd..Br_3.059	0.14395	_172d1040-f5f1-4c34-a293-d389e53943d9_form2-BV-component_1-Cd2Sb4Se6Br4-2p	34.5968	4c4b2700-617a-42a7-868b-07bea1059b11	Cd1 Sb2 Se3 Br2	1
11	ICSD	415546	_5d3f13cf-6e9a-4621-b9f4-acdb9005528e_form2	_8cded759-47de-4c78-aad9-d802f495505c_form2	B2 C8 Cu1 N8	(0, 0, 1)	Cu1 B2 C8 N8	2	0	(Cu1B2C8N8)2	{3: 27.715240000000026, 2: 27.620400000000014, 1: 27.230660000000007, 0: 25.500940000000007}	0.996578	0.009484	0.09484	0.00196798	C..N|N..N	{'C..N': 12, 'N..N': 8}	{'LNM..LNM': 20}	LNM..LNM	0	{'Cu': [2.18], 'B': [3.38], 'C': [3.22, 3.25, 3.27], 'N': [2.24, 2.41, 2.8]}	0.0428307	0.17601	0.781159	Cu..N_2.389	0.14445	_8cded759-47de-4c78-aad9-d802f495505c_form2-BV-component_1-Cu1B2C8N8-2p	23.025	06838be3-e36f-4bfe-a17c-6705f0ac0033	Cu1 B2 C8 N8	1
327	COD	4339753	_c46edb91-4de2-44e1-97b4-ceaf2cf4cab6_form2	_cdfd244b-c031-4592-88d8-820c52d0a9d3_form2	F3 O1 V1	(1, 0, 0)	V1 O1 F3	2	0	(V4O4F12)2	{3: 19.23006, 2: 18.967939999999984, 0: 17.912979999999983}	0.986369	0.0100815	0.26212	0.00549065	F..F|F..O|O..O	{'F..F': 24, 'F..O': 24, 'O..O': 4}	{'LNM..LNM': 52}	LNM..LNM	0	{'V': [4.43], 'O': [1.89], 'F': [1.04, 1.1, 1.16]}	0.199016	0.800984		V..F_2.416	0.14465	_cdfd244b-c031-4592-88d8-820c52d0a9d3_form2-BV-component_1-V4O4F12-2p	15.4947	a3564d7f-be7e-411a-8ef2-bade723bad52	V1 O1 F3	1
951	ICSD	405834	_1228681c-7a53-44de-85bd-a61791cc5bef_form2	_b01d207e-49f8-47b4-9e22-4e4a42012382_form2	C2 Cl2 H4 Hg1 N4	(0, 0, 1)	Hg1 H4 C2 N4 Cl2	2	0	(Hg1H4C2N4Cl2)2	{3: 14.491109999999999, 2: 14.11534, 1: 13.80712, 0: 13.45526}	0.974069	0.0341609	0.37577	0.0143953	C..H|Cl..Cl|Cl..H|H..Hg|H..N	{'Cl..H': 12, 'H..N': 4, 'C..H': 2, 'H..Hg': 2, 'Cl..Cl': 2}	{'H..NM': 12, 'H..LNM': 6, 'H..TM': 2, 'NM..NM': 2}	H..LNM|H..NM|H..TM|NM..NM	0	{'Hg': [1.92], 'H': [1.19, 1.22, 1.3, 1.32], 'C': [3.65, 4.06], 'N': [2.34, 3.01, 3.35, 3.36], 'Cl': [1.06, 1.18]}	0.362765	0.297553	0.339682	H..Cl_2.357	0.14566	_b01d207e-49f8-47b4-9e22-4e4a42012382_form2-BV-component_1-Hg1H4C2N4Cl2-2p	53.8307	4b348ecf-a878-4d09-86be-28bf232ad557	Hg1 H4 C2 N4 Cl2	1
1220	ICSD	84364	_5bd5b64a-1f5f-42d5-acff-63fd9c07f0d2_form2	_e52bd9c9-0f46-43a8-b436-81de501ef814_form2	F9 K1 Te2	(1, -1, -1)	K1 Te2 F9	2	0	(K2Te4F18)2	{3: 15.081059999999995, 2: 12.967359999999996, 1: 12.675359999999994, 0: 12.361099999999997}	0.859844	0.0270987	2.1137	0.0210063	F..F|F..K|F..Te	{'F..F': 100, 'F..K': 32, 'F..Te': 24}	{'LNM..LNM': 100, 'EPM..LNM': 32, 'LNM..MTL': 24}	EPM..LNM|LNM..LNM|LNM..MTL	0	{'K': [1.18], 'Te': [2.94, 2.95], 'F': [0.71, 0.81, 0.82, 0.88, 0.92, 0.95, 0.96, 1.0]}	0.777107	0.107355	0.115538	K..F_2.704	0.146	_e52bd9c9-0f46-43a8-b436-81de501ef814_form2-BV-component_1-K2Te4F18-2p	53.6638	00c7d7af-d45b-4cd3-8eed-7375827049ea	K1 Te2 F9	1
637	ICSD	24340	_700ded7e-505a-49ef-93b4-ba491c75ce32_form2	_2fdc3abc-7da3-454a-ac49-06b921b7a0e9_form2	Cu1 N6	(1, 0, 0)	Cu1 N6	2	0	(Cu2N12)4	{3: 41.648080000000014, 2: 41.136240000000036, 1: 40.71372000000001, 0: 34.79447999999999}	0.98771	0.0142178	0.25592	0.00911926	Cu..N|N..N	{'N..N': 64, 'Cu..N': 8}	{'LNM..LNM': 64, 'LNM..TM': 8}	LNM..LNM|LNM..TM	0	{'Cu': [1.73], 'N': [2.39, 2.5, 2.79, 2.81, 4.28, 4.31]}	0.0746819	0.0616494	0.863669	Cu..N_2.384	0.14647	_2fdc3abc-7da3-454a-ac49-06b921b7a0e9_form2-BV-component_3-Cu2N12-2p	30.1263	ae735d6f-c6ae-46f7-8d41-54df85dd0844	Cu1 N6	1
1682	ICSD	151357	_dfab951d-d889-424c-9ac6-6a4b6d479578_form2	_8fc8256d-d137-48c4-bf7d-d090ea197bbc_form2	C2 H3 O4 Rb1	(0, 1, 0)	Rb1 H3 C2 O4	2	0	(Rb4H12C8O16)4	{3: 88.0730399999998, 2: 82.04991999999983, 0: 79.1576799999999}	0.931612	0.0501927	3.01156	0.0517157	C..H|C..O|H..H|H..O|H..Rb|O..O|O..Rb	{'O..Rb': 80, 'H..O': 48, 'H..H': 32, 'O..O': 32, 'C..H': 16, 'C..O': 16, 'H..Rb': 16}	{'EPM..LNM': 80, 'H..LNM': 64, 'LNM..LNM': 48, 'H..H': 32, 'EPM..H': 16}	EPM..H|EPM..LNM|H..H|H..LNM|LNM..LNM	0	{'Rb': [3.18], 'H': [0.97, 1.09, 1.17], 'C': [3.79, 3.8], 'O': [1.9, 1.94, 2.05, 2.09]}	0.675589	0.324411		Rb..O_2.956	0.14656	_8fc8256d-d137-48c4-bf7d-d090ea197bbc_form2-BV-component_3-Rb4H12C8O16-2p	98.5915	c60fa0c8-2cb0-4b9b-9539-4e88fd88ebb1	Rb1 H3 C2 O4	1
447	COD	1510610	_fc3da565-d2e6-4d01-be8f-dce84ea95d79_form2	_f2a762b2-8702-47a9-b947-891e20967ae9_form2	Au1 Br1	(0, 0, 1)	Au1 Br1	2	0	(Au2Br2)4	{3: 4.246639999999996, 2: 4.010319999999999, 1: 2.67816, 0: 0}	0.944351	0.01477	0.11816	0.00645348	Au..Br|Br..Br	{'Au..Br': 16, 'Br..Br': 16}	{'NM..TM': 16, 'NM..NM': 16}	NM..NM|NM..TM	0	{'Au': [1.29], 'Br': [0.83]}	0.0556487	0.313697	0.630654	Au..Au_3.026	0.14676	_f2a762b2-8702-47a9-b947-891e20967ae9_form2-BV-component_3-Au2Br2-2p	20.951	ebd90d82-2779-464c-9867-9e6e0a06493f	Au1 Br1	1
1382	ICSD	9295	_bea24e1f-570a-4858-b119-b66da0cbdb56_form2	_3f24f380-7c02-4cb7-989e-d285f1759283_form2	F4 K1 O1 V1	(0, 0, 1)	K1 V1 O1 F4	2	0	(K2V2O2F8)4	{3: 24.06826000000001, 2: 20.23376, 1: 19.566520000000008, 0: 19.89946000000001}	0.840682	0.0407926	1.91725	0.0260355	F..F|F..K|F..O|F..V|K..O|O..O	{'F..F': 64, 'F..K': 48, 'F..O': 40, 'K..O': 24, 'F..V': 8, 'O..O': 4}	{'LNM..LNM': 108, 'EPM..LNM': 72, 'LNM..TM': 8}	EPM..LNM|LNM..LNM|LNM..TM	0	{'K': [1.16], 'V': [4.47], 'O': [1.91], 'F': [1.05, 1.12, 1.15, 1.17]}				K..F_2.702	0.14678	_3f24f380-7c02-4cb7-989e-d285f1759283_form2-BV-component_3-K2V2O2F8-2p	35.8499	44c83e38-b9de-47c3-a4d5-ea4cc6af9654	K1 V1 O1 F4	1
987	ICSD	21014	_05ccf00a-4ad4-473e-86ff-573a3d85e701_form2	_e64c23d0-56d1-4772-ab9e-566353774a7d_form2	Cl1 Na1 O3	(1, 0, 0)	Na1 Cl1 O3	2	0	(Na4Cl4O12)2	{3: 23.425740000000008, 2: 22.752460000000006, 0: 20.837720000000008}	0.971259	0.04208	0.67328	0.0150753	Cl..O|Na..O|O..O	{'Cl..O': 16, 'O..O': 8, 'Na..O': 8}	{'LNM..NM': 16, 'LNM..LNM': 8, 'EPM..LNM': 8}	EPM..LNM|LNM..LNM|LNM..NM	0	{'Na': [0.9], 'Cl': [4.74], 'O': [1.99, 2.03, 2.06]}	0.260153	0.739847		Na..O_2.476	0.14746	_e64c23d0-56d1-4772-ab9e-566353774a7d_form2-BV-component_1-Na4Cl4O12-2p	26.464	49b6ab8e-e05a-4e01-a46e-48f9d5e64504	Na1 Cl1 O3	1
946	ICSD	203188	_7206c376-aad5-45f9-bb2d-aac1509e2295_form2	_b2bc89ff-d589-4c97-b523-33c6f05cdc5b_form2	Br8 Hg2 Pd1 Rb2	(0, 0, 1)	Rb2 Hg2 Pd1 Br8	2	0	(Rb2Hg2Pd1Br8)2	{3: 8.889240000000001, 2: 8.287820000000002, 0: 6.665740000000001}	0.932343	0.0400947	0.60142	0.0141992	Br..Br|Br..Hg|Br..Rb	{'Br..Br': 14, 'Br..Hg': 12, 'Br..Rb': 4}	{'NM..NM': 14, 'NM..TM': 12, 'EPM..NM': 4}	EPM..NM|NM..NM|NM..TM	0	{'Rb': [1.26], 'Hg': [1.96], 'Pd': [1.98], 'Br': [1.08, 1.14, 1.22]}	0.270483	0.729517		Rb..Br_3.488	0.1476	_b2bc89ff-d589-4c97-b523-33c6f05cdc5b_form2-BV-component_1-Rb2Hg2Pd1Br8-2p	23.9511	f55eb9c7-760d-4143-8473-21cdce3e8639	Rb2 Hg2 Pd1 Br8	1
796	COD	4331396	_7866719e-4832-4bce-9dc6-42215abffee1_form2	_18e72a06-8feb-4841-87fd-3e3758033128_form2	Ag1 F7 Ru1	(1, 0, 0)	Ag1 Ru1 F7	2	0	(Ag4Ru4F28)2	{3: 25.068020000000015, 2: 24.324200000000005, 1: 22.975920000000006, 0: 20.42564}	0.970328	0.0206617	0.74382	0.0114608	Ag..F|F..F	{'F..F': 64, 'Ag..F': 8}	{'LNM..LNM': 64, 'LNM..TM': 8}	LNM..LNM|LNM..TM	0	{'Ag': [1.91], 'Ru': [3.89], 'F': [0.86, 0.9, 0.93, 0.94, 1.02, 1.03, 1.06]}	0.160224	0.290429	0.549348	Ag..F_2.506	0.1484	_18e72a06-8feb-4841-87fd-3e3758033128_form2-BV-component_1-Ag4Ru4F28-2p	22.659	589cad8a-0a23-4997-9b8f-769a6b517738	Ag1 Ru1 F7	1
677	ICSD	166587	_739b2767-7c31-45d8-8c46-46714255162e_form2	_754b9d10-f8d6-457d-b7fa-49610f718174_form2	Cs1 F5 N1 O1 Os1	(0, 0, 1)	Cs1 Os1 N1 O1 F5	2	0	(Cs2Os2N2O2F10)2	{3: 15.81844000000001, 2: 15.519380000000002, 1: 14.168280000000006, 0: 12.794080000000006}	0.981094	0.0124608	0.29906	0.00959922	Cs..O|F..F|F..N|F..O|N..O	{'F..O': 24, 'N..O': 8, 'F..N': 8, 'F..F': 4, 'Cs..O': 4}	{'LNM..LNM': 44, 'EPM..LNM': 4}	EPM..LNM|LNM..LNM	0	{'Cs': [1.45], 'Os': [4.14], 'N': [3.55], 'O': [1.98], 'F': [0.87, 0.97, 0.98]}	0.0988837	0.446739	0.454377	Cs..F_3.035	0.14883	_754b9d10-f8d6-457d-b7fa-49610f718174_form2-BV-component_1-Cs2Os2N2O2F10-2p	21.0403	7a71ccf5-6619-413e-8562-ed117ef2011e	Cs1 Os1 N1 O1 F5	1
1243	COD	9007507	_cc0aa6ea-fd4e-4bf2-ab0d-d6e0531743f8_form2	_0f906529-258e-4b3d-91d8-6dd75fd1ddb4_form2	B1 F4 Na1	(1, -1, 0)	Na1 B1 F4	2	0	(Na2B2F8)2	{3: 8.674119999999986, 2: 7.675060000000001, 1: 7.5350399999999995, 0: 7.123280000000001}	0.884823	0.033302	0.99906	0.0216915	F..F|F..Na	{'F..F': 44, 'F..Na': 16}	{'LNM..LNM': 44, 'EPM..LNM': 16}	EPM..LNM|LNM..LNM	0	{'Na': [1.1], 'B': [2.84], 'F': [1.16, 1.21]}	0.644206	0.0902866	0.265508	Na..F_2.382	0.14891	_0f906529-258e-4b3d-91d8-6dd75fd1ddb4_form2-BV-component_1-Na2B2F8-2p	28.7609	7ae6e79f-5e9a-4b3f-81e0-849bc831797b	Na1 B1 F4	1
1189	ICSD	72427	_65a7de11-81e4-4172-a907-f86627eeaae3_form2	_364fbdc8-5bf5-4458-a398-acb6a2a5950d_form2	Cu1 K2 Se4 Ta1	(1, 1, 0)	K2 Ta1 Cu1 Se4	2	0	(K2Ta1Cu1Se4)4	{3: 20.213089999999998, 2: 18.651869999999995, 1: 14.592310000000003, 0: 11.265590000000001}	0.922762	0.0975762	0.78061	0.0201827	K..K|K..Se|Se..Se	{'K..Se': 16, 'Se..Se': 8, 'K..K': 8}	{'EPM..NM': 16, 'NM..NM': 8, 'EPM..EPM': 8}	EPM..EPM|EPM..NM|NM..NM	0.25	{'K': [1.78], 'Ta': [6.38], 'Cu': [2.25], 'Se': [2.01]}	0.174487	0.453709	0.371804	K..Ta_4.009	0.14897	_364fbdc8-5bf5-4458-a398-acb6a2a5950d_form2-BV-component_3-K2Ta1Cu1Se4-2p	27.7211	2d6fdf50-9ffd-4f17-93d9-a5c97953ed7f	K2 Ta1 Cu1 Se4	1
1031	ICSD	202570	_c59f3654-871e-4257-be12-405ee837bf9a_form2	_5890cd06-a5ee-43dc-90e7-53a42b53a304_form2	C4 N4 Pt1 Tl2	(1, 0, 0)	Tl2 Pt1 C4 N4	2	0	(Tl4Pt2C8N8)2	{3: 25.741299999999995, 2: 24.551859999999998, 1: 23.0145, 0: 22.257140000000003}	0.953793	0.04248	1.18944	0.0163178	C..N|C..Tl|N..Tl	{'N..Tl': 24, 'C..N': 16, 'C..Tl': 16}	{'ENM..LNM': 40, 'LNM..LNM': 16}	ENM..LNM|LNM..LNM	0	{'Tl': [1.04], 'Pt': [2.38], 'C': [2.73, 2.74], 'N': [2.52, 2.54]}	0.341385	0.441243	0.217372	Tl..Pt_3.154	0.14913	_5890cd06-a5ee-43dc-90e7-53a42b53a304_form2-BV-component_1-Tl4Pt2C8N8-2p	34.8589	d6d13362-4d55-40e2-80ec-486cd12becf6	Tl2 Pt1 C4 N4	1
1062	COD	8103588	_18cccccd-4222-40c8-b4d6-4590836c93fc_form2	_16ba88e6-dcab-4ffe-a2b1-be0ef7cea2d1_form2	O6 Pb3 S1	(0, 0, 1)	Pb3 S1 O6	2	0	(Pb6S2O12)2	{3: 22.807319999999997, 2: 22.08296, 1: 20.545339999999996, 0: 17.019860000000005}	0.96824	0.0402422	0.72436	0.0171365	O..O|O..Pb	{'O..Pb': 20, 'O..O': 16}	{'ENM..LNM': 20, 'LNM..LNM': 16}	ENM..LNM|LNM..LNM	0	{'Pb': [1.61, 1.87, 2.12], 'S': [5.56], 'O': [1.87, 1.94, 1.99]}	0.12516	0.265681	0.609158	Pb..O_2.781	0.14915	_16ba88e6-dcab-4ffe-a2b1-be0ef7cea2d1_form2-BV-component_1-Pb6S2O12-2p	61.5327	01a6e4ac-4730-4286-b025-f977b66d424d	Pb3 S1 O6	1
1341	ICSD	413704	_290068e6-e9f6-4a14-acab-f81f843c6621_form2	_418f1ee1-4f1a-4384-9d1f-c19ecec8a345_form2	C4 Cl2 K2 N4 Pt1	(0, 1, 0)	K2 Pt1 C4 N4 Cl2	2	0	(K2Pt1C4N4Cl2)4	{3: 29.762520000000038, 2: 26.962820000000026, 1: 25.54316000000001, 0: 24.656800000000008}	0.905932	0.0399957	1.39985	0.0244732	C..Cl|C..K|Cl..Cl|Cl..K|Cl..N|K..N|N..N	{'Cl..N': 32, 'C..Cl': 32, 'C..K': 24, 'K..N': 24, 'Cl..Cl': 12, 'N..N': 8, 'Cl..K': 8}	{'LNM..NM': 64, 'EPM..LNM': 48, 'NM..NM': 12, 'LNM..LNM': 8, 'EPM..NM': 8}	EPM..LNM|EPM..NM|LNM..LNM|LNM..NM|NM..NM	0	{'K': [1.44], 'Pt': [2.87], 'C': [2.84, 2.92], 'N': [2.64, 2.69], 'Cl': [0.84]}	0.548346	0.278053	0.173601	K..N_2.944	0.14933	_418f1ee1-4f1a-4384-9d1f-c19ecec8a345_form2-BV-component_3-K2Pt1C4N4Cl2-2p	33.8832	dbd3595a-1f87-4f84-b546-293b59d8a9a1	K2 Pt1 C4 N4 Cl2	1
435	ICSD	412498	_da36beb9-f068-446f-9093-577ecffd8c12_form2	_83c4359b-80e6-48ff-8a7e-c73d075d1fa0_form2	Br4 C6 Cd1 Hg4 N6 S6	(0, 1, 1)	Cd1 Hg4 C6 S6 Br4 N6	2	0	(Cd1Hg4C6S6Br4N6)2	{3: 31.813810000000018, 2: 31.34871000000001, 1: 30.13119000000001, 0: 28.984660000000005}	0.985381	0.023255	0.4651	0.00631428	Br..Hg|Br..S|C..S|N..S|S..S	{'N..S': 8, 'C..S': 8, 'S..S': 8, 'Br..S': 8, 'Br..Hg': 8}	{'LNM..NM': 16, 'NM..NM': 16, 'NM..TM': 8}	LNM..NM|NM..NM|NM..TM	0	{'Cd': [2.04], 'Hg': [1.83], 'C': [3.7, 3.73, 3.74], 'S': [2.07, 2.17, 2.18], 'Br': [0.95], 'N': [2.52, 2.56]}	0.164396	0.430348	0.405256	Hg..Br_3.102	0.14984	_83c4359b-80e6-48ff-8a7e-c73d075d1fa0_form2-BV-component_1-Cd1Hg4C6S6Br4N6-2p	20.5851	ce645909-5c84-46b0-925d-c9b6bd047b61	Cd1 Hg4 C6 S6 Br4 N6	1
1080	ICSD	155270	_e5e21621-ddb6-44ba-a364-1d89582ae70a_form2	_e14de596-ee22-471a-ad7d-7c76f0498672_form2	Na1 P2 S6 Sb1	(1, 0, 0)	Na1 Sb1 P2 S6	2	0	(Na2Sb2P4S12)2	{3: 24.072419999999994, 2: 22.85828, 1: 21.85638, 0: 20.37022}	0.949563	0.0433621	1.21414	0.0174768	Na..P|Na..S|S..S|S..Sb	{'S..S': 32, 'Na..S': 12, 'S..Sb': 8, 'Na..P': 4}	{'NM..NM': 32, 'EPM..NM': 16, 'MTL..NM': 8}	EPM..NM|MTL..NM|NM..NM	0	{'Na': [0.95], 'Sb': [2.54], 'P': [4.47, 4.6], 'S': [1.76, 1.87, 1.89, 1.95, 1.96]}	0.327951	0.270623	0.401426	Na..S_2.970	0.15081	_e14de596-ee22-471a-ad7d-7c76f0498672_form2-BV-component_1-Na2Sb2P4S12-2p	44.9234	55e10c8b-fd1a-4027-9594-e5a4ee91ced3	Na1 Sb1 P2 S6	1
1718	ICSD	40168	_f7297ac5-2eeb-49ec-a501-9f24726a7c65_form2	_9e7f2456-916d-4dcf-8b68-dcb139d414dc_form2	Al1 H8 N4 Rb1	(0, 0, 1)	Rb1 Al1 H8 N4	2	0	(Rb2Al2H16N8)2	{3: 27.80812000000003, 2: 24.658600000000025, 0: 22.934720000000013}	0.886741	0.065615	3.14952	0.0602365	H..H|H..N|H..Rb|N..Rb	{'H..H': 32, 'H..Rb': 32, 'H..N': 16, 'N..Rb': 16}	{'H..H': 32, 'EPM..H': 32, 'H..LNM': 16, 'EPM..LNM': 16}	EPM..H|EPM..LNM|H..H|H..LNM	0	{'Rb': [1.96], 'Al': [3.32], 'H': [1.31, 1.35], 'N': [2.95]}	0.646267	0.353733		Rb..H_2.96	0.15089	_9e7f2456-916d-4dcf-8b68-dcb139d414dc_form2-BV-component_1-Rb2Al2H16N8-2p	21.1181	d499ae99-cd3a-4ba0-bbf0-bc8a692be17b	Rb1 Al1 H8 N4	1
1063	ICSD	412547	_d0e9f9e2-8a7f-418b-a80e-93449b58dc11_form2	_0e0a9b0e-aaa9-4ea4-bbb2-d8af249fdf39_form2	Hg1 O3 Se1	(1, 0, -2)	Hg1 Se1 O3	2	0	(Hg4Se4O12)2	{3: 21.52436, 2: 19.742020000000004, 1: 19.355480000000007, 0: 18.038280000000007}	0.917194	0.0356468	1.78234	0.0171487	Hg..O|O..O|O..Se|Se..Se	{'O..O': 40, 'O..Se': 32, 'Hg..O': 24, 'Se..Se': 4}	{'LNM..LNM': 40, 'LNM..NM': 32, 'LNM..TM': 24, 'NM..NM': 4}	LNM..LNM|LNM..NM|LNM..TM|NM..NM	0	{'Hg': [1.7], 'Se': [3.53], 'O': [1.75, 1.88, 1.9]}	0.511273	0.110881	0.377846	Hg..O_2.637	0.15102	_0e0a9b0e-aaa9-4ea4-bbb2-d8af249fdf39_form2-BV-component_1-Hg4Se4O12-2p	45.1245	827dbf76-d4eb-45cf-86c7-74916991ea91	Hg1 Se1 O3	1
64	ICSD	10304	_084a392e-1489-43d6-b5c8-5cd8e6c0192f_form2	_1826c4a0-7b02-4c4e-9c61-63e2bad61143_form2	C2 Hg1 N2 S2	(0, 0, 1)	Hg1 C2 S2 N2	2	0	(Hg1C2S2N2)2	{3: 9.382560000000002, 2: 9.3152, 0: 8.64864}	0.992821	0.00748444	0.06736	0.00314129	C..S|N..S|S..S	{'N..S': 8, 'C..S': 8, 'S..S': 2}	{'LNM..NM': 16, 'NM..NM': 2}	LNM..NM|NM..NM	0	{'Hg': [1.98], 'C': [3.67], 'S': [2.24], 'N': [2.44]}	0.0917811	0.908219		Hg..N_2.718	0.15142	_1826c4a0-7b02-4c4e-9c61-63e2bad61143_form2-BV-component_1-Hg1C2S2N2-2p	16.4033	35bb596e-ff2f-4300-9670-cec028044e08	Hg1 C2 S2 N2	1
1074	COD	1517836	_132e576a-9cb7-4fd0-8018-ccb98b168ca7_form2	_a3e139ef-d56c-41db-b527-84b1f96fcf3b_form2	Br4 Li2 Zn1	(1, 0, 0)	Li2 Zn1 Br4	2	0	(Li4Zn2Br8)4	{3: 14.702920000000018, 2: 12.942880000000011, 1: 9.127040000000004, 0: 7.74188}	0.880293	0.04889	0.88002	0.0173422	Br..Br|Br..Li	{'Br..Br': 48, 'Br..Li': 24}	{'NM..NM': 48, 'EPM..NM': 24}	EPM..NM|NM..NM	0	{'Li': [0.84, 0.88], 'Zn': [1.75], 'Br': [0.93, 0.98, 1.03]}	0.252842	0.548171	0.198988	Li..Br_2.718	0.15181	_a3e139ef-d56c-41db-b527-84b1f96fcf3b_form2-BV-component_3-Li4Zn2Br8-2p	44.9321	7570588d-0384-44ee-83ce-f13d8b742fb2	Li2 Zn1 Br4	1
1098	ICSD	419259	_0740f740-fbbb-4318-bd15-1a81f7e6402b_form2	_46402693-f47c-48f1-bddc-37e69de8fa34_form2	Cl3 Hg2 K1 O3 S1	(1, -1, 0)	K1 Hg2 S1 Cl3 O3	2	0	(K2Hg4S2Cl6O6)2	{3: 19.869980000000005, 2: 19.143879999999996, 0: 16.677239999999994}	0.963457	0.0259321	0.7261	0.0179257	Cl..Cl|Cl..Hg|Cl..K|Cl..O	{'Cl..Cl': 24, 'Cl..Hg': 20, 'Cl..O': 8, 'Cl..K': 4}	{'NM..NM': 24, 'NM..TM': 20, 'LNM..NM': 8, 'EPM..NM': 4}	EPM..NM|LNM..NM|NM..NM|NM..TM	0	{'K': [1.06], 'Hg': [1.94, 2.15], 'S': [5.29], 'Cl': [1.02, 1.14, 1.17], 'O': [1.99, 2.04]}	0.227422	0.772578		K..O_2.799	0.15202	_46402693-f47c-48f1-bddc-37e69de8fa34_form2-BV-component_1-K2Hg4S2Cl6O6-2p	44.5796	d3d699b5-6d9a-4101-b505-6912dc470f24	K1 Hg2 S1 Cl3 O3	1
1362	ICSD	77172	_ba372eb5-537b-4d6c-a769-043a82e4ce87_form2	_57bf7b2e-4dc4-4f14-a80c-08e47d5253e1_form2	C1 N1 Na1	(0, 1, 0)	Na1 C1 N1	2	-0.0001	(Na1C1N1)4	{3: 6.585980000000001, 2: 5.70852, 1: 5.100300000000001, 0: 4.2241800000000005}	0.866768	0.0731217	0.43873	0.0253454	C..C|C..Na|N..Na	{'C..C': 8, 'C..Na': 8, 'N..Na': 8}	{'EPM..LNM': 16, 'LNM..LNM': 8}	EPM..LNM|LNM..LNM	0	{'Na': [1.17], 'C': [2.64], 'N': [2.77, 2.78]}	0.371522	0.257524	0.370954	Na..C_2.652	0.15209	_57bf7b2e-4dc4-4f14-a80c-08e47d5253e1_form2-BV-component_3-Na1C1N1-2p	26.1499	92e02622-7d06-4b41-b388-68ef41783c7e	Na1 C1 N1	1
1019	COD	2216998	_5353bc3e-9be4-48f4-b907-07beb79464cc_form2	_cadc72c9-4687-43e7-b5ee-eacb27b57b91_form2	H16 Ni3 O16 P2	(1, 1, -1)	Ni3 P2 H16 O16	2	0	(Ni3P2H16O16)2	{3: 31.450889999999983, 2: 30.294009999999986, 1: 29.53935, 0: 28.050430000000002}	0.963216	0.0262927	1.15688	0.015946	H..H|H..O|Ni..O|O..O	{'H..H': 40, 'H..O': 24, 'O..O': 16, 'Ni..O': 8}	{'H..H': 40, 'H..LNM': 24, 'LNM..LNM': 16, 'LNM..TM': 8}	H..H|H..LNM|LNM..LNM|LNM..TM	0	{'Ni': [1.81, 2.34], 'P': [4.46], 'H': [1.05, 1.06], 'O': [1.67, 1.74, 1.87, 2.03, 2.09]}	0.340213	0.221929	0.437858	H..O_1.729	0.15241	_cadc72c9-4687-43e7-b5ee-eacb27b57b91_form2-BV-component_1-Ni3P2H16O16-2p	62.8868	4d45e0fe-c865-45d0-8b0c-b07d5d703885	Ni3 P2 H16 O16	1
1126	COD	1510772	_d64e8172-eb15-4820-b390-4853ce932a67_form2	_d89af526-8159-4690-b10e-c88bcc7853d4_form2	B2 Na2 Se7	(1, 1, -2)	Na2 B2 Se7	2	0	(Na4B4Se14)2	{3: 21.502080000000003, 2: 19.773130000000005, 1: 18.80762, 0: 15.184220000000002}	0.919591	0.0411655	1.72895	0.0184501	B..Na|Na..Na|Na..Se|Se..Se	{'Se..Se': 40, 'Na..Se': 32, 'B..Na': 8, 'Na..Na': 4}	{'NM..NM': 40, 'EPM..NM': 32, 'EPM..MTL': 8, 'EPM..EPM': 4}	EPM..EPM|EPM..MTL|EPM..NM|NM..NM	0.0476	{'Na': [0.91], 'B': [2.93], 'Se': [1.9, 1.96, 2.02, 2.03]}	0.273661	0.152822	0.573517	Na..Se_3.106	0.15244	_d89af526-8159-4690-b10e-c88bcc7853d4_form2-BV-component_1-Na4B4Se14-2p	37.6897	af99a0cd-2c3a-42b3-953a-51d149cbd57b	Na2 B2 Se7	1
1284	COD	2105346	_9cdc54aa-5d71-447d-99d7-16250419a07d_form2	_a22e8ed6-97d5-4ff9-88eb-14aada3ae602_form2	Ag1 N1 O2	(1, -1, 1)	Ag1 N1 O2	2	0	(Ag1N1O2)2	{3: 4.076930000000001, 2: 3.6973700000000003, 1: 3.5220000000000002, 0: 3.16174}	0.906901	0.047445	0.37956	0.0227441	Ag..O|O..O	{'O..O': 8, 'Ag..O': 8}	{'LNM..LNM': 8, 'LNM..TM': 8}	LNM..LNM|LNM..TM	0	{'Ag': [1.34], 'N': [3.18], 'O': [1.82]}	0.414734	0.191621	0.393645	Ag..Ag_3.231	0.15251	_a22e8ed6-97d5-4ff9-88eb-14aada3ae602_form2-BV-component_1-Ag1N1O2-2p	38.472	5306dd58-d621-4a81-ba8f-16a8a791d1d0	Ag1 N1 O2	1
746	ICSD	406951	_7f908642-91eb-4446-a932-940b3736e6ad_form2	_0fdfb0ae-8a08-4433-8516-6314f83d67ca_form2	Bi4 Br2 Ru1	(0, 0, 1)	Bi4 Ru1 Br2	2	0	(Bi8Ru2Br4)2	{3: 17.580529999999992, 2: 17.01382, 1: 16.34054, 0: 11.33626}	0.967765	0.0314839	0.56671	0.0105957	Bi..Bi|Bi..Br|Br..Br	{'Bi..Br': 20, 'Br..Br': 12, 'Bi..Bi': 4}	{'ENM..NM': 20, 'NM..NM': 12, 'ENM..ENM': 4}	ENM..ENM|ENM..NM|NM..NM	0.1111	{'Bi': [2.74, 2.77, 2.86], 'Ru': [4.52], 'Br': [0.83, 0.99]}	0.0907568	0.107824	0.80142	Bi..Br_3.303	0.15316	_0fdfb0ae-8a08-4433-8516-6314f83d67ca_form2-BV-component_1-Bi8Ru2Br4-2p	27.8165	bcdfcd72-3703-4aab-b5af-15f1d36fb454	Bi4 Ru1 Br2	1
650	COD	7202888	_6c6eccdc-a5d2-47fe-a3b6-a35bf1ebcbb3_form2	_2c1f4aae-d627-486f-918a-7264c2289303_form2	H4 I1 Na1 O2	(0, 0, 1)	Na1 H4 I1 O2	2	0	(Na2H8I2O4)2	{3: 9.892039999999998, 2: 9.53664, 1: 8.691419999999999, 0: 8.35082}	0.964072	0.0394889	0.3554	0.00926595	H..H|H..I	{'H..H': 10, 'H..I': 8}	{'H..H': 10, 'H..NM': 8}	H..H|H..NM	0	{'Na': [1.2], 'H': [0.98, 0.99, 1.0], 'I': [0.74], 'O': [1.91, 1.93]}	0.230597	0.54841	0.220994	Na..O_2.461	0.1535	_2c1f4aae-d627-486f-918a-7264c2289303_form2-BV-component_1-Na2H8I2O4-2p	30.4267	4748faf3-e830-4cbd-a612-fa711a35edf8	Na1 H4 I1 O2	1
125	COD	1528097	_6fded795-6100-4aa2-803a-dcf7fbea32f2_form2	_ab556c63-3caf-4c08-8466-bcdb994bb674_form2	Cl3 Mo1 N1	(1, 0, 0)	Mo1 N1 Cl3	2	0	(Mo4N4Cl12)2	{3: 25.67757000000002, 2: 25.404660000000018, 1: 24.914380000000023, 0: 24.32812000000002}	0.989372	0.0129957	0.27291	0.00369866	Cl..Cl|Cl..N	{'Cl..Cl': 38, 'Cl..N': 4}	{'NM..NM': 38, 'LNM..NM': 4}	LNM..NM|NM..NM	0	{'Mo': [5.99, 6.01], 'N': [3.43, 3.53], 'Cl': [1.08, 1.1, 1.11, 1.14, 1.17]}	0.202238	0.363318	0.434444	Mo..Cl_2.973	0.15356	_ab556c63-3caf-4c08-8466-bcdb994bb674_form2-BV-component_1-Mo4N4Cl12-2p	14.9179	b73af2ca-a2aa-4d81-a945-8a9bf3300cd6	Mo1 N1 Cl3	1
1170	COD	2310654	_61f388c3-ab23-4cee-8a16-13b876dee75c_form2	_cf67dfa2-ee2b-4f25-bcfc-eed4fd051c2e_form2	Cl1 K1 O3	(1, 0, 0)	K1 Cl1 O3	2	0	(K2Cl2O6)4	{3: 24.05271999999998, 2: 23.04711999999998, 1: 20.99251999999997, 0: 19.530039999999993}	0.958192	0.06285	0.5028	0.0196376	K..O|O..O	{'O..O': 16, 'K..O': 16}	{'LNM..LNM': 16, 'EPM..LNM': 16}	EPM..LNM|LNM..LNM	0	{'K': [1.23], 'Cl': [4.57], 'O': [1.99, 2.11]}	0.222346	0.454288	0.323366	K..O_2.795	0.15368	_cf67dfa2-ee2b-4f25-bcfc-eed4fd051c2e_form2-BV-component_3-K2Cl2O6-2p	23.8857	c8b623c6-17fc-4592-9eed-ee56dfe938b3	K1 Cl1 O3	1
1454	ICSD	201521	_92e2eb78-fea2-4e7f-bf02-44e4a7ec6a77_form2	_59b568ef-872e-47a3-8892-226bb5d420bc_form2	C1 H12 K1 Na1 O9	(0, 1, 0)	K1 Na1 H12 C1 O9	2	0	(K2Na2H24C2O18)4	{3: 72.29119999999998, 2: 67.61883999999995, 1: 63.549599999999934, 0: 62.708999999999946}	0.935368	0.053095	2.33618	0.0294644	C..H|H..H|H..K|H..O|K..O	{'H..H': 72, 'H..O': 56, 'H..K': 24, 'C..H': 16, 'K..O': 8}	{'H..H': 72, 'H..LNM': 72, 'EPM..H': 24, 'EPM..LNM': 8}	EPM..H|EPM..LNM|H..H|H..LNM	0	{'K': [1.35], 'Na': [1.12], 'H': [1.0, 1.03, 1.04, 1.05, 1.06, 1.07, 1.08, 1.09, 1.11], 'C': [3.95], 'O': [1.78, 1.84, 1.85, 1.87, 1.89, 1.9, 1.91, 1.95]}	0.487608	0.424667	0.0877252	Na..O_2.46	0.15375	_59b568ef-872e-47a3-8892-226bb5d420bc_form2-BV-component_3-K2Na2H24C2O18-2p	104.965	99c36434-9216-4414-a3e3-66f7d5fd8675	K1 Na1 H12 C1 O9	1
1214	ICSD	18198	_80dc3308-99e5-472a-8349-32d991cb150e_form2	_d89c093d-a7fb-4f74-98ed-b48127dacdaf_form2	C2 Hg1 I1 K1 N2	(1, -1, 0)	K1 Hg1 C2 I1 N2	2	0	(K2Hg2C4I2N4)2	{3: 15.73146000000001, 2: 14.857560000000012, 0: 12.51512}	0.944449	0.043695	0.8739	0.0208669	C..K|I..K|I..N|K..N|N..N	{'I..N': 8, 'N..N': 8, 'C..K': 8, 'K..N': 8, 'I..K': 8}	{'EPM..LNM': 16, 'LNM..NM': 8, 'LNM..LNM': 8, 'EPM..NM': 8}	EPM..LNM|EPM..NM|LNM..LNM|LNM..NM	0	{'K': [1.04], 'Hg': [2.38, 2.39], 'C': [3.17], 'I': [0.83], 'N': [2.56]}	0.271706	0.728294		K..N_2.933	0.15381	_d89c093d-a7fb-4f74-98ed-b48127dacdaf_form2-BV-component_1-K2Hg2C4I2N4-2p	42.2563	eebac2d7-b782-4c94-97a3-81df9362a367	K1 Hg1 C2 I1 N2	1
1604	COD	1511323	_dcb9102e-813f-4c6d-be7b-9179e295d5da_form2	_aa7ee6e4-9a19-42e5-b889-aa2847dd61cf_form2	B1 S3 Tl3	(0, 0, 1)	Tl3 B1 S3	2	0	(Tl6B2S6)2	{3: 15.460219999999998, 2: 13.434119999999998, 1: 11.247259999999999, 0: 9.62716}	0.868948	0.101305	2.0261	0.0393484	S..S|S..Tl|Tl..Tl	{'S..Tl': 20, 'Tl..Tl': 16, 'S..S': 4}	{'ENM..NM': 20, 'ENM..ENM': 16, 'NM..NM': 4}	ENM..ENM|ENM..NM|NM..NM	0.4	{'Tl': [1.89, 1.95], 'B': [3.14], 'S': [2.11, 2.2]}	0.347348	0.374908	0.277744	Tl..Tl_3.61	0.15438	_aa7ee6e4-9a19-42e5-b889-aa2847dd61cf_form2-BV-component_1-Tl6B2S6-2p	29.9097	8f26f93d-69ca-47ea-b47f-2bf04620e642	Tl3 B1 S3	1
610	ICSD	2592	_9fc0f08c-aec7-40f8-9b99-804d1acfbcbb_form2	_d9750e1c-59a7-4a07-bd92-36259fe237cb_form2	Al2 Br7 K1	(0, 1, 0)	K1 Al2 Br7	2	0	(K4Al8Br28)2	{3: 27.295820000000013, 2: 26.21177000000001, 1: 24.914310000000015, 0: 23.382300000000015}	0.960285	0.0212559	1.08405	0.00866451	Br..Br|Br..K	{'Br..Br': 90, 'Br..K': 12}	{'NM..NM': 90, 'EPM..NM': 12}	EPM..NM|NM..NM	0	{'K': [1.04], 'Al': [2.69, 2.7], 'Br': [0.98, 1.02, 1.05, 1.07, 1.09]}	0.277001	0.331533	0.391466	K..Br_3.351	0.15462	_d9750e1c-59a7-4a07-bd92-36259fe237cb_form2-BV-component_1-K4Al8Br28-2p	14.6736	c94457fa-cd49-4698-af08-07d39d9f4ff6	K1 Al2 Br7	1
985	ICSD	96768	_a24380e1-7aa5-4c39-8ea0-06302ad1aad4_form2	_62b68504-6037-46c8-a29a-cd70d7072f4e_form2	F1 H1 Na1 O4 P1 Sn1	(0, 0, 1)	Na1 Sn1 P1 H1 O4 F1	2	0	(Na2Sn2P2H2O8F2)4	{3: 34.32687999999993, 2: 33.56875999999994, 1: 29.839440000000014, 0: 25.695960000000007}	0.977915	0.0473825	0.37906	0.0150213	H..O|H..Sn	{'H..Sn': 16, 'H..O': 16}	{'ENM..H': 16, 'H..LNM': 16}	ENM..H|H..LNM	0	{'Na': [1.04], 'Sn': [1.74], 'P': [4.5], 'H': [0.97], 'O': [1.75, 1.89, 2.07], 'F': [1.04]}	0.0878377	0.432088	0.480074	Na..O_2.458	0.15492	_62b68504-6037-46c8-a29a-cd70d7072f4e_form2-BV-component_3-Na2Sn2P2H2O8F2-2p	41.3129	9a92f9a6-93ed-4566-b141-e930ecd5153e	Na1 Sn1 P1 H1 O4 F1	1
816	ICSD	74050	_7d2ab9bc-630b-49b1-9e39-e4820c6e5835_form2	_cfebea11-a407-402b-9367-04f207ebfa07_form2	Cl1 H4 Ni1 O3 P1	(0, 1, 0)	Ni1 P1 H4 Cl1 O3	2	0	(Ni4P4H16Cl4O12)4	{3: 73.95352000000015, 2: 72.2805600000001, 1: 68.01032000000012, 0: 63.9159200000001}	0.977378	0.0232356	0.83648	0.0118335	Cl..H|H..H|H..O	{'H..H': 64, 'Cl..H': 48, 'H..O': 32}	{'H..H': 64, 'H..NM': 48, 'H..LNM': 32}	H..H|H..LNM|H..NM	0	{'Ni': [2.27], 'P': [4.33], 'H': [1.06, 1.1, 1.25, 1.26], 'Cl': [1.24], 'O': [1.93, 2.04]}	0.166669	0.425424	0.407906	H..O_1.719	0.15562	_cfebea11-a407-402b-9367-04f207ebfa07_form2-BV-component_3-Ni4P4H16Cl4O12-2p	25.2701	55683a72-f0d4-4af5-9723-0f1b6bab2663	Ni1 P1 H4 Cl1 O3	1
1408	COD	1526029	_9db9ca13-9c49-4213-9dc8-eaf55218a732_form2	_610343ef-a872-4915-96a0-86387f8cea3c_form2	O3 Pb1 Se1	(1, 0, -1)	Pb1 Se1 O3	2	0	(Pb2Se2O6)2	{3: 10.552599999999998, 2: 9.4996, 1: 9.046899999999999, 0: 7.926920000000001}	0.900214	0.05265	1.053	0.0271231	O..O|O..Pb|O..Se|Pb..Se	{'O..O': 16, 'O..Pb': 16, 'O..Se': 4, 'Pb..Se': 4}	{'LNM..LNM': 16, 'ENM..LNM': 16, 'LNM..NM': 4, 'ENM..NM': 4}	ENM..LNM|ENM..NM|LNM..LNM|LNM..NM	0	{'Pb': [1.51], 'Se': [3.74], 'O': [1.63, 1.83]}	0.401039	0.172412	0.426549	Pb..O_2.765	0.1557	_610343ef-a872-4915-96a0-86387f8cea3c_form2-BV-component_1-Pb2Se2O6-2p	77.6363	a001fc40-4bf9-4b1e-bed0-cdea9fc3176c	Pb1 Se1 O3	1
1287	ICSD	34652	_be55dc5a-5bca-4bfe-a7ac-caae96536951_form2	_5214f534-96f0-4091-9689-2bf4165ca4d7_form2	B1 H8 Na1 O6	(1, 0, 1)	Na1 B1 H8 O6	2	0	(Na2B2H16O12)2	{3: 24.70593, 2: 23.614570000000004, 1: 22.41630000000001, 0: 21.03234000000001}	0.955826	0.0474504	1.09136	0.0228019	H..H|H..Na|H..O|Na..O	{'H..H': 26, 'H..O': 12, 'H..Na': 4, 'Na..O': 4}	{'H..H': 26, 'H..LNM': 12, 'EPM..H': 4, 'EPM..LNM': 4}	EPM..H|EPM..LNM|H..H|H..LNM	0	{'Na': [1.28], 'B': [3.2], 'H': [1.02, 1.03, 1.06, 1.07, 1.16, 1.17], 'O': [1.83, 1.89, 1.9, 1.91, 1.92]}	0.297083	0.326185	0.376732	H..O_1.719	0.1558	_5214f534-96f0-4091-9689-2bf4165ca4d7_form2-BV-component_1-Na2B2H16O12-2p	97.698	514ac914-7032-4076-908a-91c46a369b10	Na1 B1 H8 O6	1
830	COD	2213846	_cbf01213-755c-49c9-bd15-dc26a62a373e_form2	_366d4ee7-d692-4670-bfdf-ded01d587336_form2	C6 H5 N2 Na1 O6	(1, -1, 0)	Na1 H5 C6 N2 O6	2	0	(Na2H10C12N4O12)2	{3: 48.94614, 2: 48.10329999999999, 1: 47.90983999999999, 0: 46.02047999999999}	0.98278	0.0263387	0.84284	0.0121325	H..H|H..Na|H..O|O..O	{'H..O': 28, 'H..H': 20, 'O..O': 8, 'H..Na': 8}	{'H..LNM': 28, 'H..H': 20, 'LNM..LNM': 8, 'EPM..H': 8}	EPM..H|H..H|H..LNM|LNM..LNM	0	{'Na': [1.08, 1.23], 'H': [1.03, 1.04, 1.13, 1.14, 1.16], 'C': [3.77, 3.91, 3.93, 3.95, 4.0, 4.03], 'N': [4.01, 4.02], 'O': [1.65, 1.66, 1.75, 1.78, 1.9, 1.91, 1.94]}	0.288085	0.0661253	0.645789	Na..O_2.455	0.15606	_366d4ee7-d692-4670-bfdf-ded01d587336_form2-BV-component_1-Na2H10C12N4O12-2p	35.4812	4823f16d-cf60-4d5c-8fb4-f3929b4fefd1	Na1 H5 C6 N2 O6	1
871	COD	9007819	_6de21a83-eebb-4b5e-a04b-d28fbbb5cc85_form2	_98d5f273-9397-42da-8598-67400ff06ef3_form2	Ag1 Cl1 O2	(0, 1, 0)	Ag1 Cl1 O2	2	0	(Ag4Cl4O8)2	{3: 14.726560000000003, 2: 14.255000000000003, 1: 12.27188, 0: 10.210239999999999}	0.967979	0.0168414	0.47156	0.0128864	Ag..Cl|Cl..Cl|Cl..O	{'Cl..O': 32, 'Cl..Cl': 16, 'Ag..Cl': 8}	{'LNM..NM': 32, 'NM..NM': 16, 'NM..TM': 8}	LNM..NM|NM..NM|NM..TM	0	{'Ag': [1.47], 'Cl': [2.51], 'O': [1.69]}	0.104412	0.439101	0.456487	Ag..O_2.51	0.15637	_98d5f273-9397-42da-8598-67400ff06ef3_form2-BV-component_1-Ag4Cl4O8-2p	28.4099	7119f8d8-a73c-43c5-b573-8b680e271f15	Ag1 Cl1 O2	1
1192	ICSD	50541	_4979e7f9-eb2a-4632-8c41-5a3a0bdf472c_form2	_8aea38d6-ec1c-4ff9-bba9-611ace7b83db_form2	Cu3 K2 O12 Se4	(0, 0, 1)	K2 Cu3 Se4 O12	2	0	(K2Cu3Se4O12)2	{3: 22.101779999999977, 2: 21.306319999999978, 1: 20.202519999999982, 0: 18.63015999999999}	0.964009	0.039773	0.79546	0.0202206	K..O|O..O|O..Se|Se..Se	{'O..Se': 12, 'O..O': 12, 'Se..Se': 8, 'K..O': 8}	{'LNM..NM': 12, 'LNM..LNM': 12, 'NM..NM': 8, 'EPM..LNM': 8}	EPM..LNM|LNM..LNM|LNM..NM|NM..NM	0	{'K': [1.11], 'Cu': [1.73, 1.77], 'Se': [3.46, 3.61], 'O': [1.78, 1.82, 1.85, 1.97, 1.98]}	0.229132	0.31795	0.452918	K..O_2.789	0.15645	_8aea38d6-ec1c-4ff9-bba9-611ace7b83db_form2-BV-component_1-K2Cu3Se4O12-2p	36.3725	fc50beed-f11d-43ad-a4ee-2327cfce31e2	K2 Cu3 Se4 O12	1
1191	ICSD	42826	_725ea3bb-dc49-462c-90f3-a233cfe09c78_form2	_d55f83f6-b4af-4420-9db6-bd86bbe92efd_form2	Br1 C1 K1 N2 O4	(0, 1, 0)	K1 C1 Br1 N2 O4	2	0	(K2C2Br2N4O8)2	{3: 21.56092, 2: 20.728450000000006, 1: 20.223900000000008, 0: 19.587150000000005}	0.96139	0.0416235	0.83247	0.0201932	Br..K|Br..O|C..K|C..O|K..O|N..O|O..O	{'O..O': 8, 'N..O': 8, 'K..O': 8, 'C..O': 4, 'Br..O': 4, 'C..K': 4, 'Br..K': 4}	{'LNM..LNM': 20, 'EPM..LNM': 12, 'LNM..NM': 4, 'EPM..NM': 4}	EPM..LNM|EPM..NM|LNM..LNM|LNM..NM	0	{'K': [1.36], 'C': [3.41], 'Br': [1.44], 'N': [4.04], 'O': [1.77, 1.81, 1.82, 1.83]}	0.421766	0.255628	0.322606	K..O_2.788	0.1569	_d55f83f6-b4af-4420-9db6-bd86bbe92efd_form2-BV-component_1-K2C2Br2N4O8-2p	33.0454	5a3c6c19-0d9b-48b2-bf63-3168510123b4	K1 C1 Br1 N2 O4	1
1412	ICSD	151294	_35965829-eb82-4c0a-87ab-b339233c9521_form2	_d0cff952-deea-44a3-aa97-723ca43558d8_form2	C1 H1 K1 O2	(1, -1, 0)	K1 H1 C1 O2	2	0	(K2H2C2O4)2	{3: 14.266400000000006, 2: 13.172000000000006, 1: 12.5286, 0: 7.849300000000001}	0.923288	0.0684	1.0944	0.0274073	H..K|H..O|K..O	{'K..O': 16, 'H..K': 8, 'H..O': 8}	{'EPM..LNM': 16, 'EPM..H': 8, 'H..LNM': 8}	EPM..H|EPM..LNM|H..LNM	0	{'K': [5.06], 'H': [1.19], 'C': [3.77], 'O': [2.04]}	0.170544	0.100263	0.729192	K..O_2.786	0.15746	_d0cff952-deea-44a3-aa97-723ca43558d8_form2-BV-component_1-K2H2C2O4-2p	53.765	77527221-699c-4d4e-bca5-77b3987135a2	K1 H1 C1 O2	1
1317	ICSD	413706	_acf2c55b-f963-42cb-8dd2-821f69f5ceec_form2	_51616cc0-01e4-42b7-99c2-cce74b8307b1_form2	C4 I2 K2 N4 Pt1	(0, 1, 0)	K2 Pt1 C4 I2 N4	2	0	(K2Pt1C4I2N4)4	{3: 29.193780000000007, 2: 26.30798, 1: 24.971559999999997, 0: 24.154519999999998}	0.90115	0.0369974	1.4429	0.0236947	C..I|C..K|I..I|I..K|I..N|K..N|N..N	{'I..N': 40, 'C..I': 32, 'C..K': 24, 'K..N': 24, 'I..K': 16, 'I..I': 12, 'N..N': 8}	{'LNM..NM': 72, 'EPM..LNM': 48, 'EPM..NM': 16, 'NM..NM': 12, 'LNM..LNM': 8}	EPM..LNM|EPM..NM|LNM..LNM|LNM..NM|NM..NM	0	{'K': [1.34], 'Pt': [2.67], 'C': [2.86, 2.93], 'I': [0.88], 'N': [2.55, 2.67]}	0.572663	0.265202	0.162135	K..N_2.922	0.15809	_51616cc0-01e4-42b7-99c2-cce74b8307b1_form2-BV-component_3-K2Pt1C4I2N4-2p	35.7894	0ffa94e4-535b-46c2-b6ca-95d7d6b9e1e8	K2 Pt1 C4 I2 N4	1
1053	ICSD	69550	_78a69f2d-54a3-4222-aa26-9b6157e86390_form2	_85f49ec3-a2c1-433d-b7e8-10bf18436471_form2	C1 H4 N3 Na1 O2 S2	(0, 1, 0)	Na1 H4 C1 S2 N3 O2	2	0	(Na2H8C2S4N6O4)4	{3: 52.89704000000001, 2: 51.689680000000024, 1: 48.99008000000002, 0: 48.28452000000002}	0.977175	0.03773	0.60368	0.0168772	C..N|H..N|N..N|N..S	{'N..S': 24, 'N..N': 16, 'H..N': 16, 'C..N': 8}	{'LNM..LNM': 24, 'LNM..NM': 24, 'H..LNM': 16}	H..LNM|LNM..LNM|LNM..NM	0	{'Na': [1.12], 'H': [1.03, 1.04, 1.08, 1.09], 'C': [3.98], 'S': [2.06, 2.44], 'N': [2.78, 2.81, 3.14], 'O': [1.87, 1.9]}	0.261757	0.585277	0.152966	Na..S_2.952	0.15824	_85f49ec3-a2c1-433d-b7e8-10bf18436471_form2-BV-component_3-Na2H8C2S4N6O4-2p	56.0999	b63d648b-6079-4737-8136-d9a5ca95f365	Na1 H4 C1 S2 N3 O2	1
70	COD	9012508	_4aa5833b-6488-4b6f-8e79-17168818823e_form2	_cde58e8c-cbb0-4acc-a23b-698e8b1f6019_form2	C6 Cd1 N5 S2	(0, 1, 0)	Cd1 C6 S2 N5	2	0	(Cd2C12S4N10)2	{3: 42.27720000000001, 2: 42.04582000000001, 1: 41.04906000000001, 0: 40.01183999999999}	0.994527	0.0092552	0.23138	0.00317354	C..C|C..N|C..S|N..N|N..S|S..S	{'C..S': 20, 'C..C': 12, 'S..S': 6, 'N..S': 4, 'N..N': 4, 'C..N': 4}	{'LNM..NM': 24, 'LNM..LNM': 20, 'NM..NM': 6}	LNM..LNM|LNM..NM|NM..NM	0	{'Cd': [1.66, 2.04], 'C': [3.22, 3.74, 3.77, 3.78, 3.88, 3.99], 'S': [2.12, 2.23], 'N': [2.2, 2.57, 2.67, 3.08, 3.15]}	0.102138	0.440001	0.457861	Cd..N_2.637	0.1583	_cde58e8c-cbb0-4acc-a23b-698e8b1f6019_form2-BV-component_1-Cd2C12S4N10-2p	14.8377	296f3d1a-aeea-4f03-897c-b6e9b053e2b8	Cd1 C6 S2 N5	1
1224	ICSD	36582	_5e021535-2fa1-4e00-8c3e-8c36be1e9568_form2	_fa9b39c7-bd61-481a-b467-40ab00a2d503_form2	Cu1 H1 O5 Se1 Tl1	(0, 0, 1)	Tl1 Cu1 H1 Se1 O5	2	0	(Tl2Cu2H2Se2O10)2	{3: 18.50268999999998, 2: 17.922459999999987, 1: 16.763859999999994, 0: 14.859380000000005}	0.968641	0.041445	0.58023	0.0210585	O..O|O..Tl|Tl..Tl	{'O..Tl': 16, 'O..O': 8, 'Tl..Tl': 4}	{'ENM..LNM': 16, 'LNM..LNM': 8, 'ENM..ENM': 4}	ENM..ENM|ENM..LNM|LNM..LNM	0.1429	{'Tl': [1.13], 'Cu': [1.81], 'H': [0.9], 'Se': [5.25], 'O': [1.76, 1.78, 1.97, 1.98]}	0.159259	0.318008	0.522733	Tl..O_2.806	0.15849	_fa9b39c7-bd61-481a-b467-40ab00a2d503_form2-BV-component_1-Tl2Cu2H2Se2O10-2p	32.0455	e6d556ec-e600-4464-a6f2-71cc68a6979b	Tl1 Cu1 H1 Se1 O5	1
1762	ICSD	36634	_8e85f14d-f23a-4b1b-8366-79012b9c1a8a_form2	_1e44c395-708f-48db-b4d7-113d56cd2060_form2	Cs1 H7 O4	(1, 0, 0)	Cs1 H7 O4	2	0	(Cs4H28O16)2	{3: 35.68876000000001, 2: 29.55340000000003, 1: 28.305300000000027, 0: 26.606400000000022}	0.828087	0.05478	6.13536	0.0839607	Cs..H|Cs..O|H..H|H..O|O..O	{'Cs..H': 128, 'Cs..O': 40, 'H..H': 32, 'H..O': 16, 'O..O': 8}	{'EPM..H': 128, 'EPM..LNM': 40, 'H..H': 32, 'H..LNM': 16, 'LNM..LNM': 8}	EPM..H|EPM..LNM|H..H|H..LNM|LNM..LNM	0	{'Cs': [1.95], 'H': [1.08, 1.14, 1.21, 1.23, 1.25, 1.32], 'O': [1.51, 1.74, 1.8, 1.85]}	0.675525	0.13742	0.187055	H..O_1.709	0.15914	_1e44c395-708f-48db-b4d7-113d56cd2060_form2-BV-component_1-Cs4H28O16-2p	65.5259	2fcbca37-ac37-4fdd-ab18-93a536ba7fc6	Cs1 H7 O4	1
55	ICSD	648056	_61670988-d4ee-480f-8d59-91225df705a0_form2	_4e763d65-3452-4d9c-9cae-3d80654b69eb_form2	P1 S3 Sn1	(0, 0, 1)	Sn1 P1 S3	2	0	(Sn2P2S6)2	{3: 11.114790000000001, 2: 10.994899999999998, 1: 10.257579999999997, 0: 8.820860000000003}	0.989213	0.0108991	0.11989	0.00303729	P..S|S..S	{'S..S': 18, 'P..S': 4}	{'NM..NM': 22}	NM..NM	0	{'Sn': [1.43], 'P': [4.45], 'S': [1.7, 1.84]}	0.052264	0.321422	0.626314	Sn..S_3.091	0.15917	_4e763d65-3452-4d9c-9cae-3d80654b69eb_form2-BV-component_1-Sn2P2S6-2p	17.7639	fb777536-d63a-4e1a-81c5-08b9b5733fdc	Sn1 P1 S3	1
582	ICSD	82788	_19dc7904-1990-4852-a5ff-383efb3c9892_form2	_91480a42-5ecf-490f-9839-b1c2a8723559_form2	Br4 Hg3 Te1	(1, 0, 0)	Hg3 Te1 Br4	2	0	(Hg12Te4Br16)4	{3: 44.139879999999955, 2: 41.44288000000001, 1: 35.775040000000004, 0: 32.413240000000016}	0.938899	0.0280937	1.3485	0.00825165	Br..Br|Br..Hg|Br..Te|Hg..Te|Te..Te	{'Br..Te': 64, 'Br..Br': 56, 'Br..Hg': 48, 'Hg..Te': 16, 'Te..Te': 8}	{'MTL..NM': 64, 'NM..NM': 56, 'NM..TM': 48, 'MTL..TM': 16, 'MTL..MTL': 8}	MTL..MTL|MTL..NM|MTL..TM|NM..NM|NM..TM	0	{'Hg': [1.73, 1.76, 1.77], 'Te': [2.13], 'Br': [0.78, 0.92, 0.93, 1.01]}	0.229989	0.48333	0.286681	Hg..Br_3.08	0.15921	_91480a42-5ecf-490f-9839-b1c2a8723559_form2-BV-component_3-Hg12Te4Br16-2p	26.7939	a76a6208-5153-49ae-a1ea-bf843f038841	Hg3 Te1 Br4	1
90	COD	2100507	_01b74c71-314c-4e1d-9cb7-6acf6b84d555_form2	_f61bfb20-f30c-46bd-914b-c94a8758c935_form2	C2 Cu1 F6 O6 S2	(0, 0, 1)	Cu1 C2 S2 O6 F6	2	0	(Cu1C2S2O6F6)2	{3: 19.095170000000007, 2: 19.023860000000003, 1: 18.528510000000004, 0: 17.65120000000001}	0.996266	0.00792333	0.07131	0.00346813	F..F	{'F..F': 18}	{'LNM..LNM': 18}	LNM..LNM	0	{'Cu': [1.77], 'C': [3.59], 'S': [5.4], 'O': [1.84, 1.95, 2.01], 'F': [1.12]}	0.0493847	0.343047	0.607568	Cu..O_2.322	0.16004	_f61bfb20-f30c-46bd-914b-c94a8758c935_form2-BV-component_1-Cu1C2S2O6F6-2p	11.3019	73614076-bb3f-42c3-82a0-783250095c93	Cu1 C2 S2 O6 F6	1
1346	COD	9007849	_f842bb52-7e9a-44b5-8e43-39979e44f470_form2	_df5f550b-cb94-42af-b158-7361b8a4256e_form2	Cu1 H2 O2	(1, -1, 0)	Cu1 H2 O2	2	0	(Cu2H4O4)2	{3: 7.206539999999998, 2: 6.793739999999999, 1: 6.41642, 0: 3.5126199999999996}	0.942719	0.04128	0.4128	0.0246657	H..H|H..O	{'H..O': 12, 'H..H': 8}	{'H..LNM': 12, 'H..H': 8}	H..H|H..LNM	0	{'Cu': [1.78], 'H': [0.91, 0.92], 'O': [1.73, 1.8]}	0.111751	0.102146	0.786103	Cu..O_2.321	0.16044	_df5f550b-cb94-42af-b158-7361b8a4256e_form2-BV-component_1-Cu2H4O4-2p	73.6954	0255815c-0f30-4f60-87e7-4adbf557ae6d	Cu1 H2 O2	1
1582	ICSD	15324	_fc45bcb9-9592-4508-aa69-8c08a87e3bf9_form2	_72603b8f-4246-4741-a284-8736ecdcf1ce_form2	H2 K1 N1 O3 S1	(1, 0, 0)	K1 H2 S1 N1 O3	2	0	(K4H8S4N4O12)2	{3: 39.891039999999954, 2: 37.30959999999996, 1: 35.54311999999996, 0: 33.41071999999996}	0.935288	0.08067	2.58144	0.0375434	H..K|H..O|K..N|K..O	{'H..O': 16, 'H..K': 16, 'K..O': 16, 'K..N': 16}	{'EPM..LNM': 32, 'H..LNM': 16, 'EPM..H': 16}	EPM..H|EPM..LNM|H..LNM	0	{'K': [1.42], 'H': [1.26], 'S': [6.02], 'N': [3.23], 'O': [2.07, 2.09]}	0.398351	0.272591	0.329058	K..O_2.778	0.16084	_72603b8f-4246-4741-a284-8736ecdcf1ce_form2-BV-component_1-K4H8S4N4O12-2p	46.4193	aeb20b82-31b5-48f5-af38-b11916d0a7c6	K1 H2 S1 N1 O3	1
869	ICSD	4288	_992cfe23-9fe2-4d1e-a6a9-65ac9707e5d4_form2	_6de82182-9d05-425f-8abb-9fbc49941e68_form2	H6 N1 Na3 O10 S2	(1, 1, 0)	Na3 H6 S2 N1 O10	2	0	(Na6H12S4N2O20)2	{3: 42.77970999999998, 2: 41.95740999999999, 1: 38.730630000000005, 0: 38.379909999999995}	0.980778	0.0256969	0.8223	0.0128641	H..O|Na..O|O..O	{'H..O': 48, 'O..O': 8, 'Na..O': 8}	{'H..LNM': 48, 'LNM..LNM': 8, 'EPM..LNM': 8}	EPM..LNM|H..LNM|LNM..LNM	0	{'Na': [1.07, 1.24], 'H': [1.04, 1.06, 1.24], 'S': [5.3], 'N': [2.77], 'O': [1.71, 1.87, 1.88, 1.9, 1.93, 1.94, 1.95]}	0.186895	0.733392	0.0797127	Na..O_2.443	0.1611	_6de82182-9d05-425f-8abb-9fbc49941e68_form2-BV-component_1-Na6H12S4N2O20-2p	43.2939	c78c0aad-7800-4d7f-9463-15de6ad89113	Na3 H6 S2 N1 O10	1
218	COD	1000192	_fe23e8c8-72e2-40fe-be16-7f386d28f107_form2	_779ad72f-fa89-4294-82df-c365b69e5470_form2	Ag1 Cr1 P2 S6	(1, 0, 0)	Cr1 Ag1 P2 S6	2	0	(Cr2Ag2P4S12)2	{3: 26.707460000000008, 2: 26.427020000000002, 1: 24.92429999999999, 0: 19.7906}	0.9895	0.0127473	0.28044	0.004483	P..S|S..S	{'S..S': 36, 'P..S': 8}	{'NM..NM': 44}	NM..NM	0	{'Cr': [3.74], 'Ag': [1.23], 'P': [4.56], 'S': [1.89, 2.06, 2.34]}	0.0405444	0.217255	0.742201	Ag..Ag_3.208	0.16204	_779ad72f-fa89-4294-82df-c365b69e5470_form2-BV-component_1-Cr2Ag2P4S12-2p	23.8453	1fa2a8f8-6436-42d9-b66f-aab5ca1cb34a	Cr1 Ag1 P2 S6	1
988	COD	2201254	_7ad0b777-1a37-4121-9a2a-c16b2d75c4dd_form2	_22e793b0-2ec1-420b-9f74-34046802a626_form2	Cl1 Cr1 K1 O3	(1, 0, 0)	K1 Cr1 Cl1 O3	2	0	(K4Cr4Cl4O12)2	{3: 25.55739999999998, 2: 24.719359999999966, 1: 21.404519999999984, 0: 21.387839999999983}	0.967209	0.0380927	0.83804	0.0150781	Cl..Cl|Cl..K|Cl..O	{'Cl..O': 16, 'Cl..K': 16, 'Cl..Cl': 12}	{'LNM..NM': 16, 'EPM..NM': 16, 'NM..NM': 12}	EPM..NM|LNM..NM|NM..NM	0	{'K': [1.28], 'Cr': [4.86], 'Cl': [1.18], 'O': [1.8, 1.81, 1.85]}	0.20099	0.79501	0.00400042	K..O_2.775	0.16231	_22e793b0-2ec1-420b-9f74-34046802a626_form2-BV-component_1-K4Cr4Cl4O12-2p	23.7696	d2a25d4f-c660-4073-b5b2-98a7ad5bf73e	K1 Cr1 Cl1 O3	1
1228	ICSD	151320	_e569e040-7e0e-494b-9089-5daa41157e02_form2	_50c8ddfa-8179-40c8-9c5f-d27c5196230f_form2	C1 H1 Na1 O2	(1, -1, 0)	Na1 H1 C1 O2	2	0	(Na2H2C2O4)2	{3: 10.12282, 2: 9.401520000000001, 1: 8.69228, 0: 8.445960000000001}	0.928745	0.0450812	0.7213	0.0210865	H..H|H..Na|H..O|Na..O	{'H..Na': 12, 'H..O': 8, 'Na..O': 8, 'H..H': 4}	{'EPM..H': 12, 'H..LNM': 8, 'EPM..LNM': 8, 'H..H': 4}	EPM..H|EPM..LNM|H..H|H..LNM	0	{'Na': [1.04], 'H': [1.2], 'C': [3.81], 'O': [2.01]}	0.430149	0.422957	0.146894	Na..O_2.439	0.16304	_50c8ddfa-8179-40c8-9c5f-d27c5196230f_form2-BV-component_1-Na2H2C2O4-2p	34.549	74f17f6b-fe10-4670-91f4-d88a9fafc26b	Na1 H1 C1 O2	1
1323	COD	2014618	_686a364e-e1ab-4022-84b4-65912653d3bd_form2	_08f26f90-838e-4b31-8b33-6f6e0b064d67_form2	Cl1 K1 O2	(1, -1, 0)	K1 Cl1 O2	2	0	(K2Cl2O4)2	{3: 9.489619999999993, 2: 8.43474, 1: 7.831360000000001, 0: 4.853880000000001}	0.888839	0.052744	1.05488	0.0238995	Cl..K|Cl..O|K..O|O..O	{'K..O': 16, 'O..O': 8, 'Cl..K': 8, 'Cl..O': 8}	{'EPM..LNM': 16, 'LNM..LNM': 8, 'EPM..NM': 8, 'LNM..NM': 8}	EPM..LNM|EPM..NM|LNM..LNM|LNM..NM	0	{'K': [3.33], 'Cl': [2.5], 'O': [1.8]}	0.227554	0.130158	0.642288	K..O_2.773	0.16324	_08f26f90-838e-4b31-8b33-6f6e0b064d67_form2-BV-component_1-K2Cl2O4-2p	49.2633	8517cd92-0823-40a8-ba85-2a08b5fc982a	K1 Cl1 O2	1
1345	ICSD	406200	_948c7f36-f20d-476d-af27-02f91cc0ea80_form2	_5c91455b-ad98-4b43-a89f-68a283f8fc9e_form2	K3 P5 Ru1 Se10	(1, 0, 0)	K3 P5 Ru1 Se10	2	0	(K6P10Ru2Se20)2	{3: 48.627200000000016, 2: 46.38500000000003, 1: 44.837120000000034, 0: 35.211839999999995}	0.95389	0.056055	2.2422	0.0246328	K..K|K..Se|Se..Se	{'K..Se': 52, 'Se..Se': 24, 'K..K': 4}	{'EPM..NM': 52, 'NM..NM': 24, 'EPM..EPM': 4}	EPM..EPM|EPM..NM|NM..NM	0.05	{'K': [1.01, 1.09, 1.22], 'P': [3.94, 4.03, 4.53, 4.57], 'Ru': [4.27], 'Se': [1.74, 1.85, 1.96, 2.0, 2.07, 2.13, 2.3]}	0.167137	0.115381	0.717482	K..Se_3.39	0.16346	_5c91455b-ad98-4b43-a89f-68a283f8fc9e_form2-BV-component_1-K6P10Ru2Se20-2p	57.6849	29c83a2c-7c13-4269-8532-1f6daab85ccc	K3 P5 Ru1 Se10	1
429	COD	4321982	_b79ee066-b308-4aab-bcab-0b1aa247debe_form2	_ad408c72-49e1-4b82-9687-f1172e583e36_form2	F4 Li1 O2 Re1	(0, 0, 1)	Li1 Re1 O2 F4	2	0	(Li2Re2O4F8)2	{3: 15.964179999999994, 2: 15.825659999999994, 0: 14.162699999999996}	0.991323	0.0115433	0.13852	0.00627177	F..O|O..O	{'O..O': 16, 'F..O': 8}	{'LNM..LNM': 24}	LNM..LNM	0	{'Li': [0.98], 'Re': [6.42], 'O': [1.95], 'F': [1.1, 1.24]}	0.0768923	0.923108		Li..F_2.029	0.16386	_ad408c72-49e1-4b82-9687-f1172e583e36_form2-BV-component_1-Li2Re2O4F8-2p	15.9029	dd2710ad-4282-4d9e-86ca-86761e4efa99	Li1 Re1 O2 F4	1
1025	ICSD	78734	_09af6ae5-21b3-4e37-8ccc-3be73ea9928e_form2	_88ee8077-b8d4-47f9-9870-5fb805af3873_form2	Br1 H1 K2 O1	(1, 0, 0)	K2 H1 Br1 O1	2	0	(K4H2Br2O2)2	{3: 11.401979999999998, 2: 10.825319999999998, 1: 9.597180000000002, 0: 5.15186}	0.949425	0.048055	0.57666	0.0161364	Br..H|Br..K|H..K	{'H..K': 8, 'Br..H': 8, 'Br..K': 8}	{'EPM..H': 8, 'H..NM': 8, 'EPM..NM': 8}	EPM..H|EPM..NM|H..NM	0	{'K': [2.63, 3.72], 'H': [1.33], 'Br': [1.08], 'O': [1.76]}	0.0922638	0.196499	0.711238	K..Br_3.329	0.1639	_88ee8077-b8d4-47f9-9870-5fb805af3873_form2-BV-component_1-K4H2Br2O2-2p	27.3453	87a7d4a5-da84-4511-98aa-39fb941bc4ce	K2 H1 Br1 O1	1
1012	ICSD	67309	_e8bad2eb-a219-46a9-bf2a-f3b194f3712a_form2	_3014b0dd-ad13-448b-8ee5-acce1a4ab9ef_form2	Ga1 H4 Na1	(1, -1, 0)	Na1 Ga1 H4	2	0	(Na2Ga2H8)2	{3: 8.630280000000003, 2: 7.868800000000004, 1: 7.597760000000003, 0: 6.678360000000003}	0.911766	0.0253827	0.76148	0.015785	H..H|H..Na	{'H..H': 44, 'H..Na': 16}	{'H..H': 44, 'EPM..H': 16}	EPM..H|H..H	0	{'Na': [1.14], 'Ga': [3.12], 'H': [1.05, 1.13]}	0.390118	0.138858	0.471023	Na..H_2.348	0.16456	_3014b0dd-ad13-448b-8ee5-acce1a4ab9ef_form2-BV-component_1-Na2Ga2H8-2p	25.3621	4b98ee5d-6719-4eab-9300-7c2f1acb6385	Na1 Ga1 H4	1
877	COD	4022651	_533da11a-1f0b-4ad7-871d-b3c20dd7a3c8_form2	_cd998ab2-07eb-478a-ad27-1fc0117c4e97_form2	C5 H5 N2 Na1 O4	(1, 0, 0)	Na1 H5 C5 N2 O4	2	0	(Na2H10C10N4O8)2	{3: 39.88372, 2: 39.39345, 1: 38.303349999999995, 0: 37.917739999999995}	0.987708	0.0306419	0.49027	0.0129771	H..H|H..O	{'H..O': 28, 'H..H': 4}	{'H..LNM': 28, 'H..H': 4}	H..H|H..LNM	0	{'Na': [1.13], 'H': [1.03, 1.08, 1.13], 'C': [3.68, 3.8, 3.96, 4.01, 4.04], 'N': [2.43, 4.06], 'O': [1.66, 1.67, 1.9, 2.03]}	0.249377	0.554482	0.196141	Na..O_2.435	0.16467	_cd998ab2-07eb-478a-ad27-1fc0117c4e97_form2-BV-component_1-Na2H10C10N4O8-2p	34.9806	e6408300-cc2a-4f83-bb4f-52fd4c52a6a4	Na1 H5 C5 N2 O4	1
1365	COD	1530832	_39962006-9588-48ce-b63f-a8704c9943dd_form2	_972676a5-76f7-4085-9b2d-2864aa3ad60e_form2	Cs3 I9 Mo2	(0, 0, 1)	Cs3 Mo2 I9	2	0	(Cs3Mo2I9)4	{3: 28.215799999999962, 2: 25.183759999999985, 0: 21.898160000000004}	0.892541	0.0631675	1.51602	0.0254927	Cs..I|I..I	{'Cs..I': 72, 'I..I': 24}	{'EPM..NM': 72, 'NM..NM': 24}	EPM..NM|NM..NM	0	{'Cs': [1.19, 1.43], 'Mo': [5.93], 'I': [1.2, 1.79]}	0.479932	0.520068		Cs..I_3.847	0.16501	_972676a5-76f7-4085-9b2d-2864aa3ad60e_form2-BV-component_3-Cs3Mo2I9-2p	66.572	1fb3b6a5-b0da-4418-93da-0ae24cea6482	Cs3 Mo2 I9	1
1616	ICSD	165371	_5f7554d0-a1e9-42c5-8325-d0c1f9275a1b_form2	_f8aab7d7-7678-4cfc-aebd-173d595ca54d_form2	F1 H4 K1 O2	(0, 0, 1)	K1 H4 O2 F1	2	0	(K1H4O2F1)4	{3: 10.622139999999998, 2: 8.894200000000001, 1: 8.045960000000001, 0: 7.329820000000002}	0.837327	0.0785427	0.86397	0.0414436	F..H|F..K|F..O|H..H|H..K|K..O	{'H..K': 16, 'H..H': 8, 'F..K': 8, 'F..O': 4, 'F..H': 4, 'K..O': 4}	{'EPM..H': 16, 'EPM..LNM': 12, 'H..H': 8, 'LNM..LNM': 4, 'H..LNM': 4}	EPM..H|EPM..LNM|H..H|H..LNM|LNM..LNM	0	{'K': [1.29], 'H': [1.07, 1.16], 'O': [1.89, 1.91], 'F': [0.94]}	0.52484	0.257642	0.217518	H..F_1.713	0.16505	_f8aab7d7-7678-4cfc-aebd-173d595ca54d_form2-BV-component_3-K1H4O2F1-2p	106.12	a7f40201-66a0-4e17-8806-e406b2ea0b71	K1 H4 O2 F1	1
464	ICSD	77115	_2cb15139-7a65-47c6-8cf7-984383542f21_form2	_39587848-b49e-44e1-b729-9ed2db5932eb_form2	C2 H3 K1 O3	(0, 0, 1)	K1 H3 C2 O3	2	0	(K2H6C4O6)2	{3: 19.469190000000005, 2: 19.331360000000004, 1: 17.897870000000005, 0: 17.540080000000007}	0.992921	0.0153144	0.13783	0.0066861	H..H|H..O	{'H..H': 14, 'H..O': 4}	{'H..H': 14, 'H..LNM': 4}	H..H|H..LNM	0	{'K': [1.3], 'H': [1.26, 1.29, 1.34], 'C': [3.87, 3.9], 'O': [1.9, 2.13, 2.47]}	0.0714475	0.743084	0.185469	K..O_2.768	0.16547	_39587848-b49e-44e1-b729-9ed2db5932eb_form2-BV-component_1-K2H6C4O6-2p	16.5762	57584c28-084a-4b7a-8f5c-998093a95c1b	K1 H3 C2 O3	1
953	COD	2203531	_656bf174-2c84-4f06-b40b-bede713c7850_form2	_f9585540-1678-4186-ba79-e814dc3f55f5_form2	Ag1 C1 H4 N4	(0, 1, 1)	Ag1 H4 C1 N4	2	0	(Ag2H8C2N8)2	{3: 22.933970000000002, 2: 22.382980000000003, 1: 21.800360000000005, 0: 21.290700000000008}	0.975975	0.0275495	0.55099	0.0144508	Ag..H|Ag..N|H..H|H..N	{'H..N': 24, 'H..H': 8, 'Ag..H': 4, 'Ag..N': 4}	{'H..LNM': 24, 'H..H': 8, 'H..TM': 4, 'LNM..TM': 4}	H..H|H..LNM|H..TM|LNM..TM	0	{'Ag': [1.4], 'H': [1.2, 1.21, 1.22, 1.24], 'C': [3.97], 'N': [2.45, 2.63, 3.3, 4.31]}	0.335301	0.354549	0.31015	Ag..N_2.515	0.16564	_f9585540-1678-4186-ba79-e814dc3f55f5_form2-BV-component_1-Ag2H8C2N8-2p	41.0881	55e6adc9-ac34-47fa-bf63-a938242ef05b	Ag1 H4 C1 N4	1
786	ICSD	85302	_61055260-bb8b-4120-bd16-b79090d86ccd_form2	_43ef930f-2345-4943-907b-26ecc46fca16_form2	S3 Sb2	(1, 0, 0)	Sb2 S3	2	-0.0008	(Sb4S6)4	{3: 21.40044, 2: 20.40826000000001, 1: 19.69870000000001, 0: 12.883999999999995}	0.953637	0.0310056	0.49609	0.0112547	S..S|S..Sb	{'S..S': 32, 'S..Sb': 32}	{'NM..NM': 32, 'MTL..NM': 32}	MTL..NM|NM..NM	0	{'Sb': [2.59, 2.6], 'S': [1.79, 1.85, 1.86]}	0.116502	0.0833165	0.800182	Sb..S_3.127	0.16573	_43ef930f-2345-4943-907b-26ecc46fca16_form2-BV-component_3-Sb4S6-2p	36.2044	d7a28355-d8f5-47b5-8c24-0b936766f417	Sb2 S3	1
760	ICSD	79604	_f048c49d-d621-49ca-ac4f-78aa3c56f63f_form2	_eae1caaf-e45f-48a4-9467-972502407d32_form2	Ba1 C6 H8 N6 O8	(1, 1, 0)	Ba1 H8 C6 N6 O8	2	0	(Ba2H16C12N12O16)2	{3: 69.29218999999999, 2: 68.25047999999998, 1: 66.65107999999998, 0: 65.60377999999997}	0.984966	0.0212594	1.04171	0.0108089	Ba..O|C..C|C..H|C..O|H..H|H..N|H..O|N..O|O..O	{'H..O': 32, 'C..H': 16, 'H..N': 12, 'N..O': 12, 'H..H': 8, 'O..O': 6, 'C..O': 4, 'C..C': 4, 'Ba..O': 4}	{'H..LNM': 60, 'LNM..LNM': 26, 'H..H': 8, 'EPM..LNM': 4}	EPM..LNM|H..H|H..LNM|LNM..LNM	0	{'Ba': [2.28], 'H': [0.99, 1.02, 1.03, 1.13, 1.14, 1.15], 'C': [3.96, 3.97, 4.03, 4.05], 'N': [3.02, 3.36, 3.39, 3.4], 'O': [1.76, 1.77, 1.8, 1.81, 1.84, 1.89, 1.92, 1.96]}	0.282428	0.433629	0.283943	H..O_1.689	0.16614	_eae1caaf-e45f-48a4-9467-972502407d32_form2-BV-component_1-Ba2H16C12N12O16-2p	84.362	27ce8557-de95-4883-9ded-4d064cdd8e05	Ba1 H8 C6 N6 O8	1
1285	ICSD	49686	_bef8bebd-be9c-4855-b4d7-7a6581366e05_form2	_c35043ed-603e-4461-8a39-75cf20f2dc7d_form2	Cl2 H1 K3 O6 Pd1 S2	(1, 1, 0)	K3 H1 Pd1 S2 Cl2 O6	2	0	(K6H2Pd2S4Cl4O12)2	{3: 32.2547, 2: 30.603859999999997, 1: 28.752080000000007, 0: 26.674919999999997}	0.948819	0.0589586	1.65084	0.0227731	Cl..K|Cl..O|K..O|O..O	{'Cl..O': 16, 'Cl..K': 16, 'K..O': 16, 'O..O': 8}	{'LNM..NM': 16, 'EPM..NM': 16, 'EPM..LNM': 16, 'LNM..LNM': 8}	EPM..LNM|EPM..NM|LNM..LNM|LNM..NM	0	{'K': [1.13, 1.44], 'H': [1.3], 'Pd': [2.43], 'S': [5.01], 'Cl': [1.15], 'O': [2.06, 2.07]}	0.295861	0.331873	0.372266	K..O_2.765	0.16693	_c35043ed-603e-4461-8a39-75cf20f2dc7d_form2-BV-component_1-K6H2Pd2S4Cl4O12-2p	39.068	28aee9ed-8f1a-431c-a0f7-67b6d3c2c408	K3 H1 Pd1 S2 Cl2 O6	1
1008	ICSD	76503	_49afd8a7-0632-4805-b9ef-07f1fec9fb57_form2	_c1dbcead-c9e8-4d74-be95-dc1a20017410_form2	H2 I2 O1 Sr1	(1, 0, 0)	Sr1 H2 I2 O1	2	0	(Sr4H8I8O4)2	{3: 15.772419999999993, 2: 15.08254, 1: 14.117599999999998, 0: 8.3261}	0.95626	0.0313582	0.68988	0.0157296	H..I|I..I|I..Sr	{'I..I': 24, 'H..I': 16, 'I..Sr': 4}	{'NM..NM': 24, 'H..NM': 16, 'EPM..NM': 4}	EPM..NM|H..NM|NM..NM	0	{'Sr': [1.96], 'H': [1.0], 'I': [0.85, 0.91], 'O': [1.99]}	0.0926471	0.129586	0.777767	Sr..I_3.541	0.16749	_c1dbcead-c9e8-4d74-be95-dc1a20017410_form2-BV-component_1-Sr4H8I8O4-2p	27.1219	ecd53794-987e-4120-bbb5-653d5c98496e	Sr1 H2 I2 O1	1
1238	ICSD	74493	_35554dc2-0243-4807-8617-d16ee934e90c_form2	_49fba4e4-16e5-4b77-a309-ec4145c5e0c0_form2	I2 O6 Pb1	(1, 0, 0)	Pb1 I2 O6	2	0	(Pb2I4O12)4	{3: 42.74791999999998, 2: 41.31352, 1: 38.90696000000003, 0: 33.87299999999997}	0.966445	0.044825	0.7172	0.0214552	I..O|O..O	{'O..O': 32, 'I..O': 32}	{'LNM..LNM': 32, 'LNM..NM': 32}	LNM..LNM|LNM..NM	0	{'Pb': [1.69], 'I': [4.32], 'O': [1.74, 2.04]}	0.161624	0.271164	0.567212	I..O_2.627	0.16762	_49fba4e4-16e5-4b77-a309-ec4145c5e0c0_form2-BV-component_3-Pb2I4O12-2p	64.3035	74cce01b-47e5-4304-9f0d-b8794353f65d	Pb1 I2 O6	1
696	ICSD	425697	_681249e0-e6cb-4066-b3c4-174c0be50943_form2	_cf255f41-9e06-452f-a830-4d0a311d182e_form2	Cl1 H4 Na1 O6	(0, 0, 1)	Na1 H4 Cl1 O6	2	0	(Na2H8Cl2O12)2	{3: 24.451499999999985, 2: 24.065969999999986, 1: 23.39599999999999, 0: 22.99479999999999}	0.984233	0.0428367	0.38553	0.00987832	H..H|H..O|O..O	{'H..O': 12, 'O..O': 4, 'H..H': 2}	{'H..LNM': 12, 'LNM..LNM': 4, 'H..H': 2}	H..H|H..LNM|LNM..LNM	0	{'Na': [1.18], 'H': [1.0, 1.02, 1.04], 'Cl': [6.81], 'O': [1.98, 2.0, 2.07, 2.1, 2.19]}	0.26466	0.459923	0.275417	Na..O_2.428	0.16777	_cf255f41-9e06-452f-a830-4d0a311d182e_form2-BV-component_1-Na2H8Cl2O12-2p	31.841	5775835d-d81f-4151-8d2b-ca420c8e7a3e	Na1 H4 Cl1 O6	1
1247	COD	8103426	_f2ec9dff-75f9-4cc3-94dd-283ae6ba0ff2_form2	_d87508a4-b8fb-4306-a95b-cf714efb9014_form2	Au1 K1 S5	(1, -1, 1)	K1 Au1 S5	2	0	(K4Au4S20)2	{3: 24.13969999999999, 2: 21.330679999999994, 1: 19.988359999999993, 0: 18.214959999999998}	0.883635	0.0425609	2.80902	0.0218092	Au..K|Au..S|K..S|S..S	{'S..S': 52, 'K..S': 40, 'Au..S': 32, 'Au..K': 8}	{'NM..NM': 52, 'EPM..NM': 40, 'NM..TM': 32, 'EPM..TM': 8}	EPM..NM|EPM..TM|NM..NM|NM..TM	0.0606	{'K': [1.2, 1.27], 'Au': [1.21], 'S': [1.69, 1.7, 1.96, 2.12]}	0.474117	0.226562	0.299321	K..S_3.25	0.16785	_d87508a4-b8fb-4306-a95b-cf714efb9014_form2-BV-component_1-K4Au4S20-2p	39.8998	7c6132be-bb6c-4624-9345-5fb82c6fd53c	K1 Au1 S5	1
1536	COD	9010242	_c22035cc-f1b9-4754-b329-ccc6140039c7_form2	_549c1ba1-95e5-4ac7-9d76-5d360e341292_form2	C1 H1 K1 O3	(0, 1, 0)	K1 H1 C1 O3	2	0	(K2H2C2O6)2	{3: 12.639640000000004, 2: 11.67698, 1: 10.909240000000002, 0: 10.35102}	0.923838	0.0802217	0.96266	0.0344081	H..H|H..K|K..O|O..O	{'K..O': 12, 'O..O': 6, 'H..K': 4, 'H..H': 2}	{'EPM..LNM': 12, 'LNM..LNM': 6, 'EPM..H': 4, 'H..H': 2}	EPM..H|EPM..LNM|H..H|LNM..LNM	0	{'K': [1.32], 'H': [0.99], 'C': [3.9], 'O': [2.0, 2.13, 2.21]}	0.420629	0.33546	0.243911	K..O_2.762	0.16819	_549c1ba1-95e5-4ac7-9d76-5d360e341292_form2-BV-component_1-K2H2C2O6-2p	62.394	abf9b132-b832-4195-9cc6-2ba7e7451a12	K1 H1 C1 O3	1
1539	COD	1511327	_364033ab-2c70-444e-b642-342cd2664ed1_form2	_722cd690-6168-4bf2-aef3-60f6374c4de8_form2	B1 Se3 Tl3	(0, 0, 1)	Tl3 B1 Se3	2	0	(Tl6B2Se6)2	{3: 15.022600000000002, 2: 13.119099999999998, 1: 10.942159999999998, 0: 9.327919999999999}	0.873291	0.095175	1.9035	0.0345857	Se..Se|Se..Tl|Tl..Tl	{'Se..Tl': 20, 'Tl..Tl': 16, 'Se..Se': 4}	{'ENM..NM': 20, 'ENM..ENM': 16, 'NM..NM': 4}	ENM..ENM|ENM..NM|NM..NM	0.4	{'Tl': [1.74, 1.8], 'B': [3.1], 'Se': [2.12, 2.22]}	0.334259	0.382276	0.283465	Tl..Se_3.359	0.1683	_722cd690-6168-4bf2-aef3-60f6374c4de8_form2-BV-component_1-Tl6B2Se6-2p	28.1254	2f8a231b-7439-4133-b8c2-414914087276	Tl3 B1 Se3	1
915	ICSD	151153	_ddaefa5c-66db-4905-a5cd-df6bc209a127_form2	_02afd3b8-0cae-4947-bfe7-864430b14b4b_form2	C4 H6 Na2 O7	(1, 1, 0)	Na1 H2 C2 O3	2	0.4604	(Na4H8C8O12)2_(H2O1)4	{3: 37.58939999999998, 2: 35.499719999999975, 1: 34.20695999999999, 0: 32.53324}	0.944408	0.0474927	0.69656	0.0135915	H..H|H..Na|H..O|Na..O	{'H..H': 32, 'H..O': 32, 'H..Na': 16, 'Na..O': 8}	{'H..H': 32, 'H..LNM': 32, 'EPM..H': 16, 'EPM..LNM': 8}	EPM..H|EPM..LNM|H..H|H..LNM	0	{'Na': [1.21], 'H': [1.05, 1.14], 'C': [3.82, 3.83], 'O': [1.81, 1.82, 1.96]}	0.413294	0.25568	0.331026	Na..O_2.427	0.16846	_02afd3b8-0cae-4947-bfe7-864430b14b4b_form2-BV-component_1-Na4H8C8O12-2p	86.7459	920c997e-d1c6-4371-82b6-68f7b38a7141	Na1 H2 C2 O3	1
916	ICSD	151153	_ddaefa5c-66db-4905-a5cd-df6bc209a127_form2	_02afd3b8-0cae-4947-bfe7-864430b14b4b_form2	C4 H6 Na2 O7	(0, -1, 0)	H2 O1	1	-0.2302	(Na4H8C8O12)2_(H2O1)4	{3: 37.58939999999998, 2: 35.499719999999975, 1: 34.20695999999999, 0: 32.53324}	0.944408	0.0474927	0.69656		H..H|H..Na|H..O|Na..O	{'H..H': 32, 'H..O': 32, 'H..Na': 16, 'Na..O': 8}	{'H..H': 32, 'H..LNM': 32, 'EPM..H': 16, 'EPM..LNM': 8}	EPM..H|EPM..LNM|H..H|H..LNM	0	{'Na': [1.21], 'H': [1.05, 1.14], 'C': [3.82, 3.83], 'O': [1.81, 1.82, 1.96]}	0.413294	0.25568	0.331026	Na..O_2.427	0.16846		86.7459	920c997e-d1c6-4371-82b6-68f7b38a7141	Na1 H2 C2 O3	0
867	ICSD	84850	_87400513-779c-43df-b2fc-6200cef482b9_form2	_4c2cd33f-5121-41e2-a12b-097f3c87e437_form2	H2 O8 Pb4 S1	(0, 0, 1)	H2 Pb4 S1 O8	2	0	(H4Pb8S2O16)2	{3: 32.37733999999998, 2: 31.771039999999992, 1: 30.287569999999995, 0: 28.575979999999994}	0.981274	0.0433071	0.6063	0.0128492	H..O|H..Pb|O..O|O..Pb	{'O..Pb': 12, 'H..O': 8, 'O..O': 4, 'H..Pb': 4}	{'ENM..LNM': 12, 'H..LNM': 8, 'LNM..LNM': 4, 'ENM..H': 4}	ENM..H|ENM..LNM|H..LNM|LNM..LNM	0	{'H': [0.85, 1.03], 'Pb': [2.06, 2.11, 2.14, 2.17], 'S': [5.72], 'O': [1.81, 1.88, 1.91, 1.96, 2.01, 2.07, 2.19, 2.2]}	0.159496	0.390247	0.450257	Pb..Pb_3.527	0.169	_4c2cd33f-5121-41e2-a12b-097f3c87e437_form2-BV-component_1-H4Pb8S2O16-2p	28.9021	138c7d6f-58c7-43d1-b368-43d331c41513	H2 Pb4 S1 O8	1
1188	ICSD	240671	_ea590397-63d9-4e68-a311-2933c3fdb6be_form2	_20d06a7e-27a1-47a0-8a3d-ed749395cf89_form2	H2 I2 K2 O10 Se1	(1, 1, 0)	K2 H2 Se1 I2 O10	2	0	(K4H4Se2I4O20)2	{3: 37.734900000000025, 2: 36.32914000000002, 1: 34.53770000000001, 0: 32.038700000000006}	0.962746	0.0334705	1.40576	0.0201793	H..K|H..O|I..O|K..O|O..O	{'H..O': 32, 'O..O': 20, 'K..O': 16, 'H..K': 8, 'I..O': 8}	{'H..LNM': 32, 'LNM..LNM': 20, 'EPM..LNM': 16, 'EPM..H': 8, 'LNM..NM': 8}	EPM..H|EPM..LNM|H..LNM|LNM..LNM|LNM..NM	0	{'K': [1.19], 'H': [1.04], 'Se': [5.45], 'I': [4.37], 'O': [1.79, 1.85, 1.88, 1.95, 1.97]}	0.246789	0.314497	0.438714	K..O_2.76	0.16906	_20d06a7e-27a1-47a0-8a3d-ed749395cf89_form2-BV-component_1-K4H4Se2I4O20-2p	52.6996	ce5d78bc-d3e1-47a8-b780-e1120f46e45e	K2 H2 Se1 I2 O10	1
1401	ICSD	240223	_beaf40ad-566b-459e-a826-894ffcb434d6_form2	_a0882790-001b-4645-af1c-7ecd59535e88_form2	C4 Cl2 H8 K3 O12 Rh1	(1, -1, 0)	K3 H8 Rh1 C4 Cl2 O12	2	0	(K3H8Rh1C4Cl2O12)2	{3: 28.58059999999998, 2: 26.86807999999998, 1: 25.248199999999983, 0: 23.87579999999998}	0.940081	0.057084	1.71252	0.0266958	Cl..K|H..H|H..K|H..O|K..O	{'H..O': 24, 'H..H': 12, 'H..K': 8, 'K..O': 8, 'Cl..K': 8}	{'H..LNM': 24, 'H..H': 12, 'EPM..H': 8, 'EPM..LNM': 8, 'EPM..NM': 8}	EPM..H|EPM..LNM|EPM..NM|H..H|H..LNM	0	{'K': [1.34, 1.37], 'H': [1.05, 1.21], 'Rh': [3.02], 'C': [3.79], 'Cl': [1.21], 'O': [1.91, 1.97]}	0.363994	0.344304	0.291702	K..O_2.76	0.16911	_a0882790-001b-4645-af1c-7ecd59535e88_form2-BV-component_1-K3H8Rh1C4Cl2O12-2p	58.0116	73c53add-5fd0-4094-8580-91937cdd2ff3	K3 H8 Rh1 C4 Cl2 O12	1
1452	ICSD	79341	_60b0ae5c-b2dc-4161-8171-ef4e9a16d1d7_form2	_985b409d-6466-4869-801d-a9822d114efb_form2	H2 K1 O4 P1	(0, 1, 0)	K1 P1 H2 O4	2	0	(K4P4H8O16)2	{3: 31.795379999999998, 2: 30.167739999999995, 1: 28.5993, 0: 26.60558}	0.948809	0.0542547	1.62764	0.0293612	H..K|H..O|K..O|O..O	{'K..O': 32, 'H..O': 16, 'H..K': 8, 'O..O': 4}	{'EPM..LNM': 32, 'H..LNM': 16, 'EPM..H': 8, 'LNM..LNM': 4}	EPM..H|EPM..LNM|H..LNM|LNM..LNM	0	{'K': [1.18, 1.25], 'P': [4.54, 4.82], 'H': [0.97, 1.11], 'O': [1.87, 1.91, 1.92]}	0.313623	0.302216	0.384161	H..O_1.681	0.16915	_985b409d-6466-4869-801d-a9822d114efb_form2-BV-component_1-K4P4H8O16-2p	119.283	fab9b6b5-9d42-497e-a1b0-b2b2831bca57	K1 P1 H2 O4	1
1522	COD	9009622	_d2442256-2fb3-4383-92db-4e239719881c_form2	_c9f6c3c8-bfd4-4c70-8bd3-195b349166a6_form2	O3 Pb1 S1	(1, 0, -1)	Pb1 S1 O3	2	0	(Pb2S2O6)2	{3: 10.841220000000009, 2: 9.617620000000004, 1: 9.227360000000003, 0: 8.23094}	0.887134	0.06118	1.2236	0.0335142	O..O|O..Pb|O..S|Pb..S	{'O..O': 16, 'O..Pb': 16, 'O..S': 4, 'Pb..S': 4}	{'LNM..LNM': 16, 'ENM..LNM': 16, 'LNM..NM': 4, 'ENM..NM': 4}	ENM..LNM|ENM..NM|LNM..LNM|LNM..NM	0	{'Pb': [1.55], 'S': [3.73], 'O': [1.76, 1.9]}	0.468762	0.149509	0.381729	Pb..O_2.731	0.17075	_c9f6c3c8-bfd4-4c70-8bd3-195b349166a6_form2-BV-component_1-Pb2S2O6-2p	94.9311	dc16ef22-62b6-4d9d-bedc-50d0d92dbdf5	Pb1 S1 O3	1
794	ICSD	27733	_d781515f-47ff-43ab-bf37-626aef577ec6_form2	_560e8bd0-72bb-47ef-8994-8009ceb9efbc_form2	Cd1 I4 S8 Sb6	(1, 0, 0)	Cd1 Sb6 S8 I4	2	0	(Cd1Sb6S8I4)2	{3: 17.701779999999996, 2: 16.78897, 1: 15.990909999999996, 0: 15.147099999999996}	0.948434	0.030427	0.91281	0.0113532	I..I|I..S|I..Sb|S..S|S..Sb|Sb..Sb	{'I..S': 16, 'I..Sb': 16, 'I..I': 8, 'S..Sb': 8, 'S..S': 6, 'Sb..Sb': 6}	{'NM..NM': 30, 'MTL..NM': 24, 'MTL..MTL': 6}	MTL..MTL|MTL..NM|NM..NM	0	{'Cd': [1.72], 'Sb': [2.56, 2.6, 2.61], 'S': [1.8, 1.88, 1.92, 1.93], 'I': [0.76, 0.77]}	0.357309	0.312391	0.3303	Sb..I_3.373	0.17106	_560e8bd0-72bb-47ef-8994-8009ceb9efbc_form2-BV-component_1-Cd1Sb6S8I4-2p	33.168	ce528f17-2a03-4b98-9401-6b3338d129d9	Cd1 Sb6 S8 I4	1
526	COD	7015145	_37a31b64-f192-4a56-b822-8b260497e94e_form2	_4c0dfe26-f5ab-4dd9-ac23-e3e6d81ff801_form2	Ag1 As1 F6 Se3	(1, -1, 0)	Ag1 As1 Se3 F6	2	0	(Ag2As2Se6F12)2	{3: 16.545900000000007, 2: 16.18062000000001, 1: 14.351020000000005, 0: 13.586160000000008}	0.977923	0.012176	0.36528	0.00745811	Ag..F|F..F|F..Se	{'F..Se': 32, 'F..F': 20, 'Ag..F': 8}	{'LNM..NM': 32, 'LNM..LNM': 20, 'LNM..TM': 8}	LNM..LNM|LNM..NM|LNM..TM	0	{'Ag': [0.99, 1.17], 'As': [3.93], 'Se': [2.01, 2.21], 'F': [0.87, 0.88, 0.89]}	0.123416	0.618162	0.258421	Ag..Se_2.913	0.17109	_4c0dfe26-f5ab-4dd9-ac23-e3e6d81ff801_form2-BV-component_1-Ag2As2Se6F12-2p	31.7613	69de421c-2337-41a3-a14b-d62c15d5d473	Ag1 As1 Se3 F6	1
1050	COD	1527304	_735a91e0-2c94-4a80-a322-0ff6fc3e4c55_form2	_d0246db3-c77b-4c10-8895-27cdbd33d9e7_form2	Hg2 O4 Se1	(0, 1, 0)	Hg2 Se1 O4	2	0	(Hg4Se2O8)2	{3: 16.194879999999994, 2: 15.257139999999996, 1: 14.482099999999997, 0: 12.713539999999998}	0.942097	0.0360669	0.93774	0.0167478	Hg..O|O..O	{'O..O': 36, 'Hg..O': 16}	{'LNM..LNM': 36, 'LNM..TM': 16}	LNM..LNM|LNM..TM	0	{'Hg': [1.7], 'Se': [5.35], 'O': [1.73, 1.99]}	0.269362	0.222627	0.508011	Hg..O_2.588	0.17221	_d0246db3-c77b-4c10-8895-27cdbd33d9e7_form2-BV-component_1-Hg4Se2O8-2p	62.1316	1317cac4-3a05-4a7c-b738-fd6bf9e827fb	Hg2 Se1 O4	1
1148	ICSD	412302	_b8df295c-3b14-45e7-99a2-35c9c34d7fbe_form2	_5a0876e8-967b-4c72-ac1a-a3bd248cb427_form2	Hg2 O3 Se1	(1, 0, -2)	Hg2 Se1 O3	2	0	(Hg8Se4O12)2	{3: 24.749430000000018, 2: 23.272130000000004, 1: 22.535930000000015, 0: 21.428880000000014}	0.94031	0.0461656	1.4773	0.0190001	Hg..O|O..O|O..Se|Se..Se	{'Hg..O': 32, 'O..O': 20, 'O..Se': 8, 'Se..Se': 4}	{'LNM..TM': 32, 'LNM..LNM': 20, 'LNM..NM': 8, 'NM..NM': 4}	LNM..LNM|LNM..NM|LNM..TM|NM..NM	0	{'Hg': [1.73, 1.75], 'Se': [3.53], 'O': [1.73, 1.78, 1.85]}	0.444896	0.22171	0.333394	Hg..O_2.588	0.17227	_5a0876e8-967b-4c72-ac1a-a3bd248cb427_form2-BV-component_1-Hg8Se4O12-2p	50.8359	0bc8f109-816d-4c0b-b55a-25be67dd391b	Hg2 Se1 O3	1
285	ICSD	36518	_7672bbeb-f6f7-469e-bee2-8ab5e4d6f6c5_form2	_055faa3a-0e87-494d-a9fd-3d8663e8e0fa_form2	Cl6 Na1 Nb1	(0, 0, 1)	Na1 Nb1 Cl6	2	0	(Na2Nb2Cl12)4	{3: 23.167419999999996, 2: 22.73104000000001, 1: 20.518900000000006, 0: 18.797679999999993}	0.981164	0.0136369	0.21819	0.00509365	Cl..Cl	{'Cl..Cl': 64}	{'NM..NM': 64}	NM..NM	0	{'Na': [1.13], 'Nb': [4.13], 'Cl': [1.03, 1.04, 1.05, 1.06, 1.07, 1.08]}	0.0998641	0.506241	0.393895	Na..Cl_2.8	0.17243	_055faa3a-0e87-494d-a9fd-3d8663e8e0fa_form2-BV-component_3-Na2Nb2Cl12-2p	18.8479	0caf06ea-c04d-4cd7-a433-6a171e3ec559	Na1 Nb1 Cl6	1
1461	COD	2101133	_1e2bf85e-5d5e-491b-8a82-66cd7f2e8a22_form2	_7f8ce966-1c13-4580-9b3f-2bf6266b4bc1_form2	F6 Li2 Mo1	(0, 0, 1)	Li2 Mo1 F6	2	0	(Li2Mo1F6)4	{3: 12.185199999999988, 2: 10.86407999999999, 1: 9.199959999999995, 0: 8.920599999999997}	0.89158	0.0550467	0.66056	0.0299603	F..F|F..Li	{'F..F': 32, 'F..Li': 16}	{'LNM..LNM': 32, 'EPM..LNM': 16}	EPM..LNM|LNM..LNM	0	{'Li': [0.99], 'Mo': [3.72], 'F': [1.07, 1.11]}	0.404681	0.509747	0.0855725	Li..F_2.01	0.17267	_7f8ce966-1c13-4580-9b3f-2bf6266b4bc1_form2-BV-component_3-Li2Mo1F6-2p	57.7443	17f64a4d-dc17-467f-94c9-7a969c151d0c	Li2 Mo1 F6	1
1108	ICSD	22	_60270256-ad1f-4aa6-8028-848a7f65ad8e_form2	_fd6abdcd-5527-4a90-b893-ef2b27ca68f6_form2	Cl1 Na1 O2	(1, -1, 0)	Na1 Cl1 O2	2	0	(Na2Cl2O4)2	{3: 7.138560000000001, 2: 6.46058, 1: 6.0576, 0: 5.705579999999999}	0.905026	0.067798	0.67798	0.0180785	Cl..Na|Cl..O|Na..O	{'Cl..O': 8, 'Na..O': 8, 'Cl..Na': 4}	{'LNM..NM': 8, 'EPM..LNM': 8, 'EPM..NM': 4}	EPM..LNM|EPM..NM|LNM..NM	0	{'Na': [1.0], 'Cl': [2.6], 'O': [1.77]}	0.473126	0.281218	0.245656	Na..O_2.417	0.17269	_fd6abdcd-5527-4a90-b893-ef2b27ca68f6_form2-BV-component_1-Na2Cl2O4-2p	34.9277	32041da4-abe6-4e50-be75-e1e97152c615	Na1 Cl1 O2	1
1163	ICSD	30532	_08cfd69b-d70b-4eef-9cec-41c91ce1a68e_form2	_0a9106e8-5211-428f-a61b-28423860363c_form2	B1 H8 Na1 O7	(0, 1, 1)	Na1 B1 H8 O7	2	0	(Na2B2H16O14)2	{3: 25.84322000000001, 2: 24.81898000000001, 1: 23.00516000000001, 0: 22.070180000000008}	0.960367	0.0393938	1.02424	0.0194151	H..H|H..O	{'H..H': 36, 'H..O': 16}	{'H..H': 36, 'H..LNM': 16}	H..H|H..LNM	0	{'Na': [1.3, 1.44], 'B': [3.02], 'H': [0.92, 1.0, 1.03, 1.05, 1.06, 1.12], 'O': [1.71, 1.8, 1.88, 1.9, 2.01]}	0.271463	0.480732	0.247805	Na..O_2.417	0.17312	_0a9106e8-5211-428f-a61b-28423860363c_form2-BV-component_1-Na2B2H16O14-2p	46.4028	94506f6e-fa6a-4353-a235-ce716394e137	Na1 B1 H8 O7	1
970	ICSD	38341	_f94ac35e-1d89-485c-a9b5-1deabe5a4539_form2	_33cab50b-dbc1-4f51-9dbe-2d285a02c37a_form2	Ge1 K2 Te4	(1, 0, 0)	K2 Ge1 Te4	2	0	(K8Ge4Te16)2	{3: 26.762050000000002, 2: 25.501890000000017, 1: 20.05259000000001, 0: 16.610769999999995}	0.952912	0.0484677	1.26016	0.014808	K..Te|Te..Te	{'Te..Te': 28, 'K..Te': 24}	{'MTL..MTL': 28, 'EPM..MTL': 24}	EPM..MTL|MTL..MTL	0	{'K': [1.15, 1.49], 'Ge': [3.31], 'Te': [1.71, 1.95, 2.07]}	0.124138	0.536809	0.339053	K..Te_3.578	0.17332	_33cab50b-dbc1-4f51-9dbe-2d285a02c37a_form2-BV-component_1-K8Ge4Te16-2p	24.6292	cc7ea19b-adb1-42c1-a46a-8ff69e5b4f8f	K2 Ge1 Te4	1
655	COD	2200373	_e44a00fe-4e7b-4216-8b1a-480081444996_form2	_550d77a9-0c7c-4c93-9e01-c38a05561bf2_form2	C2 F1 K1 O4 Sn1	(1, 0, 0)	K1 Sn1 C2 O4 F1	2	0	(K4Sn4C8O16F4)2	{3: 39.16452000000003, 2: 38.48620000000004, 1: 35.08320000000004, 0: 34.32308000000001}	0.98268	0.0282633	0.67832	0.00931797	C..C|C..O|K..Sn|O..O|O..Sn|Sn..Sn	{'O..Sn': 16, 'C..O': 8, 'O..O': 8, 'K..Sn': 8, 'C..C': 4, 'Sn..Sn': 4}	{'LNM..LNM': 20, 'ENM..LNM': 16, 'ENM..EPM': 8, 'ENM..ENM': 4}	ENM..ENM|ENM..EPM|ENM..LNM|LNM..LNM	0.25	{'K': [1.22], 'Sn': [1.75], 'C': [3.78, 3.79], 'O': [1.88, 1.96, 2.0, 2.08], 'F': [0.98]}	0.140107	0.70289	0.157003	K..O_2.751	0.17333	_550d77a9-0c7c-4c93-9e01-c38a05561bf2_form2-BV-component_1-K4Sn4C8O16F4-2p	26.0856	b158db41-e1f2-4d6d-8c3d-774ff70eeee1	K1 Sn1 C2 O4 F1	1
1048	COD	4510495	_0dfb32f0-2025-40cc-ae1d-7729e890ac40_form2	_03f29830-f57d-4337-af12-dc9d997a12a8_form2	C4 H7 Na1 O6	(0, 1, 1)	Na1 H7 C4 O6	2	0	(Na2H14C8O12)2	{3: 36.11541999999999, 2: 35.11683999999999, 1: 34.38069999999999, 0: 33.39263999999999}	0.97235	0.0416075	0.99858	0.0167024	C..O|H..H|H..O|Na..O	{'H..H': 20, 'H..O': 20, 'C..O': 4, 'Na..O': 4}	{'H..H': 20, 'H..LNM': 20, 'LNM..LNM': 4, 'EPM..LNM': 4}	EPM..LNM|H..H|H..LNM|LNM..LNM	0	{'Na': [1.09], 'H': [1.01, 1.03, 1.04, 1.07, 1.08, 1.15, 1.19], 'C': [3.96, 3.98, 4.01, 4.02], 'O': [1.82, 1.83, 1.89, 1.92, 2.04]}	0.36675	0.270363	0.362886	Na..O_2.416	0.17335	_03f29830-f57d-4337-af12-dc9d997a12a8_form2-BV-component_1-Na2H14C8O12-2p	44.9403	2de28edd-aa2a-40bb-94fa-93215fc6f12e	Na1 H7 C4 O6	1
1030	COD	7226507	_c931afba-93f0-41f9-9e0c-efd0cec4e387_form2	_c080b2d0-e6b0-4565-80c3-42db0e38a89b_form2	C1 Cl1 H2 Hg1 N5	(1, 0, -2)	Hg1 H2 C1 N5 Cl1	2	0	(Hg4H8C4N20Cl4)2	{3: 52.21896000000001, 2: 50.86124000000003, 1: 48.70784000000002, 0: 46.25136000000001}	0.973999	0.0377144	1.35772	0.0162523	C..N|Cl..Hg|Cl..N|H..N|Hg..N|N..N	{'N..N': 16, 'Cl..N': 16, 'H..N': 16, 'C..N': 8, 'Hg..N': 8, 'Cl..Hg': 8}	{'LNM..LNM': 24, 'LNM..NM': 16, 'H..LNM': 16, 'LNM..TM': 8, 'NM..TM': 8}	H..LNM|LNM..LNM|LNM..NM|LNM..TM|NM..TM	0	{'Hg': [2.24], 'H': [1.25, 1.27], 'C': [4.04], 'N': [3.01, 3.1, 3.36, 3.45, 3.47], 'Cl': [0.9]}	0.227515	0.360849	0.411636	Hg..Cl_2.913	0.17342	_c080b2d0-e6b0-4565-80c3-42db0e38a89b_form2-BV-component_1-Hg4H8C4N20Cl4-2p	35.2967	7cbf5aee-009e-4ab1-81fd-970c85c50d2f	Hg1 H2 C1 N5 Cl1	1
671	COD	2104019	_9095560b-762b-430b-918f-e47842be91a5_form2	_196774cf-98d8-43ee-be6e-d957fea7c079_form2	B1 C4 K1 O8	(1, 1, 0)	K1 B1 C4 O8	2	0	(K2B2C8O16)2	{3: 35.888159999999985, 2: 35.05043999999997, 1: 34.17855999999999, 0: 33.34153999999999}	0.976657	0.020943	0.83772	0.00950759	C..O|K..O|O..O	{'O..O': 56, 'C..O': 16, 'K..O': 8}	{'LNM..LNM': 72, 'EPM..LNM': 8}	EPM..LNM|LNM..LNM	0	{'K': [1.31], 'B': [2.87], 'C': [3.84, 3.85], 'O': [1.92, 2.07, 2.1]}	0.328954	0.342368	0.328679	K..O_2.75	0.17363	_196774cf-98d8-43ee-be6e-d957fea7c079_form2-BV-component_1-K2B2C8O16-2p	23.7321	517809c3-9bb4-46e3-8245-0b229e0ce081	K1 B1 C4 O8	1
1602	ICSD	96781	_87a1f57b-d54b-415b-af0c-3fd6d249de40_form2	_85c19a03-3792-4499-8f9c-bc554833c21d_form2	Cr2 H4 K2 Mg1 O10	(0, 1, 0)	K2 Mg1 Cr2 H4 O10	2	0	(K2Mg1Cr2H4O10)2	{3: 19.25045000000001, 2: 17.569780000000005, 1: 17.199060000000006, 0: 15.515319999999996}	0.912695	0.0933706	1.68067	0.0391785	H..O|K..O|O..O	{'K..O': 16, 'O..O': 12, 'H..O': 8}	{'EPM..LNM': 16, 'LNM..LNM': 12, 'H..LNM': 8}	EPM..LNM|H..LNM|LNM..LNM	0	{'K': [1.41], 'Mg': [1.82], 'Cr': [5.06], 'H': [1.06, 1.25], 'O': [1.8, 1.88, 1.94, 2.01]}	0.449963	0.0992522	0.450785	K..O_2.75	0.17363	_85c19a03-3792-4499-8f9c-bc554833c21d_form2-BV-component_1-K2Mg1Cr2H4O10-2p	30.2632	33d85395-fabc-40ce-bfe8-f15209fbb359	K2 Mg1 Cr2 H4 O10	1
1274	COD	1509468	_c03b48d0-3055-46ba-af2b-d0c03e6aed55_form2	_65f49503-82c5-4503-a4b6-e88a828b888e_form2	Ag1 N1 O3	(0, 0, 1)	Ag1 N1 O3	2	0	(Ag4N4O12)4	{3: 44.71471999999999, 2: 42.50552000000005, 0: 38.75104000000001}	0.950593	0.05523	1.1046	0.0223812	Ag..O|O..O	{'O..O': 48, 'Ag..O': 32}	{'LNM..LNM': 48, 'LNM..TM': 32}	LNM..LNM|LNM..TM	0	{'Ag': [1.34], 'N': [4.23], 'O': [1.79, 1.9, 1.91]}	0.370442	0.629558		Ag..O_2.471	0.17364	_65f49503-82c5-4503-a4b6-e88a828b888e_form2-BV-component_3-Ag4N4O12-2p	51.7124	327d6bcb-4601-420d-92f6-4228bf6d3d90	Ag1 N1 O3	1
1433	ICSD	409579	_986a83f2-6cd1-4b62-989e-3b8ebab8e55a_form2	_4a5664e0-f847-41e0-a9f7-c9802df2fe0d_form2	C1 Cl1 Hg1 N1 S1	(1, 0, 0)	Hg1 C1 S1 N1 Cl1	2	0	(Hg4C4S4N4Cl4)2	{3: 22.626959999999986, 2: 21.459840000000003, 0: 19.897640000000003}	0.948419	0.0307137	1.16712	0.0284097	C..Cl|C..S|Cl..Hg|Cl..N|Cl..S|S..S	{'C..S': 16, 'Cl..N': 16, 'C..Cl': 16, 'Cl..Hg': 16, 'Cl..S': 8, 'S..S': 4}	{'LNM..NM': 48, 'NM..TM': 16, 'NM..NM': 12}	LNM..NM|NM..NM|NM..TM	0	{'Hg': [1.9], 'C': [3.71], 'S': [2.29], 'N': [2.49], 'Cl': [0.92]}	0.427623	0.572377		Hg..N_2.667	0.17391	_4a5664e0-f847-41e0-a9f7-c9802df2fe0d_form2-BV-component_1-Hg4C4S4N4Cl4-2p	44.7	7c5f38b0-2c12-4092-990c-a051fd7ffde6	Hg1 C1 S1 N1 Cl1	1
1404	ICSD	78836	_a9cb54a5-34eb-49d2-acfc-f19d0e3ad3c7_form2	_dba444fb-9101-46ad-ab78-604166724351_form2	Br2 Li5 N1	(1, 1, -1)	Li5 Br2 N1	2	0	(Li5Br2N1)2	{3: 7.993810000000001, 2: 7.36141, 1: 6.37674, 0: 3.4405000000000006}	0.920889	0.07905	0.6324	0.0269393	Br..Li|Li..Li	{'Li..Li': 8, 'Br..Li': 8}	{'EPM..EPM': 8, 'EPM..NM': 8}	EPM..EPM|EPM..NM	0.5	{'Li': [2.11, 2.94], 'Br': [1.0], 'N': [2.57]}	0.138888	0.216254	0.644858	Li..Br_2.667	0.17396	_dba444fb-9101-46ad-ab78-604166724351_form2-BV-component_1-Li5Br2N1-2p	43.941	e70016a5-d4ab-4d77-83f3-bbc03f17015c	Li5 Br2 N1	1
766	ICSD	8125	_a86c8fee-7167-434a-8516-97a740a26c4f_form2	_a16a9989-d69c-451a-95a4-e6c0574a593b_form2	Br1 H4 Na1 O2	(1, 0, 0)	Na1 H4 Br1 O2	2	0	(Na4H16Br4O8)2	{3: 20.07171999999999, 2: 19.31837999999999, 0: 16.794079999999994}	0.962468	0.026905	0.75334	0.0109162	Br..H|H..H	{'H..H': 32, 'Br..H': 24}	{'H..H': 32, 'H..NM': 24}	H..H|H..NM	0	{'Na': [1.25], 'H': [0.97, 1.01], 'Br': [0.79], 'O': [1.91, 1.94]}	0.229842	0.770158		Na..Br_2.977	0.17411	_a16a9989-d69c-451a-95a4-e6c0574a593b_form2-BV-component_1-Na4H16Br4O8-2p	42.5512	bd8a8240-0105-498d-a0fd-479c0832e5d6	Na1 H4 Br1 O2	1
402	COD	4343786	_bf21e0af-65e7-4a81-aa58-0c763473bc6a_form2	_136cdff7-4863-44aa-a5a9-447f63ec9b7d_form2	F7 K1 Sb2	(1, 0, 0)	K1 Sb2 F7	2	0	(K4Sb8F28)2	{3: 25.585759999999972, 2: 25.21125999999999, 1: 21.566799999999994, 0: 20.21001999999999}	0.985363	0.0156042	0.3745	0.00607064	F..F|F..Sb	{'F..F': 24, 'F..Sb': 24}	{'LNM..LNM': 24, 'LNM..MTL': 24}	LNM..LNM|LNM..MTL	0	{'K': [1.2], 'Sb': [2.44, 2.46], 'F': [0.76, 0.8, 0.86, 0.98, 1.08, 1.13]}	0.0696648	0.677946	0.252389	Sb..F_2.507	0.17413	_136cdff7-4863-44aa-a5a9-447f63ec9b7d_form2-BV-component_1-K4Sb8F28-2p	25.8656	84c727d5-374a-43d7-badc-2ee56c50940e	K1 Sb2 F7	1
1219	COD	1100986	_769ab3a1-94e7-4281-9507-f1d87131d450_form2	_c79acf1e-369d-4b5a-b5f1-f597ca9b1aa9_form2	K2 Mo4 O13	(0, 0, 1)	K2 Mo4 O13	2	0	(K4Mo8O26)2	{3: 49.95715000000001, 2: 48.63965, 1: 46.91734999999999, 0: 42.11156000000002}	0.973627	0.0425	1.3175	0.0209759	K..O|O..O	{'K..O': 32, 'O..O': 30}	{'EPM..LNM': 32, 'LNM..LNM': 30}	EPM..LNM|LNM..LNM	0	{'K': [1.07, 1.09], 'Mo': [5.38, 5.39, 5.4, 5.43], 'O': [1.87, 1.89, 1.95, 1.97, 2.01, 2.03, 2.05, 2.09, 2.11, 2.18, 2.22]}	0.167929	0.219525	0.612547	K..O_2.749	0.17414	_c79acf1e-369d-4b5a-b5f1-f597ca9b1aa9_form2-BV-component_1-K4Mo8O26-2p	38.8389	cf0727c3-197c-4fa7-81b5-d2f78f3197ae	K2 Mo4 O13	1
1194	ICSD	411930	_8b426035-b120-415f-953e-101934dde74d_form2	_fc4b63e6-e196-4a57-9a9f-a36cf3a79f00_form2	C2 K1 N3	(0, 1, 0)	K1 C2 N3	2	0	(K4C8N12)2	{3: 41.15916000000002, 2: 39.97410000000001, 1: 38.58074000000001, 0: 33.79146}	0.971208	0.0493775	1.18506	0.0203088	C..N|K..N|N..N	{'C..N': 24, 'K..N': 16, 'N..N': 8}	{'LNM..LNM': 32, 'EPM..LNM': 16}	EPM..LNM|LNM..LNM	0	{'K': [4.67], 'C': [3.64, 3.65], 'N': [2.62, 2.7, 2.71, 3.29]}	0.160845	0.189117	0.650037	K..N_2.887	0.17418	_fc4b63e6-e196-4a57-9a9f-a36cf3a79f00_form2-BV-component_1-K4C8N12-2p	32.5294	5c391ea5-931b-48be-8a27-f0c111299a15	K1 C2 N3	1
1497	ICSD	29406	_57d97231-e9b6-40d9-8acc-e6e64b128afc_form2	_83a158b2-6ffc-48b7-b5d6-1ae045bb3280_form2	B5 H8 O12 Rb1	(1, 0, 0)	Rb1 B5 H8 O12	2	0	(Rb1B5H8O12)4	{3: 48.45605999999993, 2: 45.269639999999946, 0: 44.42187999999995}	0.934241	0.0549383	1.59321	0.0318328	B..H|B..O|H..H|H..O|H..Rb|O..O|O..Rb	{'H..O': 48, 'O..Rb': 24, 'H..H': 12, 'B..H': 8, 'O..O': 8, 'B..O': 8, 'H..Rb': 8}	{'H..LNM': 48, 'EPM..LNM': 24, 'H..H': 12, 'H..MTL': 8, 'LNM..LNM': 8, 'LNM..MTL': 8, 'EPM..H': 8}	EPM..H|EPM..LNM|H..H|H..LNM|H..MTL|LNM..LNM|LNM..MTL	0	{'Rb': [1.2], 'B': [2.87, 2.94, 3.03], 'H': [0.99, 1.02, 1.03, 1.06], 'O': [1.86, 1.92, 1.95, 2.02, 2.05, 2.19]}	0.789856	0.210144		H..O_1.668	0.17434	_83a158b2-6ffc-48b7-b5d6-1ae045bb3280_form2-BV-component_3-Rb1B5H8O12-2p	40.1492	773cc49d-94c3-4547-8c2d-76de14f49110	Rb1 B5 H8 O12	1
118	ICSD	163654	_891efae1-e565-43ef-8778-770532aa1627_form2	_84778d54-f8b7-443c-80a1-f5be8531d129_form2	C6 H18 N1 Rb1 Si2	(1, 0, 0)	Rb1 Si2 H18 C6 N1	2	0	(Rb4Si8H72C24N4)2	{3: 118.38943999999996, 2: 117.98580000000001, 0: 114.83691999999995}	0.996591	0.00560611	0.40364	0.00366799	H..H	{'H..H': 144}	{'H..H': 144}	H..H	0	{'Rb': [1.78], 'Si': [4.22, 4.24], 'H': [1.15, 1.16, 1.17, 1.2, 1.21, 1.23, 1.24, 1.26, 1.28, 1.29, 1.3, 1.42, 1.48], 'C': [3.89, 3.9, 3.91, 3.92, 3.93, 3.96], 'N': [2.79]}	0.113621	0.886379		Rb..H_2.906	0.17456	_84778d54-f8b7-443c-80a1-f5be8531d129_form2-BV-component_1-Rb4Si8H72C24N4-2p	11.6912	337adb7b-b7fe-4ab9-ad3a-1a2aea224507	Rb1 Si2 H18 C6 N1	1
817	ICSD	2244	_c65afc7d-086a-4327-978c-86f14dffdbff_form2	_8dd0f223-5210-46a2-9436-cfac47657309_form2	C1 H4 N1 Na1 O2	(1, 0, 0)	Na1 H4 C1 N1 O2	2	0	(Na4H16C4N4O8)2	{3: 28.50236000000001, 2: 27.697060000000015, 0: 25.085379999999997}	0.971746	0.0335542	0.8053	0.0118465	C..H|H..H|H..N	{'C..H': 24, 'H..H': 16, 'H..N': 8}	{'H..LNM': 32, 'H..H': 16}	H..H|H..LNM	0	{'Na': [1.26], 'H': [0.98, 1.0, 1.01, 1.02], 'C': [2.46], 'N': [2.59], 'O': [1.9, 1.92]}	0.235676	0.764324		Na..O_2.413	0.17481	_8dd0f223-5210-46a2-9436-cfac47657309_form2-BV-component_1-Na4H16C4N4O8-2p	40.5049	738f189e-a4ac-4543-ab4a-a0c90ba5ce71	Na1 H4 C1 N1 O2	1
1064	ICSD	72685	_7177809f-6691-4714-9c2f-fa76327b6bd2_form2	_2244b16f-78aa-49e5-bd83-0144eb6502da_form2	H2 K1 N1 O3 Se1	(1, 0, 0)	K1 H2 Se1 N1 O3	2	0	(K4H8Se4N4O12)2	{3: 39.12716, 2: 38.19064000000001, 1: 35.25084, 0: 34.47880000000001}	0.976065	0.0334471	0.93652	0.0171553	H..H|H..K|H..O	{'H..O': 32, 'H..K': 16, 'H..H': 8}	{'H..LNM': 32, 'EPM..H': 16, 'H..H': 8}	EPM..H|H..H|H..LNM	0	{'K': [2.38], 'H': [1.34, 1.35], 'Se': [5.64], 'N': [3.05], 'O': [1.86, 1.91, 2.0]}	0.201473	0.632438	0.166089	K..O_2.748	0.17483	_2244b16f-78aa-49e5-bd83-0144eb6502da_form2-BV-component_1-K4H8Se4N4O12-2p	35.2599	3d336533-7fa3-4b1f-aa30-5a5afa25de50	K1 H2 Se1 N1 O3	1
1639	ICSD	426621	_1453e865-cc1e-48bf-9cb6-45e04a332000_form2	_72da4777-17f2-4ceb-bddb-e4996c6c192d_form2	F3 K1 O1 V1	(0, 0, 1)	K1 V1 O1 F3	2	0	(K4V4O4F12)2	{3: 20.77114, 2: 18.46224000000001, 1: 17.7244, 0: 14.796839999999992}	0.888841	0.0824607	2.3089	0.04503	F..F|F..K|F..O|K..O|O..O	{'F..K': 32, 'F..O': 8, 'K..O': 8, 'O..O': 4, 'F..F': 4}	{'EPM..LNM': 40, 'LNM..LNM': 16}	EPM..LNM|LNM..LNM	0	{'K': [1.11, 1.24], 'V': [3.76], 'O': [1.95], 'F': [1.1, 1.16, 1.24]}	0.386472	0.123502	0.490026	K..O_2.747	0.17483	_72da4777-17f2-4ceb-bddb-e4996c6c192d_form2-BV-component_1-K4V4O4F12-2p	46.2129	8ff44ca3-dd89-4489-a9d4-24238a1c4ea5	K1 V1 O1 F3	1
1083	ICSD	414270	_2c998975-db8f-4ae0-aa6f-724ef403eb23_form2	_ad5f3714-02fb-4c61-8d7c-b5a2e9934466_form2	Ag3 K3 Se8 Ta2	(1, 1, 0)	K3 Ta2 Ag3 Se8	2	0	(K6Ta4Ag6Se16)2	{3: 39.777620000000006, 2: 38.23446000000001, 1: 33.07520000000002, 0: 28.721520000000012}	0.961205	0.0482237	1.54316	0.0175385	Ag..K|Ag..Se|K..Se|Se..Se	{'Se..Se': 24, 'K..Se': 24, 'Ag..Se': 8, 'Ag..K': 8}	{'NM..NM': 24, 'EPM..NM': 24, 'NM..TM': 8, 'EPM..TM': 8}	EPM..NM|EPM..TM|NM..NM|NM..TM	0.125	{'K': [1.26, 1.34], 'Ta': [6.17], 'Ag': [2.32, 2.38], 'Se': [2.0, 2.01, 2.02, 2.08]}	0.139575	0.466644	0.393781	K..Ta_3.95	0.17489	_ad5f3714-02fb-4c61-8d7c-b5a2e9934466_form2-BV-component_1-K6Ta4Ag6Se16-2p	30.8056	dc4834df-2866-485d-ab63-d33e0f5f597a	K3 Ta2 Ag3 Se8	1
1629	ICSD	100565	_3e4b8aa3-de9e-42c8-aa81-64bb16a7b345_form2	_3842f867-a924-43af-9e7d-c6905e6d1563_form2	B5 Ca1 H16 Na1 O17	(0, 0, 1)	Na1 Ca1 B5 H16 O17	2	0	(Na2Ca2B10H32O34)2	{3: 68.00638000000005, 2: 65.62124999999997, 1: 64.15248999999996, 0: 61.98621000000001}	0.964928	0.0554681	2.38513	0.0435581	B..O|H..H|H..Na|H..O|Na..O	{'H..H': 46, 'H..O': 24, 'Na..O': 8, 'B..O': 4, 'H..Na': 4}	{'H..H': 46, 'H..LNM': 24, 'EPM..LNM': 8, 'LNM..MTL': 4, 'EPM..H': 4}	EPM..H|EPM..LNM|H..H|H..LNM|LNM..MTL	0	{'Na': [1.32], 'Ca': [2.09], 'B': [2.88, 2.94, 2.95, 2.96, 3.02], 'H': [0.92, 0.94, 0.99, 1.01, 1.02, 1.03, 1.04, 1.06, 1.07, 1.08, 1.12], 'O': [1.76, 1.81, 1.87, 1.88, 1.89, 1.9, 1.91, 1.92, 1.94, 1.97, 2.02, 2.03, 2.11]}	0.39619	0.243973	0.359837	H..O_1.666	0.17492	_3842f867-a924-43af-9e7d-c6905e6d1563_form2-BV-component_1-Na2Ca2B10H32O34-2p	73.3721	1a51fd7d-7f7d-4c29-96ea-be8cec19bc03	Na1 Ca1 B5 H16 O17	1
75	COD	4331385	_9e8c78c1-0a3f-4b0f-9a61-a278011e5532_form2	_a793a599-629c-4f9f-af14-6d188f27a293_form2	Ag1 Bi2 F12	(0, 0, 1)	Ag1 Bi2 F12	2	0	(Ag1Bi2F12)2	{3: 12.467280000000006, 2: 12.378800000000007, 1: 11.910050000000002, 0: 10.921680000000006}	0.992903	0.00680615	0.08848	0.00326233	F..F	{'F..F': 26}	{'LNM..LNM': 26}	LNM..LNM	0	{'Ag': [2.15], 'Bi': [4.88], 'F': [1.02, 1.03, 1.11, 1.17]}	0.0572464	0.30328	0.639473	Ag..F_2.443	0.17599	_a793a599-629c-4f9f-af14-6d188f27a293_form2-BV-component_1-Ag1Bi2F12-2p	8.56186	a935e4b0-affd-4509-a805-3533bab9b4c3	Ag1 Bi2 F12	1
1605	ICSD	417714	_3dd973ae-5009-4eb9-bf41-a60fecb07b71_form2	_77eed048-9cb8-4744-b9df-56c04c303bd3_form2	H7 K1 N3 Na2 O8 P3	(1, 0, 0)	K1 Na2 P3 H7 N3 O8	2	0	(K2Na4P6H14N6O16)2	{3: 50.866199999999985, 2: 48.258880000000005, 1: 46.35459999999999, 0: 44.47948999999999}	0.948742	0.065183	2.60732	0.0395305	H..H|H..K|H..Na|H..O|K..N|K..O|Na..O	{'H..O': 28, 'H..K': 16, 'H..H': 12, 'K..O': 12, 'H..Na': 4, 'K..N': 4, 'Na..O': 4}	{'H..LNM': 28, 'EPM..LNM': 20, 'EPM..H': 20, 'H..H': 12}	EPM..H|EPM..LNM|H..H|H..LNM	0	{'K': [1.42], 'Na': [1.1, 1.72], 'P': [4.65, 4.73], 'H': [1.01, 1.06, 1.12, 1.15, 1.22, 1.23], 'N': [3.03, 3.06, 3.09], 'O': [1.7, 1.72, 1.82, 1.84, 1.87, 1.92, 1.96, 1.99]}	0.408241	0.298163	0.293596	K..O_2.745	0.17606	_77eed048-9cb8-4744-b9df-56c04c303bd3_form2-BV-component_1-K2Na4P6H14N6O16-2p	66.5246	dc7c6743-0ad4-4a5c-bb98-b58d50332923	K1 Na2 P3 H7 N3 O8	1
1146	ICSD	813	_4d1ae160-ebc3-4920-8e28-7f0e34bb6eda_form2	_886fcb2b-7db1-4a88-bec1-b09d12ec40fa_form2	Cl4 Co1 Na2	(1, 0, 0)	Na2 Co1 Cl4	2	-0.0003	(Na4Co2Cl8)4	{3: 18.280499999999986, 2: 16.33102000000001, 1: 13.512980000000002, 0: 11.23226}	0.893357	0.0541522	0.97474	0.0189682	Cl..Cl|Cl..Na	{'Cl..Cl': 48, 'Cl..Na': 24}	{'NM..NM': 48, 'EPM..NM': 24}	EPM..NM|NM..NM	0	{'Na': [0.99, 1.07], 'Co': [2.45], 'Cl': [1.13, 1.15, 1.19]}	0.276591	0.399822	0.323587	Na..Cl_2.792	0.17634	_886fcb2b-7db1-4a88-bec1-b09d12ec40fa_form2-BV-component_3-Na4Co2Cl8-2p	35.2434	df57f329-c7ed-4455-9d9e-645a9f4f3606	Na2 Co1 Cl4	1
1092	ICSD	9151	_817ea283-1a8d-47a2-8252-a7a153fd5b41_form2	_4cf2e8ce-3b91-4d89-a750-6571d9fdb10a_form2	F1 H3 K1 O3 P1	(3, 0, -2)	K1 P1 H3 O3 F1	2	0	(K4P4H12O12F4)2	{3: 31.53951999999997, 2: 27.815199999999987, 0: 26.865719999999985}	0.881916	0.0517267	3.72432	0.0178663	F..H|F..K|F..O|H..H|H..K|H..O|K..O	{'H..K': 32, 'K..O': 32, 'H..O': 24, 'F..H': 24, 'H..H': 16, 'F..O': 8, 'F..K': 8}	{'H..LNM': 48, 'EPM..LNM': 40, 'EPM..H': 32, 'H..H': 16, 'LNM..LNM': 8}	EPM..H|EPM..LNM|H..H|H..LNM|LNM..LNM	0	{'K': [1.26], 'P': [4.52], 'H': [0.92, 1.07, 1.21], 'O': [1.87, 1.92, 1.98], 'F': [0.93]}	0.796851	0.203149		K..O_2.744	0.17635	_4cf2e8ce-3b91-4d89-a750-6571d9fdb10a_form2-BV-component_1-K4P4H12O12F4-2p	101.703	86342798-050f-4545-89ff-3813dc67e42f	K1 P1 H3 O3 F1	1
621	ICSD	174525	_7a2a2e9f-450e-4974-9013-43c8250e99dd_form2	_112c0697-b83f-4a98-a8a8-a74afdfb2d1d_form2	Al1 Bi2 Br1 Cl4 Te2	(1, 1, 0)	Al1 Bi2 Te2 Br1 Cl4	2	0	(Al4Bi8Te8Br4Cl16)2	{3: 32.64113000000002, 2: 31.622900000000012, 1: 29.84066000000001, 0: 26.800620000000006}	0.968805	0.0181827	1.01823	0.0087661	Bi..Cl|Br..Cl|Cl..Cl|Cl..Te	{'Cl..Cl': 56, 'Cl..Te': 32, 'Bi..Cl': 16, 'Br..Cl': 8}	{'NM..NM': 64, 'MTL..NM': 32, 'ENM..NM': 16}	ENM..NM|MTL..NM|NM..NM	0	{'Al': [2.75], 'Bi': [2.44, 2.47], 'Te': [2.03, 2.15], 'Br': [0.85, 0.87], 'Cl': [0.88, 0.92, 0.94]}	0.174339	0.305151	0.520509	Bi..Br_3.25	0.17638	_112c0697-b83f-4a98-a8a8-a74afdfb2d1d_form2-BV-component_1-Al4Bi8Te8Br4Cl16-2p	39.8848	c628eb2e-a074-4e0e-9b90-3a6e4e264a18	Al1 Bi2 Te2 Br1 Cl4	1
1177	ICSD	98679	_f6f35569-a420-438d-bba2-d2fe99063941_form2	_16c5dc44-12b8-47fb-86e1-920964e14de1_form2	H4 Mn1 Na2 O10 S2	(0, 1, 0)	Na2 Mn1 H4 S2 O10	2	0	(Na2Mn1H4S2O10)4	{3: 42.22430000000002, 2: 41.05406000000002, 1: 38.516660000000016, 0: 35.60144000000002}	0.972285	0.058512	0.58512	0.0198319	H..Na|H..O|Na..O|O..O	{'H..O': 16, 'O..O': 8, 'H..Na': 8, 'Na..O': 8}	{'H..LNM': 16, 'LNM..LNM': 8, 'EPM..H': 8, 'EPM..LNM': 8}	EPM..H|EPM..LNM|H..LNM|LNM..LNM	0	{'Na': [1.2], 'Mn': [2.64], 'H': [1.09, 1.12], 'S': [5.58], 'O': [1.99, 2.07, 2.17, 2.19, 2.28]}	0.176697	0.383128	0.440175	Na..O_2.409	0.17664	_16c5dc44-12b8-47fb-86e1-920964e14de1_form2-BV-component_3-Na2Mn1H4S2O10-2p	46.751	323b29f4-d01c-43a2-9099-c312518b1837	Na2 Mn1 H4 S2 O10	1
268	COD	1510369	_aa99a304-7cb0-406b-8dd7-f36e03be09d7_form2	_b34a1967-805e-4853-9fae-7bea361a5b12_form2	Au2 Ca1 F12	(0, 0, 1)	Ca1 Au2 F12	2	0	(Ca1Au2F12)2	{3: 10.489539999999982, 2: 10.307119999999978, 0: 8.481919999999988}	0.982609	0.01303	0.18242	0.0049071	F..F	{'F..F': 28}	{'LNM..LNM': 28}	LNM..LNM	0	{'Ca': [1.57], 'Au': [4.04], 'F': [0.86, 0.94, 0.97]}	0.0908638	0.909136		Ca..F_2.496	0.17726	_b34a1967-805e-4853-9fae-7bea361a5b12_form2-BV-component_1-Ca1Au2F12-2p	12.2304	8b665846-1582-45ea-bdbd-af5006f6ef9d	Ca1 Au2 F12	1
1471	ICSD	92480	_0f0dce3a-b131-4b69-a4db-6b1f10ec67a4_form2	_d9a6d741-639e-4d12-ba28-b17a174c1045_form2	Cl1 H2 Hg1 N1	(0, 0, 1)	Hg1 H2 N1 Cl1	2	0	(Hg2H4N2Cl2)2	{3: 9.301180000000002, 2: 8.38322, 1: 7.66446, 0: 3.9807000000000006}	0.901307	0.0382483	0.91796	0.0304778	Cl..H|Cl..Hg|H..H	{'Cl..H': 24, 'Cl..Hg': 16, 'H..H': 8}	{'H..NM': 24, 'NM..TM': 16, 'H..H': 8}	H..H|H..NM|NM..TM	0	{'Hg': [2.23], 'H': [1.39], 'N': [3.44], 'Cl': [0.81]}	0.172533	0.135093	0.692374	H..Cl_2.253	0.17739	_d9a6d741-639e-4d12-ba28-b17a174c1045_form2-BV-component_1-Hg2H4N2Cl2-2p	43.9168	5632754a-91b7-4e14-9322-de638db52322	Hg1 H2 N1 Cl1	1
1554	ICSD	170843	_06fe05c0-e21c-4709-9bac-cb1aaccc7e5c_form2	_ffade84b-b43a-419b-b85e-e7df6add5318_form2	Ag2 Ge1 K2 S4	(1, 1, -1)	K2 Ag2 Ge1 S4	2	0	(K2Ag2Ge1S4)4	{3: 18.92149999999999, 2: 14.157260000000008, 1: 12.136220000000003, 0: 10.967340000000002}	0.74821	0.0850757	2.38212	0.0352375	Ag..K|Ag..S|Ge..K|K..S|S..S	{'K..S': 48, 'S..S': 16, 'Ge..K': 16, 'Ag..S': 16, 'Ag..K': 16}	{'EPM..NM': 48, 'NM..NM': 16, 'EPM..MTL': 16, 'NM..TM': 16, 'EPM..TM': 16}	EPM..MTL|EPM..NM|EPM..TM|NM..NM|NM..TM	0.1429	{'K': [2.04], 'Ag': [1.78], 'Ge': [3.49], 'S': [1.86]}	0.598962	0.254086	0.146952	K..S_3.23	0.17742	_ffade84b-b43a-419b-b85e-e7df6add5318_form2-BV-component_3-K2Ag2Ge1S4-2p	44.7449	534ba0aa-2741-4ca9-af8b-df02960b7f0f	K2 Ag2 Ge1 S4	1
1304	ICSD	2240	_64cd935f-c4ce-4fdd-9c6d-9e06df834cca_form2	_5c469b01-cea0-452a-a725-2e533eb5c647_form2	Ge1 S3 Tl2	(1, 0, 0)	Tl2 Ge1 S3	2	0	(Tl4Ge2S6)2	{3: 12.239490000000002, 2: 10.904889999999998, 1: 9.37445, 0: 8.952359999999999}	0.89096	0.06673	1.3346	0.0233653	Ge..Tl|S..S|S..Tl|Tl..Tl	{'S..Tl': 20, 'Tl..Tl': 12, 'S..S': 4, 'Ge..Tl': 4}	{'ENM..NM': 20, 'ENM..ENM': 12, 'NM..NM': 4, 'ENM..MTL': 4}	ENM..ENM|ENM..MTL|ENM..NM|NM..NM	0.3	{'Tl': [1.19, 1.45], 'Ge': [3.65], 'S': [1.83, 1.97]}	0.406008	0.465585	0.128407	Tl..S_3.227	0.17747	_5c469b01-cea0-452a-a725-2e533eb5c647_form2-BV-component_1-Tl4Ge2S6-2p	31.5464	45789f5a-395f-48f2-be93-bd4e7f0c6e65	Tl2 Ge1 S3	1
1597	ICSD	98681	_7b948bd5-8c43-4b49-bd33-240860e33c26_form2	_59fb929e-0490-4ab7-a187-6d12a65064bc_form2	Cd1 H4 Na2 O10 S2	(1, 0, 0)	Na2 Cd1 H4 S2 O10	2	0	(Na4Cd2H8S4O20)2	{3: 40.415200000000006, 2: 37.62335999999999, 1: 36.547360000000005, 0: 34.42999999999999}	0.930921	0.087245	2.79184	0.0385136	H..O|Na..O|O..O	{'Na..O': 32, 'H..O': 24, 'O..O': 8}	{'EPM..LNM': 32, 'H..LNM': 24, 'LNM..LNM': 8}	EPM..LNM|H..LNM|LNM..LNM	0	{'Na': [1.14], 'Cd': [1.89], 'H': [1.08, 1.11], 'S': [5.62], 'O': [1.97, 2.0, 2.03, 2.09, 2.1]}	0.466457	0.179777	0.353766	H..O_1.659	0.17768	_59fb929e-0490-4ab7-a187-6d12a65064bc_form2-BV-component_1-Na4Cd2H8S4O20-2p	49.3819	7faf8a3a-fdc1-42d5-b063-f1328acb7192	Na2 Cd1 H4 S2 O10	1
710	COD	2008181	_8111c910-a604-47ac-894e-7667bf2a4888_form2	_dd8f8e22-7b7f-41b2-a7ea-d28b866e416a_form2	C6 Cl2 H2 K1 N1 O3	(0, 0, 1)	K1 H2 C6 N1 Cl2 O3	2	0	(K2H4C12N2Cl4O6)2	{3: 40.09267999999998, 2: 39.81182999999999, 1: 38.50858999999999, 0: 37.78623}	0.992995	0.0255318	0.28085	0.0100783	Cl..Cl|Cl..H|H..H	{'Cl..H': 12, 'Cl..Cl': 8, 'H..H': 2}	{'H..NM': 12, 'NM..NM': 8, 'H..H': 2}	H..H|H..NM|NM..NM	0	{'K': [1.38], 'H': [1.22, 1.23], 'C': [3.76, 3.87, 3.91, 3.99, 4.0, 4.02], 'N': [3.97], 'Cl': [1.3, 1.38], 'O': [1.84, 2.01, 2.05]}	0.121767	0.565042	0.313191	K..O_2.741	0.17777	_dd8f8e22-7b7f-41b2-a7ea-d28b866e416a_form2-BV-component_1-K2H4C12N2Cl4O6-2p	16.6823	36fb7f44-7a3e-45ad-be07-77fc047d6f17	K1 H2 C6 N1 Cl2 O3	1
874	COD	4310930	_6c7ce51e-a118-42fd-bc02-65ebf69a65f7_form2	_da9a9682-53cd-4cf6-9385-4f25cc567161_form2	K1 P1 Se6	(0, 1, 0)	K1 P1 Se6	2	0	(K4P4Se24)2	{3: 34.213759999999986, 2: 32.4935, 1: 30.964699999999993, 0: 25.502}	0.94972	0.0390968	1.72026	0.0129473	K..Se|Se..Se	{'Se..Se': 64, 'K..Se': 24}	{'NM..NM': 64, 'EPM..NM': 24}	EPM..NM|NM..NM	0	{'K': [1.07], 'P': [4.39], 'Se': [1.72, 1.76, 1.94, 1.96, 2.05, 2.19]}	0.197464	0.175487	0.627049	K..Se_3.358	0.17818	_da9a9682-53cd-4cf6-9385-4f25cc567161_form2-BV-component_1-K4P4Se24-2p	29.5999	6a77b865-4bb5-48c5-b223-e21a10361b5c	K1 P1 Se6	1
1110	COD	4319515	_a0db1cf4-59ed-47e9-9c36-63cb5efaf654_form2	_f4d7362d-6946-4a01-bf78-29e6ba7352fa_form2	C2 H3 K1 S3	(1, 0, 0)	K1 H3 C2 S3	2	0	(K4H12C8S12)2	{3: 42.68340000000003, 2: 41.19452000000002, 0: 36.81572}	0.965118	0.0248147	1.48888	0.0181396	C..H|H..H|H..K|H..S|S..S	{'H..S': 64, 'H..K': 24, 'C..H': 16, 'H..H': 12, 'S..S': 4}	{'H..NM': 64, 'EPM..H': 24, 'H..LNM': 16, 'H..H': 12, 'NM..NM': 4}	EPM..H|H..H|H..LNM|H..NM|NM..NM	0	{'K': [2.02], 'H': [1.31, 1.35, 1.4], 'C': [3.85, 4.03], 'S': [1.98, 2.09, 2.96]}	0.253743	0.746257		K..S_3.228	0.17818	_f4d7362d-6946-4a01-bf78-29e6ba7352fa_form2-BV-component_1-K4H12C8S12-2p	19.9495	07eeef89-cd64-4705-8d83-ee108aebfac4	K1 H3 C2 S3	1
1420	ICSD	88890	_f9512a8e-802a-424b-a905-23eeaec21b86_form2	_54485015-08fd-4f1e-9464-e6c5bbd829b0_form2	H6 Hf1 Na2 O6	(1, 1, 1)	Na2 Hf1 H6 O6	2	0	(Na2Hf1H6O6)2	{3: 11.455800000000004, 2: 10.593300000000001, 0: 8.63766}	0.924711	0.0261364	0.8625	0.0278454	H..H|H..Na|H..O	{'H..Na': 24, 'H..O': 24, 'H..H': 18}	{'EPM..H': 24, 'H..LNM': 24, 'H..H': 18}	EPM..H|H..H|H..LNM	0	{'Na': [1.16], 'Hf': [3.72], 'H': [0.94], 'O': [1.83]}	0.306053	0.693947		Na..O_2.405	0.17848	_54485015-08fd-4f1e-9464-e6c5bbd829b0_form2-BV-component_1-Na2Hf1H6O6-2p	36.201	9f0355c6-122a-43e0-b04b-63d8fd89c198	Na2 Hf1 H6 O6	1
1450	ICSD	79740	_002b0e1c-c9e1-443c-9e68-f8a4e11218d4_form2	_617186ed-66ea-4aaa-9a2b-d4cb05fca59e_form2	Al1 F3 H2 O2 Pb1	(0, 1, 0)	Al1 H2 Pb1 O2 F3	2	0	(Al2H4Pb2O4F6)2	{3: 13.662659999999985, 2: 12.63772999999999, 1: 11.91536999999999, 0: 10.940999999999992}	0.924983	0.0488062	1.02493	0.029321	F..F|F..H|F..Pb|H..Pb	{'F..Pb': 16, 'F..F': 10, 'H..Pb': 8, 'F..H': 8}	{'ENM..LNM': 16, 'LNM..LNM': 10, 'ENM..H': 8, 'H..LNM': 8}	ENM..H|ENM..LNM|H..LNM|LNM..LNM	0	{'Al': [2.79], 'H': [1.01, 1.04], 'Pb': [1.72], 'O': [1.98, 1.99], 'F': [0.94, 1.01, 1.03]}	0.376583	0.265412	0.358006	H..F_1.668	0.17898	_617186ed-66ea-4aaa-9a2b-d4cb05fca59e_form2-BV-component_1-Al2H4Pb2O4F6-2p	75.7263	158b936c-140c-4b63-9f65-febaeefb135e	Al1 H2 Pb1 O2 F3	1
682	COD	4000515	_d4fbc3ec-cab6-4a30-83bd-7c2139bdfe16_form2	_a98516ba-0cc5-4886-9cdb-48be1e828308_form2	P1 S5 Ti1 Tl1	(1, 0, -1)	Ti1 Tl1 P1 S5	2	0	(Ti2Tl2P2S10)2	{3: 19.17547999999999, 2: 18.48521, 1: 17.200340000000004, 0: 15.26616}	0.964002	0.0313759	0.69027	0.00971776	S..S|S..Tl|Tl..Tl	{'S..S': 30, 'S..Tl': 12, 'Tl..Tl': 2}	{'NM..NM': 30, 'ENM..NM': 12, 'ENM..ENM': 2}	ENM..ENM|ENM..NM|NM..NM	0.0455	{'Ti': [3.4], 'Tl': [1.15], 'P': [4.77], 'S': [1.9, 1.92, 1.93, 1.99, 2.02]}	0.17657	0.328668	0.494761	Tl..S_3.222	0.17994	_a98516ba-0cc5-4886-9cdb-48be1e828308_form2-BV-component_1-Ti2Tl2P2S10-2p	23.7713	8507b31b-713c-4376-a96d-a07d1f9ee11c	Ti1 Tl1 P1 S5	1
1258	ICSD	162408	_8af3f8e8-a3d8-4a1f-9823-0ebdea5cc14f_form2	_73bc941d-4310-4792-a980-92fc1ff2a93b_form2	Cd1 Cr2 H4 K2 O10	(0, 0, 1)	K2 Cr2 Cd1 H4 O10	2	0	(K2Cr2Cd1H4O10)2	{3: 18.935869999999987, 2: 18.14882999999999, 1: 16.823619999999988, 0: 15.525359999999996}	0.958437	0.0605415	0.78704	0.0220425	H..H|H..K|H..O|K..O|O..O	{'H..O': 8, 'O..O': 6, 'H..H': 4, 'H..K': 4, 'K..O': 4}	{'H..LNM': 8, 'LNM..LNM': 6, 'H..H': 4, 'EPM..H': 4, 'EPM..LNM': 4}	EPM..H|EPM..LNM|H..H|H..LNM|LNM..LNM	0	{'K': [1.42], 'Cr': [4.84], 'Cd': [1.99], 'H': [1.08, 1.21], 'O': [1.78, 1.81, 1.82, 1.88, 2.07]}	0.230769	0.388567	0.380664	K..O_2.736	0.18012	_73bc941d-4310-4792-a980-92fc1ff2a93b_form2-BV-component_1-K2Cr2Cd1H4O10-2p	41.9934	f88b5216-25f1-4f56-ad50-2251a11eb048	K2 Cr2 Cd1 H4 O10	1
1003	COD	1004036	_3b7ad2f5-5794-4750-b130-70a2e55a5ed7_form2	_0258a132-9a1d-44fa-8b58-7721bc00999f_form2	Al1 Cl4 Li1	(1, 0, 0)	Li1 Al1 Cl4	2	0	(Li4Al4Cl16)2	{3: 15.553319999999998, 2: 14.300900000000006, 0: 13.25142}	0.919476	0.0391381	1.25242	0.0155195	Cl..Cl|Cl..Li	{'Cl..Cl': 48, 'Cl..Li': 16}	{'NM..NM': 48, 'EPM..NM': 16}	EPM..NM|NM..NM	0	{'Li': [0.98], 'Al': [2.75], 'Cl': [0.97, 1.01, 1.03, 1.04]}	0.544081	0.455919		Li..Cl_2.543	0.18058	_0258a132-9a1d-44fa-8b58-7721bc00999f_form2-BV-component_1-Li4Al4Cl16-2p	35.1523	4d504f0e-3a51-40b8-9776-0624f64cfc54	Li1 Al1 Cl4	1
1201	ICSD	35041	_fe64a88e-3acc-4b99-8ea7-c0826c3aa440_form2	_61cee3de-471a-4f87-ac3c-3bf97b348a96_form2	S3 Si1 Tl2	(0, 1, 0)	Tl2 Si1 S3	2	0	(Tl4Si2S6)2	{3: 11.96596, 2: 10.804799999999998, 1: 9.916379999999998, 0: 9.002819999999998}	0.902961	0.0611137	1.16116	0.0205731	S..S|S..Tl|Si..Tl|Tl..Tl	{'S..Tl': 20, 'Tl..Tl': 10, 'S..S': 4, 'Si..Tl': 4}	{'ENM..NM': 20, 'ENM..ENM': 10, 'NM..NM': 4, 'ENM..MTL': 4}	ENM..ENM|ENM..MTL|ENM..NM|NM..NM	0.2632	{'Tl': [1.13, 1.31], 'Si': [3.67], 'S': [1.84, 1.96, 1.99]}	0.391868	0.299824	0.308308	Tl..S_3.221	0.18066	_61cee3de-471a-4f87-ac3c-3bf97b348a96_form2-BV-component_1-Tl4Si2S6-2p	30.8016	c31dfd0b-a3d4-4581-9aa5-b62166e696da	Tl2 Si1 S3	1
1065	COD	1527303	_f9bab011-080d-4ff0-917f-052a789b2753_form2	_8c78ebaf-b45d-4a44-a01a-523d12977132_form2	Hg2 O4 S1	(0, 1, 0)	Hg2 S1 O4	2	0	(Hg4S2O8)2	{3: 17.091980000000003, 2: 16.164620000000003, 1: 15.343119999999999, 0: 13.46948}	0.945743	0.0421527	0.92736	0.017211	Hg..O|O..O	{'O..O': 28, 'Hg..O': 16}	{'LNM..LNM': 28, 'LNM..TM': 16}	LNM..LNM|LNM..TM	0	{'Hg': [1.74], 'S': [5.57], 'O': [1.85, 2.16]}	0.256	0.226777	0.517223	Hg..O_2.57	0.1808	_8c78ebaf-b45d-4a44-a01a-523d12977132_form2-BV-component_1-Hg4S2O8-2p	59.6815	6c978b6a-3035-43a4-9cd3-7681068320b4	Hg2 S1 O4	1
997	COD	9008281	_8695faea-56d1-4e9e-a2ba-dd091a1bfcc0_form2	_514fc66d-abc6-48d2-b37e-1cce706381dc_form2	Ag1 Cl1 O4	(1, 1, -1)	Ag1 Cl1 O4	2	0	(Ag1Cl1O4)2	{3: 8.20374, 2: 7.8299, 0: 7.096780000000001}	0.954431	0.0311533	0.37384	0.0153134	Ag..O|O..O	{'O..O': 16, 'Ag..O': 8}	{'LNM..LNM': 16, 'LNM..TM': 8}	LNM..LNM|LNM..TM	0	{'Ag': [1.01], 'Cl': [6.71], 'O': [2.17]}	0.337718	0.662282		Ag..O_2.456	0.18103	_514fc66d-abc6-48d2-b37e-1cce706381dc_form2-BV-component_1-Ag1Cl1O4-2p	28.9586	4a65934f-05af-4e0f-8ee9-2db391ba4df1	Ag1 Cl1 O4	1
1651	ICSD	50461	_968f16cb-1673-4356-a89d-7931dbcaf706_form2	_211d1631-6f6a-4a0f-89c2-6b9d39651e38_form2	Ag1 K2 Se4 V1	(1, 1, 0)	K2 V1 Ag1 Se4	2	0	(K4V2Ag2Se8)2	{3: 19.351049999999994, 2: 17.47696, 1: 13.551620000000003, 0: 9.69985}	0.903153	0.124939	1.87409	0.0471188	K..K|K..Se|Se..Se	{'K..Se': 16, 'Se..Se': 8, 'K..K': 6}	{'EPM..NM': 16, 'NM..NM': 8, 'EPM..EPM': 6}	EPM..EPM|EPM..NM|NM..NM	0.2	{'K': [2.05], 'V': [4.61], 'Ag': [2.46], 'Se': [1.92]}	0.194182	0.40672	0.399098	K..Se_3.352	0.18115	_211d1631-6f6a-4a0f-89c2-6b9d39651e38_form2-BV-component_1-K4V2Ag2Se8-2p	30.3024	90c158ae-5b37-4e88-ad2e-0c29de1b93c6	K2 V1 Ag1 Se4	1
1253	ICSD	43015	_92bea828-93ed-497a-aa35-5b817cf361fa_form2	_7f249598-b4b8-40eb-883a-abfc4aaa49a3_form2	C1 H1 K1 O3	(1, 0, 2)	K1 H1 C1 O3	2	0	(K4H4C4O12)2	{3: 25.228679999999983, 2: 22.955719999999992, 0: 20.711439999999996}	0.909906	0.0631378	2.27296	0.0219781	C..O|H..K|H..O|K..O|O..O	{'K..O': 24, 'H..O': 16, 'H..K': 16, 'O..O': 8, 'C..O': 8}	{'EPM..LNM': 24, 'LNM..LNM': 16, 'H..LNM': 16, 'EPM..H': 16}	EPM..H|EPM..LNM|H..LNM|LNM..LNM	0	{'K': [1.31], 'H': [0.99], 'C': [3.9], 'O': [1.99, 2.13, 2.21]}	0.503175	0.496825		K..O_2.734	0.18143	_7f249598-b4b8-40eb-883a-abfc4aaa49a3_form2-BV-component_1-K4H4C4O12-2p	62.5607	1ee6ec6a-d3dc-4e75-a3c5-6dbac38bbb2c	K1 H1 C1 O3	1
1407	ICSD	172480	_0a5c6000-b9b1-4e54-928d-d55a4acaa261_form2	_77ce1fa4-f420-419c-bab3-ecf99ab51d1f_form2	B4 Bi1 H3 O9	(0, -1, 1)	Bi1 B4 H3 O9	2	0	(Bi2B8H6O18)2	{3: 35.806839999999994, 2: 34.59303, 1: 33.91266, 0: 31.000990000000012}	0.966101	0.0418555	1.21381	0.0271148	B..H|B..O|Bi..O|H..H|H..O|O..O	{'H..O': 16, 'O..O': 12, 'Bi..O': 12, 'B..O': 8, 'H..H': 6, 'B..H': 4}	{'H..LNM': 16, 'LNM..LNM': 12, 'ENM..LNM': 12, 'LNM..MTL': 8, 'H..H': 6, 'H..MTL': 4}	ENM..LNM|H..H|H..LNM|H..MTL|LNM..LNM|LNM..MTL	0	{'Bi': [2.63], 'B': [2.92, 2.94, 3.01, 3.04], 'H': [0.94, 0.97, 0.99], 'O': [1.9, 1.91, 1.94, 1.98, 2.03, 2.05, 2.11, 2.17]}	0.252569	0.141571	0.60586	H..O_1.649	0.18176	_77ce1fa4-f420-419c-bab3-ecf99ab51d1f_form2-BV-component_1-Bi2B8H6O18-2p	81.971	9e08950f-f90b-44f6-8ba6-70ae0e01e3f0	Bi1 B4 H3 O9	1
1145	ICSD	250786	_ef3646d9-7f4a-44cb-9920-cbf26f3fb077_form2	_7860f79d-105a-4820-8c18-a11f2cf39208_form2	Au1 I4 Na1 O12	(1, 0, 0)	Na1 Au1 I4 O12	2	0	(Na1Au1I4O12)2	{3: 21.07898999999999, 2: 20.033849999999997, 1: 19.1272, 0: 18.71546}	0.950418	0.0360393	1.04514	0.0189124	Au..O|I..O|Na..O|O..O	{'O..O': 34, 'I..O': 12, 'Au..O': 6, 'Na..O': 6}	{'LNM..LNM': 34, 'LNM..NM': 12, 'LNM..TM': 6, 'EPM..LNM': 6}	EPM..LNM|LNM..LNM|LNM..NM|LNM..TM	0	{'Na': [0.84], 'Au': [2.54], 'I': [4.16, 4.23, 4.24, 4.26], 'O': [1.7, 1.72, 1.77, 1.8, 1.81, 1.84, 1.86, 1.9, 1.91]}	0.442195	0.3836	0.174206	I..O_2.597	0.18207	_7860f79d-105a-4820-8c18-a11f2cf39208_form2-BV-component_1-Na1Au1I4O12-2p	47.4485	b3f64894-35ae-47cf-92aa-2370b08f0122	Na1 Au1 I4 O12	1
433	COD	2019564	_84e151c8-11c2-42cd-a0b5-58a593a04daa_form2	_70306bc7-ffc9-45ec-a0e1-daf68337c3df_form2	C16 Cl4 Cs1 H11 O6	(1, 0, 0)	Cs1 H11 C16 Cl4 O6	2	0	(Cs1H11C16Cl4O6)2	{3: 48.24731000000002, 2: 48.036230000000025, 1: 46.877540000000025, 0: 46.12160000000002}	0.995625	0.021108	0.21108	0.00630732	C..Cl|Cl..Cl|Cl..H|H..H	{'Cl..H': 12, 'C..Cl': 4, 'H..H': 2, 'Cl..Cl': 2}	{'H..NM': 12, 'LNM..NM': 4, 'H..H': 2, 'NM..NM': 2}	H..H|H..NM|LNM..NM|NM..NM	0	{'Cs': [1.33], 'H': [1.01, 1.12, 1.17, 1.19, 1.26, 1.3], 'C': [3.95, 3.97, 3.99, 4.01, 4.03, 4.04], 'Cl': [1.29, 1.45], 'O': [1.93, 2.01, 2.33]}	0.0992986	0.545084	0.355618	Cs..O_3.044	0.18239	_70306bc7-ffc9-45ec-a0e1-daf68337c3df_form2-BV-component_1-Cs1H11C16Cl4O6-2p	6.40497	7e3717b2-714d-4754-ba05-0a9f1b5da324	Cs1 H11 C16 Cl4 O6	1
1350	ICSD	24341	_d1920b64-f5a5-4fff-9621-aee7625611ff_form2	_6ed87489-c707-41d1-9d1c-97d3471750c7_form2	Cr1 I1 K1 O6	(1, 0, 0)	K1 Cr1 I1 O6	2	0	(K4Cr4I4O24)2	{3: 43.18224000000002, 2: 41.58918000000001, 1: 38.360200000000034, 0: 36.897579999999984}	0.963108	0.056895	1.59306	0.0247313	K..O|O..O	{'K..O': 32, 'O..O': 24}	{'EPM..LNM': 32, 'LNM..LNM': 24}	EPM..LNM|LNM..LNM	0	{'K': [1.3], 'Cr': [4.84], 'I': [4.27], 'O': [1.75, 1.8, 1.89, 1.92, 1.97]}	0.253484	0.513788	0.232729	K..O_2.731	0.18273	_6ed87489-c707-41d1-9d1c-97d3471750c7_form2-BV-component_1-K4Cr4I4O24-2p	74.204	8c1c430c-6a73-4946-ae30-098d4b95b35e	K1 Cr1 I1 O6	1
282	ICSD	202045	_cf7e018c-5043-4ae5-996b-d239ef5b4744_form2	_86fdb3b4-51fd-4b86-baaf-9fbd489fbd10_form2	Ag1 P2 S6 V1	(1, 0, 0)	V1 Ag1 P2 S6	2	0	(V2Ag2P4S12)2	{3: 28.269140000000004, 2: 27.958419999999997, 1: 26.19254, 0: 20.402739999999998}	0.989009	0.015536	0.31072	0.0050711	P..S|S..S	{'S..S': 32, 'P..S': 8}	{'NM..NM': 40}	NM..NM	0	{'V': [4.17], 'Ag': [1.46], 'P': [4.71], 'S': [2.0, 2.14, 2.46]}	0.0394996	0.224484	0.736016	Ag..S_2.748	0.18282	_86fdb3b4-51fd-4b86-baaf-9fbd489fbd10_form2-BV-component_1-V2Ag2P4S12-2p	18.2627	0a5d2e25-bd4e-4054-850f-bf9b0c776f1a	V1 Ag1 P2 S6	1
1363	ICSD	23478	_503914df-a458-40dc-b205-1b34112ab7f7_form2	_a54eabdf-c29f-4292-a527-4712833f9990_form2	O3 Tl4	(0, 0, 1)	Tl4 O3	2	0	(Tl8O6)2	{3: 14.708459999999999, 2: 14.01768, 1: 12.7447, 0: 4.545740000000001}	0.953035	0.0863475	0.69078	0.025378	O..Tl|Tl..Tl	{'Tl..Tl': 12, 'O..Tl': 4}	{'ENM..ENM': 12, 'ENM..LNM': 4}	ENM..ENM|ENM..LNM	0.75	{'Tl': [1.86, 1.91, 3.17], 'O': [1.92, 1.93, 2.01]}	0.067972	0.12526	0.806768	Tl..Tl_3.547	0.18282	_a54eabdf-c29f-4292-a527-4712833f9990_form2-BV-component_1-Tl8O6-2p	30.3884	dbf5641b-11bd-459f-9376-d2d67436042a	Tl4 O3	1
26	ICSD	189164	_e4d1ccad-df14-4930-bfb7-b861406b5ab3_form2	_94412cd9-8e28-41a7-8eba-123416675ec4_form2	Ag1 C1 F3 O6 S2	(0, 1, 0)	Ag1 C1 S2 O6 F3	2	0	(Ag2C2S4O12F6)4	{3: 62.362520000000075, 2: 62.22324000000003, 1: 59.58617999999996, 0: 58.716699999999975}	0.997767	0.0043525	0.06964	0.00252668	F..F|F..O	{'F..F': 56, 'F..O': 8}	{'LNM..LNM': 64}	LNM..LNM	0	{'Ag': [1.03], 'C': [3.68], 'S': [5.35, 5.52], 'O': [1.83, 1.96, 2.01, 2.09, 2.11, 2.15], 'F': [1.13, 1.14, 1.15]}	0.0382027	0.723311	0.238487	Ag..O_2.451	0.18326	_94412cd9-8e28-41a7-8eba-123416675ec4_form2-BV-component_3-Ag2C2S4O12F6-2p	5.26027	57b85d01-3100-47d8-8054-a76d1742a126	Ag1 C1 S2 O6 F3	1
1641	ICSD	84292	_8d12bce4-7f17-4b54-a4c2-d41b99e81b6f_form2	_af8c3c3d-527f-482c-9678-50dfa329aa11_form2	Ag1 K2 Nb1 S4	(1, 1, 0)	K2 Nb1 Ag1 S4	2	0	(K4Nb2Ag2S8)2	{3: 22.341670000000004, 2: 20.628779999999995, 1: 16.307509999999997, 0: 11.91507}	0.923332	0.114193	1.71289	0.0450673	K..K|K..S|S..S	{'K..S': 14, 'S..S': 8, 'K..K': 8}	{'EPM..NM': 14, 'NM..NM': 8, 'EPM..EPM': 8}	EPM..EPM|EPM..NM|NM..NM	0.2667	{'K': [2.15], 'Nb': [6.18], 'Ag': [3.03], 'S': [2.03]}	0.164281	0.414447	0.421273	K..Nb_3.882	0.18335	_af8c3c3d-527f-482c-9678-50dfa329aa11_form2-BV-component_1-K4Nb2Ag2S8-2p	23.9087	e397392f-87b1-4f4d-8be7-d5d6a91c755b	K2 Nb1 Ag1 S4	1
962	ICSD	12166	_7a0853c4-827b-4449-adad-f4b047a8edf6_form2	_ef151578-2474-4b6a-b785-c7c86f374cf8_form2	C8 Hg3 K2 N8 O8	(0, 0, 1)	K1 Hg1 C3 N3 O3	2	0.3125	(K2Hg2C6N6O6)2_(Hg1C2N2O2)2	{3: 38.43989999999998, 2: 37.24408, 1: 36.46464999999999, 0: 34.91694}	0.968891	0.0332172	0.59791	0.0146617	C..N|C..O|Hg..N|K..O|N..N|N..O|O..O	{'O..O': 20, 'C..O': 16, 'C..N': 12, 'K..O': 12, 'N..N': 4, 'N..O': 4, 'Hg..N': 4}	{'LNM..LNM': 56, 'EPM..LNM': 12, 'LNM..TM': 4}	EPM..LNM|LNM..LNM|LNM..TM	0	{'K': [1.3], 'Hg': [2.06], 'C': [3.65, 3.68, 3.69, 3.71], 'N': [2.51, 2.79, 2.85, 2.89], 'O': [2.01, 2.05, 2.08, 2.12]}	0.339436	0.221243	0.439321	K..O_2.73	0.18337	_ef151578-2474-4b6a-b785-c7c86f374cf8_form2-BV-component_1-K2Hg2C6N6O6-2p	65.1676	1373d4ef-bc0d-419a-930d-7f6c9cb6f6d3	K1 Hg1 C3 N3 O3	1
963	ICSD	12166	_7a0853c4-827b-4449-adad-f4b047a8edf6_form2	_ef151578-2474-4b6a-b785-c7c86f374cf8_form2	C8 Hg3 K2 N8 O8	(0, 0, 1)	Hg1 C2 N2 O2	2	-0.3125	(K2Hg2C6N6O6)2_(Hg1C2N2O2)2	{3: 38.43989999999998, 2: 37.24408, 1: 36.46464999999999, 0: 34.91694}	0.968891	0.0332172	0.59791	0.0146617	C..N|C..O|Hg..N|K..O|N..N|N..O|O..O	{'O..O': 20, 'C..O': 16, 'C..N': 12, 'K..O': 12, 'N..N': 4, 'N..O': 4, 'Hg..N': 4}	{'LNM..LNM': 56, 'EPM..LNM': 12, 'LNM..TM': 4}	EPM..LNM|LNM..LNM|LNM..TM	0	{'K': [1.3], 'Hg': [2.06], 'C': [3.65, 3.68, 3.69, 3.71], 'N': [2.51, 2.79, 2.85, 2.89], 'O': [2.01, 2.05, 2.08, 2.12]}	0.339436	0.221243	0.439321	K..O_2.73	0.18337	_ef151578-2474-4b6a-b785-c7c86f374cf8_form2-BV-component_3-Hg1C2N2O2-2p	65.1676	1373d4ef-bc0d-419a-930d-7f6c9cb6f6d3	K1 Hg1 C3 N3 O3	0
1096	COD	1530834	_32f978af-fdd1-4d4b-b326-6304c7480067_form2	_9954d42d-18e6-4afa-af11-2b5a4a08b708_form2	Cl9 K3 Mo2	(0, 0, 1)	K3 Mo2 Cl9	2	0	(K3Mo2Cl9)4	{3: 29.204460000000044, 2: 27.61638000000003, 0: 22.982820000000025}	0.945622	0.06617	0.79404	0.0179112	Cl..Cl|Cl..K	{'Cl..Cl': 24, 'Cl..K': 24}	{'NM..NM': 24, 'EPM..NM': 24}	EPM..NM|NM..NM	0	{'K': [1.16, 1.3], 'Mo': [6.89], 'Cl': [1.21, 1.51]}	0.255251	0.744749		K..Cl_3.145	0.18439	_9954d42d-18e6-4afa-af11-2b5a4a08b708_form2-BV-component_3-K3Mo2Cl9-2p	28.0445	6548327e-6d21-4ab0-b38f-afa1d57d5aad	K3 Mo2 Cl9	1
1029	ICSD	60849	_bd1b1c6a-5840-4786-b72a-5beb8e4327ec_form2	_5c56f0ce-99f8-45cf-9778-6b651f36be45_form2	Cl4 Ga1 Li1	(1, 0, 0)	Li1 Ga1 Cl4	2	0	(Li4Ga4Cl16)2	{3: 15.054129999999999, 2: 13.752189999999993, 1: 13.128319999999995, 0: 12.660219999999995}	0.913516	0.0382924	1.30194	0.016207	Cl..Cl|Cl..Li	{'Cl..Cl': 52, 'Cl..Li': 16}	{'NM..NM': 52, 'EPM..NM': 16}	EPM..NM|NM..NM	0	{'Li': [0.97], 'Ga': [2.62], 'Cl': [0.93, 0.98, 1.01, 1.02]}	0.543855	0.260607	0.195538	Li..Cl_2.535	0.18465	_5c56f0ce-99f8-45cf-9778-6b651f36be45_form2-BV-component_1-Li4Ga4Cl16-2p	36.3668	470db252-e114-46cb-b207-72dd07be710a	Li1 Ga1 Cl4	1
1046	ICSD	185384	_71dfb64b-834b-4324-93ed-7391958a9ce6_form2	_6a81f726-6cc7-40bd-8d90-dd58683062d5_form2	B1 C2 F2 Li1 O4	(1, -1, 0)	Li1 B1 C2 O4 F2	2	0	(Li2B2C4O8F4)2	{3: 22.588280000000008, 2: 21.94076000000001, 1: 21.448640000000005, 0: 20.972340000000003}	0.971334	0.02698	0.64752	0.0166852	F..F|F..O|Li..O	{'F..O': 32, 'F..F': 8, 'Li..O': 8}	{'LNM..LNM': 40, 'EPM..LNM': 8}	EPM..LNM|LNM..LNM	0	{'Li': [1.08], 'B': [2.83], 'C': [3.88], 'O': [2.02, 2.15], 'F': [1.2]}	0.400708	0.304541	0.294751	Li..F_1.985	0.18471	_6a81f726-6cc7-40bd-8d90-dd58683062d5_form2-BV-component_1-Li2B2C4O8F4-2p	37.4981	16829f24-c9fb-47d5-a632-76a603746586	Li1 B1 C2 O4 F2	1
958	ICSD	65250	_cc3fbaf4-aa50-4972-a094-119365b6aac6_form2	_06b2babc-02e6-4c0b-9a17-6e10391aa8d1_form2	Cu2 I3 Rb1	(1, -1, 0)	Rb1 Cu2 I3	2	0	(Rb2Cu4I6)2	{3: 7.561200000000003, 2: 6.6834000000000024, 1: 5.880520000000001, 0: 0.26516}	0.883907	0.0548625	0.8778	0.0145588	I..I|I..Rb	{'I..I': 16, 'I..Rb': 16}	{'NM..NM': 16, 'EPM..NM': 16}	EPM..NM|NM..NM	0	{'Rb': [1.11], 'Cu': [1.51], 'I': [1.12, 1.19]}	0.120312	0.110043	0.769645	Rb..I_3.634	0.18523	_06b2babc-02e6-4c0b-9a17-6e10391aa8d1_form2-BV-component_1-Rb2Cu4I6-2p	28.4975	83d3d5c1-7565-4bee-926f-69f076b91f12	Rb1 Cu2 I3	1
1143	ICSD	415240	_898f5dd2-dcec-4e3e-867c-68667899ba38_form2	_6c9db160-8764-4b52-9538-d450cc81407b_form2	Na2 P1 Se3	(1, -1, 0)	Na2 P1 Se3	2	0	(Na8P4Se12)2	{3: 25.314189999999996, 2: 23.541949999999993, 0: 20.158289999999997}	0.92999	0.088612	1.77224	0.0188375	Na..P|Na..Se|Se..Se	{'Na..Se': 24, 'Se..Se': 8, 'Na..P': 8}	{'EPM..NM': 32, 'NM..NM': 8}	EPM..NM|NM..NM	0	{'Na': [1.08, 1.25], 'P': [4.62], 'Se': [1.86, 1.99]}	0.34373	0.65627		Na..Se_3.034	0.18527	_6c9db160-8764-4b52-9538-d450cc81407b_form2-BV-component_1-Na8P4Se12-2p	35.3272	77eb12fe-726d-42b2-9974-f93cc2ee8774	Na2 P1 Se3	1
1290	ICSD	150316	_eeb0a611-c9cc-40b6-a529-a45664dfbdfe_form2	_05cac2f0-7fdb-4ef8-835f-53105f56db69_form2	Cs1 F1 H3 O3 P1	(1, 0, -2)	Cs1 P1 H3 O3 F1	2	0	(Cs4P4H12O12F4)2	{3: 32.88176, 2: 30.52160000000003, 1: 28.529440000000026, 0: 27.386960000000002}	0.928223	0.04917	2.36016	0.023024	Cs..F|Cs..H|Cs..O|F..H|F..O|H..H|H..O|O..O	{'Cs..O': 24, 'H..H': 16, 'Cs..H': 16, 'F..O': 8, 'O..O': 8, 'F..H': 8, 'H..O': 8, 'Cs..F': 8}	{'EPM..LNM': 32, 'H..H': 16, 'LNM..LNM': 16, 'H..LNM': 16, 'EPM..H': 16}	EPM..H|EPM..LNM|H..H|H..LNM|LNM..LNM	0	{'Cs': [1.67], 'P': [4.47], 'H': [0.95, 1.19, 1.29], 'O': [1.74, 1.9, 1.98], 'F': [1.07]}	0.429526	0.362554	0.20792	Cs..F_2.953	0.18543	_05cac2f0-7fdb-4ef8-835f-53105f56db69_form2-BV-component_1-Cs4P4H12O12F4-2p	66.305	240821f6-59cd-4a86-9c53-d4ac11c8af3c	Cs1 P1 H3 O3 F1	1
1294	COD	8100894	_148f371c-0d67-467f-b2a7-52564737d018_form2	_fa40c0c7-f258-4f86-9edc-667145fc7b6e_form2	Cl6 Ho1 Na3	(0, 0, 1)	Na3 Ho1 Cl6	2	0.0001	(Na3Ho1Cl6)4	{3: 12.30216, 2: 10.012179999999994, 1: 8.441299999999995, 0: 7.603839999999999}	0.813855	0.052045	1.14499	0.0231327	Cl..Cl|Cl..Na	{'Cl..Cl': 48, 'Cl..Na': 40}	{'NM..NM': 48, 'EPM..NM': 40}	EPM..NM|NM..NM	0	{'Na': [0.81, 1.1], 'Ho': [3.2], 'Cl': [1.03, 1.07, 1.1]}	0.487404	0.334349	0.178247	Na..Cl_2.773	0.18585	_fa40c0c7-f258-4f86-9edc-667145fc7b6e_form2-BV-component_3-Na3Ho1Cl6-2p	43.0658	ae562369-dafb-494a-a182-2563a6b16b1d	Na3 Ho1 Cl6	1
1396	ICSD	164673	_6710e00e-886b-4539-ad26-02b2c306ee9d_form2	_85111c39-5610-4a48-847d-cd5a4bf48ccd_form2	Cu1 H2 O6 Pb1 S1	(0, 0, 1)	Cu1 H2 Pb1 S1 O6	2	0	(Cu2H4Pb2S2O12)2	{3: 22.87648, 2: 22.1656, 1: 21.0085, 0: 16.495979999999996}	0.968925	0.05924	0.71088	0.0265879	O..O|O..Pb	{'O..O': 12, 'O..Pb': 12}	{'LNM..LNM': 12, 'ENM..LNM': 12}	ENM..LNM|LNM..LNM	0	{'Cu': [1.93], 'H': [0.95, 0.97], 'Pb': [1.58], 'S': [5.58], 'O': [1.83, 1.9, 1.94, 1.95, 2.04]}	0.111414	0.181349	0.707236	H..O_1.638	0.18592	_85111c39-5610-4a48-847d-cd5a4bf48ccd_form2-BV-component_1-Cu2H4Pb2S2O12-2p	86.1678	4b92f6ab-dc60-49dd-954c-88530e5235b5	Cu1 H2 Pb1 S1 O6	1
1584	ICSD	402422	_0fc68ec1-74a2-4b1d-bc70-bcc1c089f227_form2	_d2b0a096-36e1-449f-a28f-97cba17c11ec_form2	Cu1 K2 Nb1 S4	(1, 1, 0)	K2 Nb1 Cu1 S4	2	0	(K4Nb2Cu2S8)2	{3: 21.509079999999997, 2: 20.151499999999995, 1: 15.65563, 0: 13.08879}	0.936883	0.113132	1.35758	0.0376153	K..K|K..S|S..S	{'K..S': 12, 'S..S': 6, 'K..K': 6}	{'EPM..NM': 12, 'NM..NM': 6, 'EPM..EPM': 6}	EPM..EPM|EPM..NM|NM..NM	0.25	{'K': [2.12], 'Nb': [6.59], 'Cu': [2.75], 'S': [1.98]}	0.161227	0.533933	0.30484	K..Nb_3.877	0.18617	_d2b0a096-36e1-449f-a28f-97cba17c11ec_form2-BV-component_1-K4Nb2Cu2S8-2p	28.7393	e2c6e912-2877-4935-9099-29594bfcddb5	K2 Nb1 Cu1 S4	1
1124	ICSD	81548	_7bbbef32-5d7d-4748-977f-e69123f36546_form2	_414e3380-68a6-4cff-a98d-b162dbcce266_form2	Fe2 Rb1 Te3	(1, -1, 0)	Rb1 Fe2 Te3	2	0	(Rb2Fe4Te6)2	{3: 22.72977999999999, 2: 21.693659999999994, 1: 20.361619999999995, 0: 1.3192599999999999}	0.954416	0.0647575	1.03612	0.0184326	Rb..Te|Te..Te	{'Te..Te': 16, 'Rb..Te': 16}	{'MTL..MTL': 16, 'EPM..MTL': 16}	EPM..MTL|MTL..MTL	0	{'Rb': [1.42], 'Fe': [5.43], 'Te': [2.94, 4.41]}	0.048393	0.0622143	0.889393	Rb..Te_3.62	0.18719	_414e3380-68a6-4cff-a98d-b162dbcce266_form2-BV-component_1-Rb2Fe4Te6-2p	33.5921	0cd80064-b39a-4628-b1fb-ebede5ec04ef	Rb1 Fe2 Te3	1
246	COD	7206339	_e1b8c9a9-cc04-41eb-bd76-65ce85c7795b_form2	_91999547-78b2-406d-a873-a077a5305b07_form2	Br4 C6 Na1 O2	(0, 0, 1)	Na1 C6 Br4 O2	2	0	(Na1C6Br4O2)4	{3: 33.50251999999998, 2: 33.21698, 1: 32.05013999999999, 0: 30.811839999999997}	0.991477	0.0178463	0.14277	0.00472237	Br..Br	{'Br..Br': 32}	{'NM..NM': 32}	NM..NM	0	{'Na': [0.99], 'C': [3.87, 3.97], 'Br': [1.27, 1.37], 'O': [1.91]}	0.106122	0.43366	0.460218	Na..O_2.388	0.18724	_91999547-78b2-406d-a873-a077a5305b07_form2-BV-component_3-Na1C6Br4O2-2p	11.5262	daee4d96-3edb-4671-8b8f-69fd8db3e3e8	Na1 C6 Br4 O2	1
1505	COD	8103549	_2e569cab-063e-44c3-967a-74c02622776e_form2	_06a02e00-0cfc-41e2-a7fa-cf74a7d08da1_form2	S4 Sb1 Tl3	(0, 0, 1)	Tl3 Sb1 S4	2	0	(Tl6Sb2S8)2	{3: 16.996330000000007, 2: 15.728599999999995, 1: 13.619619999999996, 0: 12.49974}	0.925412	0.0633865	1.26773	0.0324047	S..S|S..Sb|S..Tl|Tl..Tl	{'S..Tl': 16, 'S..S': 10, 'Tl..Tl': 10, 'S..Sb': 4}	{'ENM..NM': 16, 'NM..NM': 10, 'ENM..ENM': 10, 'MTL..NM': 4}	ENM..ENM|ENM..NM|MTL..NM|NM..NM	0.25	{'Tl': [1.31, 1.37, 1.51, 1.52], 'Sb': [4.78], 'S': [1.94, 1.98, 1.99, 2.04, 2.05]}	0.281931	0.469018	0.249051	Tl..S_3.207	0.18728	_06a02e00-0cfc-41e2-a7fa-cf74a7d08da1_form2-BV-component_1-Tl6Sb2S8-2p	47.355	12c9fe52-64e5-487c-8903-9a0e1f4d97ef	Tl3 Sb1 S4	1
736	ICSD	418003	_2d5f88da-e357-4f32-a796-f009567af451_form2	_3d03b9dc-631c-4bc2-b1f3-cec97c69d064_form2	Br4 Pd4 Te3	(1, 0, 1)	Te3 Pd4 Br4	2	0	(Te6Pd8Br8)2	{3: 21.0339, 2: 20.101149999999993, 1: 19.110919999999997, 0: 18.492839999999998}	0.955655	0.0321638	0.93275	0.0104585	Br..Br|Br..Pd|Br..Te|Pd..Pd|Te..Te	{'Br..Te': 28, 'Br..Br': 16, 'Br..Pd': 8, 'Pd..Pd': 4, 'Te..Te': 2}	{'MTL..NM': 28, 'NM..NM': 16, 'NM..TM': 8, 'TM..TM': 4, 'MTL..MTL': 2}	MTL..MTL|MTL..NM|NM..NM|NM..TM|TM..TM	0.069	{'Te': [2.52, 2.56, 2.65], 'Pd': [2.27, 2.3, 2.34, 2.49], 'Br': [0.8, 0.99, 1.02, 1.07]}	0.367071	0.389692	0.243237	Pd..Br_2.809	0.18765	_3d03b9dc-631c-4bc2-b1f3-cec97c69d064_form2-BV-component_1-Te6Pd8Br8-2p	28.2999	369b8262-f71e-473f-b59d-23516d56cf30	Te3 Pd4 Br4	1
1372	ICSD	92464	_005e9c4e-a86f-4ae7-9a7f-0582cbb00ac3_form2	_392b24f4-6392-4707-b190-8b6c4f10e9dd_form2	H6 Na2 O6 Sn1	(1, 1, 1)	Na2 Sn1 H6 O6	2	0	(Na2Sn1H6O6)2	{3: 11.739750000000003, 2: 10.946160000000003, 0: 8.890380000000002}	0.932401	0.0293922	0.79359	0.0257278	H..H|H..Na|H..O	{'H..O': 24, 'H..H': 18, 'H..Na': 12}	{'H..LNM': 24, 'H..H': 18, 'EPM..H': 12}	EPM..H|H..H|H..LNM	0	{'Na': [1.18], 'Sn': [3.84], 'H': [0.94], 'O': [1.91]}	0.278514	0.721486		Na..O_2.387	0.18774	_392b24f4-6392-4707-b190-8b6c4f10e9dd_form2-BV-component_1-Na2Sn1H6O6-2p	38.7655	5c53e9cf-fefc-4a73-a095-ab83a9a5174d	Na2 Sn1 H6 O6	1
1199	ICSD	15874	_5b6f8e92-adce-400d-b1d7-2fafdd6a821a_form2	_fbed2ff6-73f0-4b74-8d7a-bf1d33b690c2_form2	C1 H3 N4 Na1 O1	(0, 0, 1)	Na1 H3 C1 N4 O1	2	0	(Na2H6C2N8O2)2	{3: 23.417529999999992, 2: 22.67026999999999, 1: 21.213489999999993, 0: 19.538629999999994}	0.96809	0.037363	0.74726	0.0205005	H..H|H..N|N..N	{'H..N': 24, 'H..H': 8, 'N..N': 8}	{'H..LNM': 24, 'H..H': 8, 'LNM..LNM': 8}	H..H|H..LNM|LNM..LNM	0	{'Na': [2.33], 'H': [1.03, 1.11], 'C': [3.78], 'N': [3.01, 3.1], 'O': [1.94]}	0.192647	0.375565	0.431787	Na..N_2.523	0.18842	_fbed2ff6-73f0-4b74-8d7a-bf1d33b690c2_form2-BV-component_1-Na2H6C2N8O2-2p	68.2747	451eae97-f8e4-41ab-ad05-c51f9b083bc0	Na1 H3 C1 N4 O1	1
1418	COD	2013920	_cfcc169d-25fa-4e77-a0d5-781758978c6e_form2	_ae12410d-b905-4d53-8ffd-2757efc3a416_form2	H2 K1 O2 P1	(1, -1, 0)	K1 P1 H2 O2	2	0	(K2P2H4O4)2	{3: 12.034100000000002, 2: 10.756, 1: 10.345, 0: 9.581240000000001}	0.893793	0.0580955	1.2781	0.0276816	H..H|H..K|H..O|K..O	{'H..O': 16, 'H..K': 16, 'K..O': 8, 'H..H': 4}	{'H..LNM': 16, 'EPM..H': 16, 'EPM..LNM': 8, 'H..H': 4}	EPM..H|EPM..LNM|H..H|H..LNM	0	{'K': [1.39], 'P': [4.39], 'H': [1.25], 'O': [1.85]}	0.521065	0.16756	0.311375	K..O_2.72	0.18846	_ae12410d-b905-4d53-8ffd-2757efc3a416_form2-BV-component_1-K2P2H4O4-2p	29.6308	9e5f7ff4-cbf1-4237-8303-8bc991ff0d2d	K1 P1 H2 O2	1
1594	COD	4323514	_d8e92c76-c478-499b-84be-fd204bbd9ac7_form2	_6441fc59-f75d-4bd7-8f37-04224da3505d_form2	K8 Tl10 Zn1	(0, 0, 1)	K8 Tl10 Zn1	2	0	(K8Tl10Zn1)4	{3: 47.79896000000001, 2: 39.637920000000044, 0: 32.496120000000005}	0.829263	0.145733	4.08052	0.0380487	K..K|K..Tl	{'K..Tl': 64, 'K..K': 48}	{'ENM..EPM': 64, 'EPM..EPM': 48}	ENM..EPM|EPM..EPM	1	{'K': [1.92], 'Tl': [2.7, 2.93], 'Zn': [5.03]}	0.533302	0.466698		K..K_4.271	0.18849	_6441fc59-f75d-4bd7-8f37-04224da3505d_form2-BV-component_3-K8Tl10Zn1-2p	40.7475	1fdd5074-7912-419b-9e1b-899b284d1459	K8 Tl10 Zn1	1
703	ICSD	35421	_c2716b7a-daae-4927-afb0-d3c02db7df59_form2	_ccc5108e-aec8-44b1-8853-4b3418bb63ad_form2	H4 Na2 O5 Sn2	(0, 0, 1)	Na2 Sn2 H4 O5	2	0	(Na16Sn16H32O40)2	{3: 92.53642000000006, 2: 91.69392000000008, 1: 87.66830000000009, 0: 73.04286000000002}	0.990895	0.0247794	0.8425	0.00993415	H..Sn|Sn..Sn	{'H..Sn': 44, 'Sn..Sn': 24}	{'ENM..H': 44, 'ENM..ENM': 24}	ENM..ENM|ENM..H	0.3529	{'Na': [1.56, 2.02, 2.21, 2.39], 'Sn': [2.35, 2.43, 2.47, 2.48], 'H': [1.07, 1.08, 1.11, 1.13, 1.15, 1.16, 1.32, 1.37], 'O': [1.71, 1.77, 1.84, 1.85, 1.86, 1.9, 1.95, 2.04]}	0.0432194	0.20651	0.75027	Na..O_2.385	0.18873	_ccc5108e-aec8-44b1-8853-4b3418bb63ad_form2-BV-component_1-Na16Sn16H32O40-2p	14.5136	6502ee1f-c5a6-4a15-9c52-25d0e71d51b6	Na2 Sn2 H4 O5	1
248	COD	2014760	_e5e5ca80-8f0a-4e0d-8313-feb84f0e3106_form2	_4474f4c6-15e6-4371-bdb6-1aa275bcf33d_form2	H4 O4 P2 Pb1	(1, 1, 0)	P2 H4 Pb1 O4	2	0	(P4H8Pb2O8)2	{3: 21.891830000000002, 2: 21.718860000000006, 1: 20.788100000000007, 0: 19.386700000000012}	0.992099	0.0144142	0.17297	0.00472552	H..H	{'H..H': 24}	{'H..H': 24}	H..H	0	{'P': [4.39], 'H': [1.13, 1.15], 'Pb': [1.57], 'O': [1.74, 1.76]}	0.0690463	0.371542	0.559412	Pb..O_2.694	0.18881	_4474f4c6-15e6-4371-bdb6-1aa275bcf33d_form2-BV-component_1-P4H8Pb2O8-2p	16.9194	7093007d-a871-4f3e-8bcd-ee70247fd912	P2 H4 Pb1 O4	1
889	COD	2100219	_8869be8b-8d34-44db-9264-6528f2fdb183_form2	_07459ea8-d589-4a26-95bf-9f88d958799f_form2	C2 H3 K1 N8 O2	(0, 1, 0)	K1 H3 C2 N8 O2	2	0	(K2H6C4N16O4)2	{3: 43.155469999999994, 2: 42.47191, 1: 41.21868999999999, 0: 40.81126999999999}	0.984161	0.0379756	0.68356	0.0131048	C..H|C..N|H..H|H..K|H..N|K..O|O..O	{'H..N': 12, 'O..O': 6, 'C..H': 4, 'C..N': 4, 'H..K': 4, 'K..O': 4, 'H..H': 2}	{'H..LNM': 16, 'LNM..LNM': 10, 'EPM..H': 4, 'EPM..LNM': 4, 'H..H': 2}	EPM..H|EPM..LNM|H..H|H..LNM|LNM..LNM	0	{'K': [1.46], 'H': [1.15, 1.21, 1.28], 'C': [3.92, 4.02], 'N': [2.85, 2.89, 3.04, 3.06, 3.15, 3.42, 3.44, 4.25], 'O': [1.91, 2.1]}	0.291596	0.534605	0.173799	K..N_2.857	0.18883	_07459ea8-d589-4a26-95bf-9f88d958799f_form2-BV-component_1-K2H6C4N16O4-2p	27.3533	dbfd035b-c45d-49db-83cf-768f5d3ffcf7	K1 H3 C2 N8 O2	1
1484	COD	4001280	_4cae028d-57fc-41c6-a2ff-b50db6c7cbbc_form2	_a0acc969-ad61-4d27-828f-2fd67a77a866_form2	S3 Te1 Tl2	(0, 1, 0)	Tl2 Te1 S3	2	0	(Tl8Te4S12)2	{3: 23.15625000000001, 2: 21.604880000000005, 1: 19.688470000000006, 0: 15.493570000000004}	0.933004	0.0969606	1.55137	0.0310303	S..S|S..Tl|Tl..Tl	{'S..Tl': 16, 'Tl..Tl': 12, 'S..S': 4}	{'ENM..NM': 16, 'ENM..ENM': 12, 'NM..NM': 4}	ENM..ENM|ENM..NM|NM..NM	0.375	{'Tl': [1.42, 1.43], 'Te': [3.24], 'S': [1.78, 1.79, 1.91]}	0.202458	0.250097	0.547446	Tl..S_3.204	0.18884	_a0acc969-ad61-4d27-828f-2fd67a77a866_form2-BV-component_1-Tl8Te4S12-2p	37.9496	ce317954-2220-48be-8fe7-32b785a46cfa	Tl2 Te1 S3	1
781	ICSD	85757	_4cd55232-7d28-4d25-9aee-dc74122d3862_form2	_a46a846d-4bb0-442e-891c-b5c5ea456523_form2	Ag1 C2 N2 Tl1	(0, 1, 0)	Tl1 Ag1 C2 N2	2	0	(Tl4Ag4C8N8)4	{3: 54.12522, 2: 52.681300000000014, 1: 48.98606, 0: 46.770999999999994}	0.973323	0.0240653	0.72196	0.0111801	Ag..N|Ag..Tl|C..C|C..N|C..Tl|N..Tl	{'C..Tl': 32, 'N..Tl': 24, 'Ag..Tl': 24, 'C..N': 16, 'Ag..N': 16, 'C..C': 8}	{'ENM..LNM': 56, 'LNM..LNM': 24, 'ENM..TM': 24, 'LNM..TM': 16}	ENM..LNM|ENM..TM|LNM..LNM|LNM..TM	0.2	{'Tl': [0.99, 1.1], 'Ag': [1.59, 1.72, 1.9], 'C': [2.75, 2.8, 2.81], 'N': [2.52, 2.54, 2.55]}	0.196339	0.502465	0.301196	Tl..N_2.813	0.18911	_a46a846d-4bb0-442e-891c-b5c5ea456523_form2-BV-component_3-Tl4Ag4C8N8-2p	15.6919	1b04f9a9-5d16-46a1-9495-a22da95bbc78	Tl1 Ag1 C2 N2	1
1055	ICSD	78828	_f4f6f31c-c273-43fb-9568-08afa7741222_form2	_1ba8ac0e-096a-4eba-8db1-9462f2fb0a59_form2	Ge1 K2 Se4	(1, 0, 0)	K2 Ge1 Se4	2	0	(K8Ge4Se16)2	{3: 28.90076, 2: 27.650060000000014, 1: 19.181659999999997, 0: 17.129659999999994}	0.956724	0.0481038	1.2507	0.0169057	K..Se|Se..Se	{'Se..Se': 28, 'K..Se': 24}	{'NM..NM': 28, 'EPM..NM': 24}	EPM..NM|NM..NM	0	{'K': [1.2, 1.92], 'Ge': [3.63], 'Se': [1.84, 1.9, 1.95, 2.0]}	0.106252	0.719423	0.174325	K..Se_3.335	0.18963	_1ba8ac0e-096a-4eba-8db1-9462f2fb0a59_form2-BV-component_1-K8Ge4Se16-2p	26.0871	3034fd8b-a705-4afd-875f-18d82c7df0ba	K2 Ge1 Se4	1
1159	ICSD	402063	_c30ff7aa-84c5-4669-bd8e-7ee5542051fb_form2	_31a5475c-b2dc-4a1e-94c8-8be6767b57cc_form2	Cl4 Na2 Zn1	(1, 0, 0)	Na2 Zn1 Cl4	2	0	(Na4Zn2Cl8)4	{3: 15.866999999999997, 2: 13.89704, 0: 7.96568}	0.875845	0.0547211	0.98498	0.019255	Cl..Cl|Cl..Na	{'Cl..Cl': 48, 'Cl..Na': 24}	{'NM..NM': 48, 'EPM..NM': 24}	EPM..NM|NM..NM	0	{'Na': [1.05, 1.07], 'Zn': [1.78], 'Cl': [0.97, 1.04, 1.05]}	0.24932	0.75068		Na..Cl_2.765	0.18983	_31a5475c-b2dc-4a1e-94c8-8be6767b57cc_form2-BV-component_3-Na4Zn2Cl8-2p	41.2778	e7909b62-d704-4a67-a9f4-0a0b1ead9710	Na2 Zn1 Cl4	1
1632	COD	2004416	_fa75cff7-56d5-4ea4-bd06-784c4b2aa524_form2	_6f7f9c68-3ee6-40e0-a24a-a60865238c5e_form2	C3 H5 Na2 O7 P1	(1, 0, -1)	Na2 P1 H5 C3 O7	2	0	(Na4P2H10C6O14)2	{3: 37.796920000000014, 2: 35.56054000000001, 1: 34.9369, 0: 33.74688}	0.940832	0.0860146	2.23638	0.0444715	C..O|H..H|H..Na|H..O|Na..O	{'Na..O': 28, 'H..Na': 12, 'C..O': 4, 'H..H': 4, 'H..O': 4}	{'EPM..LNM': 28, 'EPM..H': 12, 'LNM..LNM': 4, 'H..H': 4, 'H..LNM': 4}	EPM..H|EPM..LNM|H..H|H..LNM|LNM..LNM	0	{'Na': [0.95, 1.01], 'P': [4.58], 'H': [0.97, 1.05, 1.21, 1.23, 1.24], 'C': [3.93, 3.94, 3.97], 'O': [1.75, 1.82, 1.86, 1.93, 1.96, 2.01, 2.26]}	0.552187	0.153984	0.293829	H..O_1.628	0.19017	_6f7f9c68-3ee6-40e0-a24a-a60865238c5e_form2-BV-component_1-Na4P2H10C6O14-2p	40.501	4bcb5889-a9fe-4348-85ee-ac6a60fdf9f7	Na2 P1 H5 C3 O7	1
1076	COD	1530835	_16502380-801e-423b-bd05-c75825cf6ab2_form2	_87d73036-ebc2-4ad7-9579-fb4f85af93fb_form2	Br9 K3 Mo2	(0, 0, 1)	K3 Mo2 Br9	2	0	(K3Mo2Br9)4	{3: 28.418679999999988, 2: 26.702679999999994, 0: 22.492059999999977}	0.939617	0.0715	0.858	0.0173662	Br..Br|Br..K	{'Br..Br': 24, 'Br..K': 24}	{'NM..NM': 24, 'EPM..NM': 24}	EPM..NM|NM..NM	0	{'K': [1.08, 1.24], 'Mo': [6.6], 'Br': [1.2, 1.55]}	0.289541	0.710459		K..Br_3.274	0.19021	_87d73036-ebc2-4ad7-9579-fb4f85af93fb_form2-BV-component_1-K3Mo2Br9-2p	28.5606	d465e9fc-491e-4610-94dc-7892c0aff9b9	K3 Mo2 Br9	1
1168	ICSD	426906	_b712731d-8515-4784-ba43-c90130ea4ce6_form2	_9ca09965-612f-4e53-9450-56972e812369_form2	Na1 P1 S3	(1, 0, 0)	Na1 P1 S3	2	0	(Na4P4S12)2	{3: 22.963389999999993, 2: 21.579090000000004, 1: 20.66232000000001, 0: 19.75394}	0.939717	0.0532423	1.3843	0.0195465	Na..S|S..S	{'S..S': 28, 'Na..S': 24}	{'NM..NM': 28, 'EPM..NM': 24}	EPM..NM|NM..NM	0	{'Na': [1.13], 'P': [4.54, 4.56], 'S': [1.81, 1.84, 1.96, 1.97, 1.98]}	0.43132	0.285647	0.283033	Na..S_2.883	0.19083	_9ca09965-612f-4e53-9450-56972e812369_form2-BV-component_1-Na4P4S12-2p	49.6699	e1df01fd-3568-4cac-ad5e-b1d729fcc373	Na1 P1 S3	1
1075	COD	4307615	_8e29e541-179a-4b82-9d28-e0e39f8f89e5_form2	_4b38f4fe-4cf7-426b-8e80-cb4f082ce11b_form2	C4 N4 Ni1 Tl2	(1, 0, 0)	Tl2 Ni1 C4 N4	2	0	(Tl4Ni2C8N8)2	{3: 28.92880000000001, 2: 27.715060000000015, 0: 25.4897}	0.958044	0.060687	1.21374	0.0173472	C..N|C..Tl|N..Tl	{'N..Tl': 24, 'C..N': 8, 'C..Tl': 8}	{'ENM..LNM': 32, 'LNM..LNM': 8}	ENM..LNM|LNM..LNM	0	{'Tl': [1.48], 'Ni': [3.76], 'C': [2.93, 2.95], 'N': [2.54]}	0.352924	0.647076		Tl..N_2.809	0.19087	_4b38f4fe-4cf7-426b-8e80-cb4f082ce11b_form2-BV-component_1-Tl4Ni2C8N8-2p	36.4702	0906df63-ad33-4c49-be3b-87513ebd516c	Tl2 Ni1 C4 N4	1
580	COD	2013927	_ffa65fb9-a0f3-4682-99ea-730d5af49a4f_form2	_50f367a3-2e8f-4dcc-8652-c4c80d90ebdd_form2	As1 Na1 O2	(0, 1, 0)	Na1 As1 O2	2	0	(Na4As4O8)4	{3: 28.50904000000002, 2: 27.920240000000014, 1: 22.533600000000014, 0: 16.92368000000001}	0.979347	0.0184	0.2944	0.00823648	As..As|As..Na|As..O	{'As..O': 32, 'As..Na': 16, 'As..As': 16}	{'LNM..MTL': 32, 'EPM..MTL': 16, 'MTL..MTL': 16}	EPM..MTL|LNM..MTL|MTL..MTL	0	{'Na': [0.95], 'As': [2.6], 'O': [1.79]}	0.0508228	0.464952	0.484225	Na..O_2.38	0.191	_50f367a3-2e8f-4dcc-8652-c4c80d90ebdd_form2-BV-component_3-Na4As4O8-2p	17.053	91306736-7408-4df8-9be4-2da35406e5fe	Na1 As1 O2	1
1164	ICSD	26148	_0db3c012-a59d-491f-9061-b3b23182f5b5_form2	_b87766bf-63ac-4145-a5c8-8de39a781e8a_form2	K1 O3 P1	(0, 0, 1)	K1 P1 O3	2	0	(K2P2O6)4	{3: 23.269519999999993, 2: 22.2662, 1: 19.9574, 0: 15.568719999999992}	0.956883	0.08361	0.50166	0.0194505	K..O|O..O	{'K..O': 16, 'O..O': 8}	{'EPM..LNM': 16, 'LNM..LNM': 8}	EPM..LNM|LNM..LNM	0	{'K': [1.06], 'P': [4.5], 'O': [1.92, 2.24]}	0.130288	0.299813	0.569899	K..O_2.715	0.19113	_b87766bf-63ac-4145-a5c8-8de39a781e8a_form2-BV-component_3-K2P2O6-2p	33.434	4e18a40d-4922-4753-bdf5-b5ab345fa98c	K1 P1 O3	1
1147	ICSD	35640	_f19d7c9a-9638-45ef-a97e-6e5017856e8c_form2	_2c3ce193-0b9a-4384-a725-26b7f362c5da_form2	Pb2 S5 Sb2	(1, 0, 0)	Sb2 Pb2 S5	2	-0.0003	(Sb4Pb4S10)4	{3: 36.53948000000002, 2: 34.78670000000001, 1: 33.32498000000003, 0: 21.94798}	0.952031	0.0547744	0.87639	0.0189698	Pb..S|S..S	{'S..S': 32, 'Pb..S': 32}	{'NM..NM': 32, 'ENM..NM': 32}	ENM..NM|NM..NM	0	{'Sb': [2.61, 2.72], 'Pb': [1.84, 1.92], 'S': [1.65, 1.75, 1.79, 1.94, 2.06]}	0.120123	0.100176	0.779701	Pb..S_3.158	0.19116	_2c3ce193-0b9a-4384-a725-26b7f362c5da_form2-BV-component_3-Sb4Pb4S10-2p	48.8203	dcd07923-d2cb-4747-bd9f-fcdd0381a03b	Sb2 Pb2 S5	1
1328	ICSD	37118	_a68ed79c-c079-4902-acd2-a3261c60aeac_form2	_32768033-6429-426b-9298-35f2686486e8_form2	Li1 O4 Re1	(0, 0, 1)	Li1 Re1 O4	2	0	(Li6Re6O24)2	{3: 45.82155000000007, 2: 44.42690000000007, 1: 42.359020000000044, 0: 41.50744000000001}	0.969563	0.0498089	1.39465	0.0241413	Li..O|O..O	{'O..O': 40, 'Li..O': 16}	{'LNM..LNM': 40, 'EPM..LNM': 16}	EPM..LNM|LNM..LNM	0	{'Li': [0.98, 0.99, 1.04], 'Re': [6.38, 6.39, 6.43], 'O': [1.88, 1.92, 1.96, 1.97, 1.98, 1.99, 2.0, 2.02, 2.04]}	0.323276	0.479329	0.197394	Li..O_2.078	0.19128	_32768033-6429-426b-9298-35f2686486e8_form2-BV-component_1-Li6Re6O24-2p	80.1189	75ae1e69-5a24-4c13-af39-dafe4580d41f	Li1 Re1 O4	1
929	ICSD	109810	_833178f5-4573-48c3-a347-676c63b42d76_form2	_4369886e-8fd5-4a39-af22-671e864cc552_form2	C6 Fe1 H10 Li3 O17	(0, 0, 1)	Li3 Fe1 H10 C6 O17	2	0	(Li6Fe2H20C12O34)2	{3: 74.32038999999996, 2: 73.38411999999997, 1: 71.89616, 0: 70.03158000000003}	0.987402	0.0322852	0.93627	0.0138816	C..O|H..H|H..Li|H..O|Li..O|O..O	{'H..O': 24, 'H..H': 14, 'C..O': 8, 'O..O': 4, 'H..Li': 4, 'Li..O': 4}	{'H..LNM': 24, 'H..H': 14, 'LNM..LNM': 12, 'EPM..H': 4, 'EPM..LNM': 4}	EPM..H|EPM..LNM|H..H|H..LNM|LNM..LNM	0	{'Li': [0.94, 0.99, 1.11], 'Fe': [3.67], 'H': [1.0, 1.01, 1.03, 1.05, 1.06, 1.07, 1.08, 1.09], 'C': [3.89, 3.9, 3.91, 3.93], 'O': [1.8, 1.82, 1.84, 1.86, 1.87, 1.88, 1.93, 1.96, 2.04, 2.11, 2.14, 2.15, 2.16]}	0.218305	0.34694	0.434755	Li..O_2.078	0.19133	_4369886e-8fd5-4a39-af22-671e864cc552_form2-BV-component_1-Li6Fe2H20C12O34-2p	28.659	548af328-8a67-48d9-8589-ed5d3fc4feb0	Li3 Fe1 H10 C6 O17	1
443	ICSD	413359	_0046461a-4011-440d-92ce-9fc20344befe_form2	_53a045ea-7868-404e-a59b-f38f0e75a7d1_form2	N9 Sb1	(1, 1, 1)	Sb1 N9	2	0	(Sb2N18)2	{3: 32.41293, 2: 32.13621000000001, 0: 30.569280000000006}	0.991463	0.0131771	0.27672	0.00641082	N..N|N..Sb	{'N..N': 30, 'N..Sb': 12}	{'LNM..LNM': 30, 'LNM..MTL': 12}	LNM..LNM|LNM..MTL	0	{'Sb': [2.96], 'N': [2.5, 2.97, 4.34]}	0.150094	0.849906		Sb..N_2.726	0.19143	_53a045ea-7868-404e-a59b-f38f0e75a7d1_form2-BV-component_1-Sb2N18-2p	16.6982	dc1f6194-fcba-4198-bb1f-0543bdb9e90c	Sb1 N9	1
1000	ICSD	74885	_d766ced8-9313-4b58-b055-cfc890c648b2_form2	_476a7e1d-b6bd-4252-b7b9-3a6a0d95e024_form2	Hg1 O4 Re1	(1, 0, -2)	Re1 Hg1 O4	2	0	(Re4Hg4O16)2	{3: 30.623279999999973, 2: 29.390899999999995, 0: 27.99922}	0.959757	0.0385119	1.23238	0.0153955	Hg..O|O..O	{'O..O': 40, 'Hg..O': 24}	{'LNM..LNM': 40, 'LNM..TM': 24}	LNM..LNM|LNM..TM	0	{'Re': [6.1], 'Hg': [1.81], 'O': [1.76, 1.84, 1.85, 1.95]}	0.469646	0.530354		Hg..O_2.548	0.19192	_476a7e1d-b6bd-4252-b7b9-3a6a0d95e024_form2-BV-component_1-Re4Hg4O16-2p	45.6818	8b2d4977-1bd8-4647-893d-0065c08b7cce	Re1 Hg1 O4	1
1043	COD	4307616	_7e4b2c56-8054-45c4-a129-457d1981649c_form2	_80e5b567-a579-447a-ab6e-2adade0795ee_form2	C4 N4 Pd1 Tl2	(1, 0, 0)	Tl2 Pd1 C4 N4	2	0	(Tl4Pd2C8N8)2	{3: 26.275819999999996, 2: 25.06562, 0: 22.840159999999997}	0.953942	0.0432214	1.2102	0.0166107	C..N|C..Tl|N..Tl	{'N..Tl': 24, 'C..N': 16, 'C..Tl': 16}	{'ENM..LNM': 40, 'LNM..LNM': 16}	ENM..LNM|LNM..LNM	0	{'Tl': [1.26], 'Pd': [2.58], 'C': [2.69, 2.7], 'N': [2.54, 2.55]}	0.352247	0.647753		Tl..N_2.806	0.19257	_80e5b567-a579-447a-ab6e-2adade0795ee_form2-BV-component_1-Tl4Pd2C8N8-2p	34.2834	149a7049-671f-4a26-a749-154b2c036c89	Tl2 Pd1 C4 N4	1
1306	COD	9007973	_b144f07a-328a-4539-8bba-944dc3ef46b6_form2	_e7242108-97da-46d3-a282-ad64e4d32ee0_form2	Cl6 Na3 Y1	(0, 0, 1)	Na3 Y1 Cl6	2	0	(Na3Y1Cl6)4	{3: 12.502730000000007, 2: 10.204529999999998, 1: 8.609559999999997, 0: 7.7444200000000025}	0.816184	0.0522318	1.1491	0.0233858	Cl..Cl|Cl..Na	{'Cl..Cl': 48, 'Cl..Na': 40}	{'NM..NM': 48, 'EPM..NM': 40}	EPM..NM|NM..NM	0	{'Na': [0.82, 1.12], 'Y': [3.26], 'Cl': [1.05, 1.08, 1.12]}	0.482987	0.335197	0.181817	Na..Cl_2.759	0.19262	_e7242108-97da-46d3-a282-ad64e4d32ee0_form2-BV-component_3-Na3Y1Cl6-2p	43.2995	a7f8366a-919a-4e8d-a3bc-93e3b183b988	Na3 Y1 Cl6	1
1315	ICSD	31297	_b007c746-8577-4b4a-9ff9-15afd7cf8042_form2	_4c4e5de0-8d3b-4d74-a7db-20b266429ee0_form2	Cd1 K2 N12	(1, 1, -1)	K2 Cd1 N12	2	0	(K2Cd1N12)2	{3: 21.943049999999992, 2: 20.950739999999993, 1: 20.179779999999994, 0: 18.221919999999997}	0.954778	0.0583712	0.99231	0.0236477	K..N|N..N	{'N..N': 22, 'K..N': 12}	{'LNM..LNM': 22, 'EPM..LNM': 12}	EPM..LNM|LNM..LNM	0	{'K': [1.41], 'Cd': [1.87], 'N': [2.7, 2.71, 2.79, 2.8, 4.27, 4.32]}	0.266669	0.207184	0.526147	K..N_2.849	0.19274	_4c4e5de0-8d3b-4d74-a7db-20b266429ee0_form2-BV-component_1-K2Cd1N12-2p	44.6992	b4c6d5d7-64bd-4e0f-9fa2-eb5ac11f7899	K2 Cd1 N12	1
87	COD	7007145	_3ebb8263-672f-4ea7-8451-310e5185ada6_form2	_1abf7629-a071-4a47-86bc-4ccb0dd0eeec_form2	Ag1 C6 H4 N5	(0, 1, 1)	Ag1 H4 C6 N5	2	0	(Ag2H8C12N10)2	{3: 44.53465, 2: 44.32486000000001, 1: 43.80650000000001, 0: 43.17190000000001}	0.995289	0.0074925	0.20979	0.00345136	Ag..C|Ag..H|C..C|C..N|H..H|H..N|N..N	{'H..N': 20, 'H..H': 16, 'C..N': 8, 'Ag..H': 4, 'Ag..C': 4, 'C..C': 2, 'N..N': 2}	{'H..LNM': 20, 'H..H': 16, 'LNM..LNM': 12, 'H..TM': 4, 'LNM..TM': 4}	H..H|H..LNM|H..TM|LNM..LNM|LNM..TM	0	{'Ag': [1.11], 'H': [1.08, 1.14, 1.15, 1.18], 'C': [3.81, 3.85, 3.91, 3.98, 3.99, 4.14], 'N': [2.84, 2.91, 3.1, 3.16]}	0.153946	0.380378	0.465676	Ag..N_2.458	0.19342	_1abf7629-a071-4a47-86bc-4ccb0dd0eeec_form2-BV-component_1-Ag2H8C12N10-2p	19.1745	66adc0ee-6483-402c-b2fb-16c6b23d7ff7	Ag1 H4 C6 N5	1
788	COD	4031665	_026edf09-9626-4fa1-828c-2b8b72ca64df_form2	_5f8df986-3ad9-4c23-815c-bbfa07207734_form2	K2 S5	(0, 0, 1)	K2 S5	2	0	(K4S10)4	{3: 29.775400000000023, 2: 28.54872000000001, 1: 26.59520000000002, 0: 20.373720000000006}	0.958802	0.0383337	0.61334	0.0112738	K..K|K..S|S..S	{'S..S': 32, 'K..S': 24, 'K..K': 8}	{'NM..NM': 32, 'EPM..NM': 24, 'EPM..EPM': 8}	EPM..EPM|EPM..NM|NM..NM	0.125	{'K': [2.19, 2.41], 'S': [1.63, 1.78, 1.92, 2.12, 2.71]}	0.130475	0.207784	0.661741	K..S_3.198	0.19356	_5f8df986-3ad9-4c23-815c-bbfa07207734_form2-BV-component_3-K4S10-2p	17.8275	0f6bb503-5d66-4cf4-988c-91a8f50ac5cf	K2 S5	1
1381	COD	7019865	_8cc8162b-e470-4ddd-89ce-6de7244a2283_form2	_3c3d438e-c9bc-42bd-9418-04f0dd013316_form2	S3 Tl2 Zr1	(0, 0, 1)	Zr1 Tl2 S3	2	0	(Zr2Tl4S6)2	{3: 12.70958, 2: 11.923240000000005, 1: 10.926020000000005, 0: 3.8299600000000003}	0.93813	0.078634	0.78634	0.0259466	S..Tl|Tl..Tl	{'S..Tl': 12, 'Tl..Tl': 8}	{'ENM..NM': 12, 'ENM..ENM': 8}	ENM..ENM|ENM..NM	0.4	{'Zr': [3.52], 'Tl': [1.45, 1.64], 'S': [1.93, 2.01, 2.17]}	0.0885556	0.112304	0.79914	Tl..S_3.195	0.19365	_3c3d438e-c9bc-42bd-9418-04f0dd013316_form2-BV-component_1-Zr2Tl4S6-2p	43.1608	789e6316-9e9d-4c10-a1e2-bc623b758fc5	Zr1 Tl2 S3	1
45	ICSD	423710	_6fbd72f3-3a9a-4a38-8a0b-3d9275a90910_form2	_4cb4e697-c82f-443f-9d3d-93308d6cee7c_form2	Ge1 O21 Pb1 S6	(0, 0, 1)	Ge1 Pb1 S6 O21	2	0	(Ge2Pb2S12O42)2	{3: 84.93417999999987, 2: 84.71809999999984, 1: 83.70519999999985, 0: 82.5193799999999}	0.997456	0.00800296	0.21608	0.00286477	O..O	{'O..O': 54}	{'LNM..LNM': 54}	LNM..LNM	0	{'Ge': [3.93], 'Pb': [1.78], 'S': [5.58, 5.62, 5.64, 5.69, 5.7], 'O': [1.97, 1.99, 2.05, 2.06, 2.08, 2.09, 2.1, 2.12, 2.13, 2.14, 2.24, 2.25, 2.28, 2.29, 2.3]}	0.0894815	0.419455	0.491063	Pb..O_2.684	0.19377	_4cb4e697-c82f-443f-9d3d-93308d6cee7c_form2-BV-component_1-Ge2Pb2S12O42-2p	7.8537	fb875d7d-a0f0-492d-b079-eca25339fe88	Ge1 Pb1 S6 O21	1
881	ICSD	35767	_e5a0318a-119d-4685-af11-073c70da2b94_form2	_cfe599ff-4386-4bdf-94e7-deea8fea8ceb_form2	H4 Mg1 Na2 O8 S2	(0, 0, 1)	Na2 Mg1 H4 S2 O8	2	0	(Na2Mg1H4S2O8)2	{3: 15.916290000000004, 2: 15.530690000000002, 1: 13.884310000000001, 0: 12.76134}	0.975773	0.0642667	0.3856	0.013065	H..H|H..Na|H..O	{'H..Na': 4, 'H..H': 4, 'H..O': 4}	{'EPM..H': 4, 'H..H': 4, 'H..LNM': 4}	EPM..H|H..H|H..LNM	0	{'Na': [1.18], 'Mg': [1.78], 'H': [1.11, 1.16], 'S': [3.68], 'O': [1.86, 1.98, 1.99, 2.0]}	0.122221	0.52184	0.355939	Na..O_2.374	0.194	_cfe599ff-4386-4bdf-94e7-deea8fea8ceb_form2-BV-component_1-Na2Mg1H4S2O8-2p	39.1649	93e16d25-ba3b-4ac4-bfe4-891b5630f327	Na2 Mg1 H4 S2 O8	1
1473	COD	9000602	_7dba6fc4-a684-4fd9-873f-9dc41b2e1775_form2	_4b96ddcd-36d6-415b-a5b8-9bd86c261125_form2	Cu1 H4 I2 O8	(1, 0, -2)	Cu1 H4 I2 O8	2	0	(Cu2H8I4O16)2	{3: 29.38148000000001, 2: 27.15018000000001, 0: 25.447659999999996}	0.924058	0.0464854	2.2313	0.0305378	Cu..O|H..H|H..O|I..O|O..O	{'H..O': 32, 'O..O': 32, 'I..O': 16, 'H..H': 8, 'Cu..O': 8}	{'H..LNM': 32, 'LNM..LNM': 32, 'LNM..NM': 16, 'H..H': 8, 'LNM..TM': 8}	H..H|H..LNM|LNM..LNM|LNM..NM|LNM..TM	0	{'Cu': [1.8], 'H': [1.05], 'I': [4.29], 'O': [1.72, 1.76, 1.91, 1.95]}	0.567209	0.432791		H..O_1.619	0.19407	_4b96ddcd-36d6-415b-a5b8-9bd86c261125_form2-BV-component_1-Cu2H8I4O16-2p	79.1417	0d8a7b35-d535-4e0e-8519-c20de1a0a1a4	Cu1 H4 I2 O8	1
1479	ICSD	34077	_7ec43474-5cb7-4ef5-bb32-b5c7d710dd77_form2	_60a25a4b-a850-41c8-a9f4-587a3694b19f_form2	B2 Ca1 H8 O8	(0, 1, 1)	Ca1 B2 H8 O8	2	0	(Ca2B4H16O16)2	{3: 31.929069999999985, 2: 30.46760999999999, 1: 29.416369999999993, 0: 27.70071}	0.954228	0.05621	1.46146	0.03077	H..H|H..O	{'H..H': 28, 'H..O': 24}	{'H..H': 28, 'H..LNM': 24}	H..H|H..LNM	0	{'Ca': [2.05], 'B': [3.02, 3.1], 'H': [0.93, 0.99, 1.01, 1.02, 1.03, 1.05, 1.06], 'O': [1.82, 1.85, 1.88, 1.89, 1.9, 1.91, 1.94]}	0.345633	0.248616	0.405751	Ca..O_2.55	0.1942	_60a25a4b-a850-41c8-a9f4-587a3694b19f_form2-BV-component_1-Ca2B4H16O16-2p	70.3454	7f3d5bc0-693f-4940-9203-cc58b09effac	Ca1 B2 H8 O8	1
733	ICSD	251017	_92d75409-59df-46b5-a137-679e6f1a85c7_form2	_4b2f5a94-8e3d-4ec2-9c73-70cbefc56098_form2	Al1 Bi2 Br1 Cl4 Se2	(0, 0, 1)	Al1 Bi2 Se2 Br1 Cl4	2	0	(Al2Bi4Se4Br2Cl8)2	{3: 17.48613999999999, 2: 16.922239999999988, 1: 15.108680000000001, 0: 13.61396}	0.967752	0.0176219	0.5639	0.0103807	Al..Cl|Bi..Cl|Br..Cl|Cl..Cl|Cl..Se	{'Cl..Cl': 36, 'Cl..Se': 12, 'Bi..Cl': 8, 'Al..Cl': 4, 'Br..Cl': 4}	{'NM..NM': 52, 'ENM..NM': 12}	ENM..NM|NM..NM	0	{'Al': [2.74], 'Bi': [2.76, 2.78], 'Se': [2.2, 2.31], 'Br': [0.93, 0.94], 'Cl': [0.9, 0.93, 0.96, 0.97]}	0.145629	0.468356	0.386015	Bi..Br_3.214	0.19454	_4b2f5a94-8e3d-4ec2-9c73-70cbefc56098_form2-BV-component_1-Al2Bi4Se4Br2Cl8-2p	40.2798	be99c2a4-3e8a-43d4-8ae7-df623e13d466	Al1 Bi2 Se2 Br1 Cl4	1
1388	COD	9007657	_b07ff357-27fd-4f07-afb0-fa2b03e603a2_form2	_a5d72eb1-82f6-4211-89e3-342b15dea7ea_form2	C2 H5 Na3 O8	(1, 1, 0)	Na3 H5 C2 O8	2	0	(Na6H10C4O16)2	{3: 32.72006000000001, 2: 31.774900000000013, 1: 28.661219999999997, 0: 26.57274}	0.971114	0.047258	0.94516	0.0264133	H..H|H..Na|H..O	{'H..H': 16, 'H..O': 16, 'H..Na': 8}	{'H..H': 16, 'H..LNM': 16, 'EPM..H': 8}	EPM..H|H..H|H..LNM	0	{'Na': [1.19, 1.2], 'H': [1.11, 1.13, 1.14], 'C': [3.9], 'O': [1.9, 1.95, 1.98, 2.0, 2.01]}	0.153752	0.50651	0.339738	Na..O_2.373	0.19476	_a5d72eb1-82f6-4211-89e3-342b15dea7ea_form2-BV-component_1-Na6H10C4O16-2p	47.784	07e41252-bb58-4265-9cdb-a8bc9c0dd54f	Na3 H5 C2 O8	1
1123	ICSD	9060	_3e7c93cc-6257-42fe-8216-1e9bf41fecec_form2	_aa78eed1-d34d-4463-b829-4c566ee641c2_form2	H7 Na1 O6 P1	(0, 0, 1)	Na1 P1 H7 O6	2	0	(Na2P2H14O12)4	{3: 48.69889999999999, 2: 46.904819999999994, 0: 42.332900000000016}	0.96316	0.0373767	0.89704	0.018385	H..H|H..Na|H..O	{'H..H': 56, 'H..O': 32, 'H..Na': 8}	{'H..H': 56, 'H..LNM': 32, 'EPM..H': 8}	EPM..H|H..H|H..LNM	0	{'Na': [1.39], 'P': [4.38], 'H': [1.0, 1.01, 1.03, 1.05, 1.06, 1.09, 1.13], 'O': [1.65, 1.78, 1.84, 1.87, 1.93, 1.97]}	0.281822	0.718178		Na..O_2.373	0.19496	_aa78eed1-d34d-4463-b829-4c566ee641c2_form2-BV-component_3-Na2P2H14O12-2p	53.0972	54ec24dd-ef4e-4d67-bafd-00789fe0f288	Na1 P1 H7 O6	1
1166	COD	1527421	_27ed6fc8-52e4-4d49-a73c-fc0b9f10b2bb_form2	_dec2a3f5-4fe5-45ac-9208-124e46eb5cb2_form2	Cl4 K1 Tl1	(1, 1, -1)	K1 Tl1 Cl4	2	0	(K1Tl1Cl4)4	{3: 9.998959999999999, 2: 8.185080000000001, 0: 6.608559999999999}	0.818593	0.045347	0.90694	0.0195189	Cl..Cl|Cl..K|Cl..Tl	{'Cl..Cl': 48, 'Cl..Tl': 16, 'Cl..K': 16}	{'NM..NM': 48, 'ENM..NM': 16, 'EPM..NM': 16}	ENM..NM|EPM..NM|NM..NM	0	{'K': [1.45], 'Tl': [3.42], 'Cl': [1.28]}	0.535005	0.464995		K..Cl_3.123	0.19524	_dec2a3f5-4fe5-45ac-9208-124e46eb5cb2_form2-BV-component_3-K1Tl1Cl4-2p	26.7632	f9fb4abc-0366-4bb3-bca3-1648a483db2b	K1 Tl1 Cl4	1
728	ICSD	96547	_2f9fad39-1e45-4383-9105-5068cd3c54f7_form2	_7dd083e5-ce17-4886-a2db-d2b3b7b2e8c5_form2	C2 H1 O3 Sn1	(1, 1, -1)	Sn1 H1 C2 O3	2	0	(Sn4H4C8O12)2	{3: 32.04039, 2: 31.431149999999995, 1: 30.524189999999997, 0: 29.45792}	0.980985	0.0179188	0.60924	0.0103274	C..C|C..O|H..H|H..Sn|O..O|O..Sn|Sn..Sn	{'O..O': 20, 'O..Sn': 16, 'C..O': 8, 'H..Sn': 8, 'Sn..Sn': 8, 'H..H': 4, 'C..C': 4}	{'LNM..LNM': 32, 'ENM..LNM': 16, 'ENM..H': 8, 'ENM..ENM': 8, 'H..H': 4}	ENM..ENM|ENM..H|ENM..LNM|H..H|LNM..LNM	0.1176	{'Sn': [1.7, 1.73], 'H': [1.03], 'C': [3.85, 3.87], 'O': [1.82, 1.85, 1.87, 1.91]}	0.235914	0.351199	0.412888	Sn..O_2.551	0.19633	_7dd083e5-ce17-4886-a2db-d2b3b7b2e8c5_form2-BV-component_1-Sn4H4C8O12-2p	28.9578	2f9d1bdc-a902-45e5-99b4-8290275b376c	Sn1 H1 C2 O3	1
1273	ICSD	99805	_41b6efa4-991b-4c7e-8edf-6809b0bcdace_form2	_7182df4c-4b78-44ec-b8a5-0be393f9d09f_form2	C1 Cl1 O2 Pb1	(0, 0, 1)	Pb1 C1 Cl1 O2	2	0	(Pb2C2Cl2O4)2	{3: 10.870299999999988, 2: 10.483329999999988, 0: 8.364249999999995}	0.964401	0.064495	0.38697	0.0223706	Cl..Cl|Cl..Pb	{'Cl..Cl': 8, 'Cl..Pb': 4}	{'NM..NM': 8, 'ENM..NM': 4}	ENM..NM|NM..NM	0	{'Pb': [1.88], 'C': [3.87], 'Cl': [1.02], 'O': [2.05]}	0.154414	0.845586		Pb..O_2.679	0.19642	_7182df4c-4b78-44ec-b8a5-0be393f9d09f_form2-BV-component_1-Pb2C2Cl2O4-2p	29.0881	78b4efc8-5e7f-4835-93b4-3d7fbff687b1	Pb1 C1 Cl1 O2	1
364	COD	9007903	_df80466a-a6e1-479f-b56c-6c6af62ec96d_form2	_cc500e1b-961f-41e3-b6a1-eff03071030a_form2	F1 I1 Pb1	(0, 0, 1)	Pb1 I1 F1	2	0	(Pb2I2F2)2	{3: 3.3597200000000016, 2: 3.2560000000000007, 0: 0.02416}	0.969128	0.0172867	0.10372	0.0057261	I..I|I..Pb	{'I..I': 8, 'I..Pb': 4}	{'NM..NM': 8, 'ENM..NM': 4}	ENM..NM|NM..NM	0	{'Pb': [1.57], 'I': [0.94], 'F': [0.85]}	0.0310952	0.968905		Pb..F_2.586	0.197	_cc500e1b-961f-41e3-b6a1-eff03071030a_form2-BV-component_1-Pb2I2F2-2p	21.482	250eb10e-0207-41c5-acda-27ccf20773e3	Pb1 I1 F1	1
1575	COD	9011148	_645d7f95-fdf1-4697-a136-90f14990dd8b_form2	_ac2f1833-02fe-4bd0-9143-92e0ce074167_form2	Cl1 H4 Na1 O2	(1, 0, 0)	Na1 H4 Cl1 O2	2	0	(Na4H16Cl4O8)2	{3: 21.497399999999992, 2: 19.10456, 0: 16.862239999999996}	0.888692	0.0747763	2.39284	0.0369274	Cl..H|Cl..Na|H..H|H..Na|Na..O	{'H..Na': 24, 'Cl..Na': 16, 'H..H': 8, 'Cl..H': 8, 'Na..O': 8}	{'EPM..H': 24, 'EPM..NM': 16, 'H..H': 8, 'H..NM': 8, 'EPM..LNM': 8}	EPM..H|EPM..LNM|EPM..NM|H..H|H..NM	0	{'Na': [1.23], 'H': [1.06, 1.1, 1.11], 'Cl': [1.14], 'O': [1.92, 1.95]}	0.516237	0.483763		H..Cl_2.197	0.19706	_ac2f1833-02fe-4bd0-9143-92e0ce074167_form2-BV-component_1-Na4H16Cl4O8-2p	47.683	c7d15062-6b48-4797-b708-58ebf574a68d	Na1 H4 Cl1 O2	1
1421	ICSD	300233	_ec80af1a-bc3c-43a0-8565-6bc3a92ad050_form2	_9ebaa0e8-0dc3-4047-92d0-2e30ffc7c94a_form2	Ge1 K2 Se3	(1, 0, 1)	K2 Ge1 Se3	2	0	(K4Ge2Se6)2	{3: 12.706890000000005, 2: 10.816940000000002, 1: 8.708020000000001, 0: 7.30708}	0.851266	0.134996	1.88995	0.0278781	K..K|K..Se|Se..Se	{'K..Se': 16, 'K..K': 8, 'Se..Se': 4}	{'EPM..NM': 16, 'EPM..EPM': 8, 'NM..NM': 4}	EPM..EPM|EPM..NM|NM..NM	0.2857	{'K': [1.7, 1.74], 'Ge': [3.45], 'Se': [1.83, 1.88, 1.96]}	0.350003	0.390554	0.259442	K..Se_3.32	0.19739	_9ebaa0e8-0dc3-4047-92d0-2e30ffc7c94a_form2-BV-component_1-K4Ge2Se6-2p	31.3675	9630b999-3e7c-4dc6-8354-556f8007c63a	K2 Ge1 Se3	1
1348	ICSD	67697	_89436837-4aad-4dec-a080-e21fc0768e57_form2	_99f9f00b-3017-4e38-99d8-fa69f00f3add_form2	Cu3 K3 Nb2 S8	(1, 1, 0)	K3 Nb2 Cu3 S8	2	0	(K6Nb4Cu6S16)2	{3: 42.253499999999946, 2: 40.30843999999995, 1: 34.287479999999974, 0: 29.320039999999988}	0.953967	0.0694664	1.94506	0.0247043	K..Nb|K..S|S..S	{'S..S': 24, 'K..S': 24, 'K..Nb': 8}	{'NM..NM': 24, 'EPM..NM': 24, 'EPM..TM': 8}	EPM..NM|EPM..TM|NM..NM	0.1429	{'K': [1.34, 1.83], 'Nb': [6.49], 'Cu': [2.57, 2.59], 'S': [1.96, 2.01, 2.02, 2.11]}	0.15039	0.465534	0.384077	K..Nb_3.855	0.1974	_99f9f00b-3017-4e38-99d8-fa69f00f3add_form2-BV-component_1-K6Nb4Cu6S16-2p	33.08	6b865108-5d72-4f88-943a-b84862cb924a	K3 Nb2 Cu3 S8	1
924	ICSD	69150	_3237630b-ec73-44a9-b922-ba0098f793d5_form2	_0fb7721c-d924-46ab-b319-c9970ed89187_form2	C4 K2 N4 Pt1 S4	(0, 1, 0)	K2 Pt1 C4 S4 N4	2	0	(K2Pt1C4S4N4)4	{3: 39.173399999999994, 2: 37.89967999999999, 1: 35.42432000000001, 0: 34.5872}	0.967485	0.0398037	0.63686	0.0137874	C..C|C..K|K..S|N..S	{'N..S': 24, 'K..S': 24, 'C..C': 8, 'C..K': 8}	{'LNM..NM': 24, 'EPM..NM': 24, 'LNM..LNM': 8, 'EPM..LNM': 8}	EPM..LNM|EPM..NM|LNM..LNM|LNM..NM	0	{'K': [1.31], 'Pt': [2.14], 'C': [3.67, 3.7], 'S': [2.21, 2.38], 'N': [2.59, 2.62]}	0.277729	0.539741	0.18253	K..N_2.84	0.19748	_0fb7721c-d924-46ab-b319-c9970ed89187_form2-BV-component_3-K2Pt1C4S4N4-2p	18.3539	a9e2726b-e2c9-475f-a371-d0f1708f01fb	K2 Pt1 C4 S4 N4	1
1600	ICSD	40432	_437998ac-918b-463e-97af-987573aff14a_form2	_617a998c-e764-4da3-bbf7-bf839b09f57a_form2	K2 Pt1 Te2	(1, -1, 1)	K2 Te2 Pt1	2	0	(K2Te2Pt1)2	{3: 6.0692699999999995, 2: 4.446910000000001, 1: 4.248900000000001, 0: 0.94752}	0.732693	0.124797	1.62236	0.038982	K..K|K..Te|Te..Te	{'K..Te': 16, 'K..K': 8, 'Te..Te': 2}	{'EPM..MTL': 16, 'EPM..EPM': 8, 'MTL..MTL': 2}	EPM..EPM|EPM..MTL|MTL..MTL	0.3077	{'K': [2.63], 'Te': [2.12], 'Pt': [2.63]}	0.316759	0.0386606	0.64458	K..K_4.253	0.19801	_617a998c-e764-4da3-bbf7-bf839b09f57a_form2-BV-component_1-K2Te2Pt1-2p	71.3193	9c29e450-986f-4fca-9e00-eedf84eb566d	K2 Te2 Pt1	1
1021	COD	7019641	_a9af9588-1d22-40f0-acaf-e5ec06236ca7_form2	_827c19c3-1e9b-465e-8989-decea7bd2d65_form2	H1 I1 O4 Zn1	(1, -1, 0)	Zn1 H1 I1 O4	2	0	(Zn2H2I2O8)2	{3: 14.654559999999998, 2: 14.165909999999998, 1: 13.361889999999997, 0: 11.6922}	0.966655	0.0349036	0.48865	0.0159696	H..O|I..O|O..O	{'O..O': 12, 'I..O': 12, 'H..O': 4}	{'LNM..LNM': 12, 'LNM..NM': 12, 'H..LNM': 4}	H..LNM|LNM..LNM|LNM..NM	0	{'Zn': [1.96], 'H': [0.94], 'I': [4.29], 'O': [1.81, 1.82, 1.84, 1.93]}	0.164953	0.271412	0.563635	Zn..O_2.303	0.19837	_827c19c3-1e9b-465e-8989-decea7bd2d65_form2-BV-component_1-Zn2H2I2O8-2p	55.2276	d98312ce-2bac-40fd-a892-1be52802aa58	Zn1 H1 I1 O4	1
1312	COD	1510207	_b1c689af-6599-4c70-9037-0eb987a2817d_form2	_4063b044-f2bf-4f1c-9be7-4ff5ea0ce7f1_form2	Au1 K1 Se5	(1, -1, 1)	K1 Au1 Se5	2	0	(K4Au4Se20)2	{3: 23.893840000000008, 2: 20.480300000000007, 1: 18.06012, 0: 15.3579}	0.857137	0.0461289	3.41354	0.0235878	Au..K|Au..Se|K..Se|Se..Se	{'Se..Se': 68, 'K..Se': 40, 'Au..Se': 32, 'Au..K': 8}	{'NM..NM': 68, 'EPM..NM': 40, 'NM..TM': 32, 'EPM..TM': 8}	EPM..NM|EPM..TM|NM..NM|NM..TM	0.0541	{'K': [1.16, 1.26], 'Au': [1.25], 'Se': [1.73, 1.88, 2.07]}	0.399902	0.283528	0.31657	K..Se_3.318	0.19863	_4063b044-f2bf-4f1c-9be7-4ff5ea0ce7f1_form2-BV-component_1-K4Au4Se20-2p	43.5244	2357a9f0-a33d-41cc-96b4-c153d1c4b9a6	K1 Au1 Se5	1
1427	ICSD	108865	_e0e8a259-983d-4f69-815a-7e1be66a616d_form2	_5bb46da5-55eb-4a18-a93a-d1795e91fb80_form2	Ca2 Cu1	(0, 0, 1)	Ca2 Cu1	2	0	(Ca4Cu2)4	{3: 16.863760000000006, 2: 15.465480000000001, 1: 12.543059999999999, 0: 5.27206}	0.917084	0.116523	0.69914	0.0280231	Ca..Ca	{'Ca..Ca': 24}	{'EPM..EPM': 24}	EPM..EPM	1	{'Ca': [2.61, 2.75], 'Cu': [3.07]}	0.120628	0.252113	0.627259	Ca..Ca_3.739	0.19881	_5bb46da5-55eb-4a18-a93a-d1795e91fb80_form2-BV-component_3-Ca4Cu2-2p	62.6504	578107d1-6960-4370-9a51-c2db376a71cc	Ca2 Cu1	1
1134	COD	9013164	_6ac76092-3041-460f-b204-4682283ce40a_form2	_20fa025c-0b1b-43c5-9317-d04ebdeb6c9e_form2	Ca1 H4 O6 S1	(1, -1, 0)	Ca1 H4 S1 O6	2	0	(Ca2H8S2O12)2	{3: 24.110679999999984, 2: 23.505339999999983, 1: 21.240599999999997, 0: 19.821919999999995}	0.974893	0.03363	0.60534	0.0185785	H..H|H..O	{'H..H': 20, 'H..O': 16}	{'H..H': 20, 'H..LNM': 16}	H..H|H..LNM	0	{'Ca': [2.07], 'H': [1.05], 'S': [5.68], 'O': [1.92, 1.99, 2.15]}	0.141146	0.528064	0.33079	Ca..O_2.54	0.19937	_20fa025c-0b1b-43c5-9317-d04ebdeb6c9e_form2-BV-component_1-Ca2H8S2O12-2p	49.5987	5f7a1858-c0eb-478a-b108-2e110059f243	Ca1 H4 S1 O6	1
798	ICSD	1295	_0127d782-8b6d-40c6-a95f-174140e3e258_form2	_d1d2a25b-2d57-44b9-8f0d-663c812e9784_form2	C2 H3 Na1 O5	(0, 1, 0)	Na1 H3 C2 O5	2	0	(Na2H6C4O10)2	{3: 21.957139999999995, 2: 21.519759999999998, 1: 20.466640000000005, 0: 19.630900000000004}	0.98008	0.0312414	0.43738	0.0115056	C..O|H..H|H..O|Na..O	{'H..O': 12, 'C..O': 8, 'H..H': 4, 'Na..O': 4}	{'H..LNM': 12, 'LNM..LNM': 8, 'H..H': 4, 'EPM..LNM': 4}	EPM..LNM|H..H|H..LNM|LNM..LNM	0	{'Na': [1.28], 'H': [0.98, 1.03, 1.06], 'C': [3.82, 3.87], 'O': [1.78, 1.91, 1.98, 1.99, 2.11]}	0.18802	0.452713	0.359266	Na..O_2.364	0.19945	_d1d2a25b-2d57-44b9-8f0d-663c812e9784_form2-BV-component_1-Na2H6C4O10-2p	95.7226	be53d409-42de-45c7-9ddd-e6c60fb8d2d0	Na1 H3 C2 O5	1
537	ICSD	68484	_e9dc034c-12a8-4b88-a061-cf53855126a0_form2	_4dda41df-a80f-4716-8fd2-9487afa47f76_form2	Cl2 O4 Pb1	(1, 1, 0)	Pb1 Cl2 O4	2	0	(Pb2Cl4O8)2	{3: 13.603399999999999, 2: 13.32344, 1: 11.40456, 0: 9.723519999999999}	0.97942	0.011665	0.27996	0.00760181	Cl..Cl|Cl..O	{'Cl..O': 32, 'Cl..Cl': 16}	{'LNM..NM': 32, 'NM..NM': 16}	LNM..NM|NM..NM	0	{'Pb': [1.64], 'Cl': [2.54], 'O': [1.72]}	0.0721569	0.494572	0.433271	Pb..O_2.673	0.1996	_4dda41df-a80f-4716-8fd2-9487afa47f76_form2-BV-component_1-Pb2Cl4O8-2p	23.4308	45f1b73f-5546-4039-ac69-1a95a472bb0b	Pb1 Cl2 O4	1
1392	ICSD	75941	_22a5d13e-4d4e-4c6c-964e-99e4b6164cd7_form2	_a27ca8b6-9bbb-450e-9eeb-01197a316e1e_form2	Ag1 H2 O4 V1	(0, 0, 1)	V1 Ag1 H2 O4	2	0	(V2Ag2H4O8)4	{3: 30.833999999999993, 2: 29.51351999999999, 1: 27.859079999999995, 0: 21.742399999999996}	0.957175	0.08253	0.66024	0.0264977	H..O	{'H..O': 32}	{'H..LNM': 32}	H..LNM	0	{'V': [4.36], 'Ag': [1.11], 'H': [1.1], 'O': [1.75, 1.91, 1.93, 2.11]}	0.145242	0.181975	0.672784	Ag..O_2.419	0.20001	_a27ca8b6-9bbb-450e-9eeb-01197a316e1e_form2-BV-component_3-V2Ag2H4O8-2p	98.3594	48d01f10-b64c-471c-849b-3bace6c971a1	V1 Ag1 H2 O4	1
1081	COD	1509389	_291a372b-7df8-4f06-869b-9dc6251132f3_form2	_c6938e6a-0a30-487f-9705-44fcfdeba805_form2	Ag1 I1 O3	(1, 0, 0)	Ag1 I1 O3	2	0	(Ag4I4O12)4	{3: 44.64839999999998, 2: 43.20036000000002, 1: 34.57928, 0: 33.547079999999994}	0.967568	0.0452513	0.72402	0.0175351	I..O|O..O	{'O..O': 32, 'I..O': 32}	{'LNM..LNM': 32, 'LNM..NM': 32}	LNM..LNM|LNM..NM	0	{'Ag': [1.47, 1.5], 'I': [4.19, 4.2], 'O': [1.76, 1.78, 1.8, 1.81, 1.9, 1.91]}	0.130439	0.776582	0.0929799	Ag..Ag_3.128	0.20112	_c6938e6a-0a30-487f-9705-44fcfdeba805_form2-BV-component_3-Ag4I4O12-2p	52.6579	035f55a2-858a-4712-bbf8-47a71100256b	Ag1 I1 O3	1
191	ICSD	95411	_2d16d746-2701-4807-bd24-da56f5ffff4b_form2	_77043a40-2799-40bd-9352-52b9bc2b1754_form2	H2 O4 S1	(0, 0, 1)	H2 S1 O4	2	0	(H2S1O4)4	{3: 16.034879999999998, 2: 15.8734, 0: 15.017839999999998}	0.989929	0.0100925	0.08074	0.00423194	H..O|O..O	{'O..O': 16, 'H..O': 16}	{'LNM..LNM': 16, 'H..LNM': 16}	H..LNM|LNM..LNM	0	{'H': [0.99], 'S': [5.81], 'O': [2.06, 2.07]}	0.158774	0.841226		H..O_1.602	0.20119	_77043a40-2799-40bd-9352-52b9bc2b1754_form2-BV-component_3-H2S1O4-2p	7.63735	3afe1854-7a37-45b1-b032-c122270f7015	H2 S1 O4	1
1034	COD	7226305	_3fe75cb6-cfb5-4e6b-ad4e-e0ed0b640e18_form2	_8447373b-13f1-46aa-86d5-5ae93b00aed5_form2	Ag1 O7 Se2 Ta1	(1, 1, 0)	Ta1 Ag1 Se2 O7	2	0	(Ta2Ag2Se4O14)2	{3: 28.18810000000002, 2: 27.258340000000018, 1: 25.243620000000018, 0: 14.667899999999994}	0.967016	0.0332057	0.92976	0.0163665	O..O|O..Se	{'O..Se': 32, 'O..O': 24}	{'LNM..NM': 32, 'LNM..LNM': 24}	LNM..LNM|LNM..NM	0	{'Ta': [5.15], 'Ag': [1.0], 'Se': [3.69], 'O': [1.91, 2.14, 2.17]}	0.0687682	0.149016	0.782216	Ag..O_2.416	0.20181	_8447373b-13f1-46aa-86d5-5ae93b00aed5_form2-BV-component_1-Ta2Ag2Se4O14-2p	37.1682	e924a1d0-e442-4ee1-9481-ea5bc733002f	Ta1 Ag1 Se2 O7	1
960	ICSD	245907	_648f6bac-a62e-4e4f-8d20-494bb8d8f08f_form2	_6c043036-c67e-495b-8412-28ce331c8046_form2	O4 S1 Sn1	(0, 1, 0)	Sn1 S1 O4	2	0	(Sn4S4O16)2	{3: 30.486789999999996, 2: 29.76757999999999, 1: 28.30738, 0: 27.23251999999999}	0.976409	0.0359605	0.71921	0.0145997	O..O|O..Sn|Sn..Sn	{'O..O': 20, 'O..Sn': 16, 'Sn..Sn': 4}	{'LNM..LNM': 20, 'ENM..LNM': 16, 'ENM..ENM': 4}	ENM..ENM|ENM..LNM|LNM..LNM	0.1	{'Sn': [1.54], 'S': [5.65], 'O': [1.92, 1.97, 1.98, 2.05, 2.11]}	0.221005	0.448703	0.330292	Sn..O_2.54	0.20221	_6c043036-c67e-495b-8412-28ce331c8046_form2-BV-component_1-Sn4S4O16-2p	35.2443	eaa2492a-b01a-4a9a-8cb3-5494b60d8396	Sn1 S1 O4	1
357	ICSD	414261	_d6268646-4013-4de9-a2b1-0145945430c1_form2	_877b6877-e985-4c75-b665-1d53e3413f1f_form2	Al1 Bi1 Cl6	(1, 0, -2)	Al1 Bi1 Cl6	2	0	(Al4Bi4Cl24)2	{3: 22.82639000000001, 2: 21.61766, 0: 19.868380000000005}	0.947047	0.0163342	1.20873	0.00567314	Al..Cl|Bi..Cl|Cl..Cl	{'Cl..Cl': 132, 'Al..Cl': 8, 'Bi..Cl': 8}	{'NM..NM': 132, 'ENM..NM': 16}	ENM..NM|NM..NM	0	{'Al': [2.76], 'Bi': [2.63], 'Cl': [0.95, 0.96, 0.97, 1.01, 1.04, 1.09]}	0.408629	0.591371		Bi..Cl_3.051	0.20227	_877b6877-e985-4c75-b665-1d53e3413f1f_form2-BV-component_1-Al4Bi4Cl24-2p	16.5246	c8d1dd12-d52b-43af-93c2-2b40f59228c1	Al1 Bi1 Cl6	1
29	COD	1010319	_8c33b6a8-9f34-43d9-90c5-acf9a1a97dc9_form2	_cfa15ba3-3da0-4817-b2b7-760ea150f1be_form2	Ge1 I2	(0, 0, 1)	Ge1 I2	2	0	(Ge1I2)2	{3: 1.4056800000000003, 2: 1.3677000000000004, 0: 0.03798}	0.972981	0.03798	0.03798	0.00258433	I..I	{'I..I': 2}	{'NM..NM': 2}	NM..NM	0	{'Ge': [1.27], 'I': [0.77]}	0.0277692	0.972231		Ge..I_3.091	0.20242	_cfa15ba3-3da0-4817-b2b7-760ea150f1be_form2-BV-component_1-Ge1I2-2p	13.328	165aacdb-77f3-40ff-b5e9-163f999fbad0	Ge1 I2	1
1598	ICSD	411163	_190a3934-4420-44c2-a1b5-c3359db3dfe4_form2	_4d4960de-b05c-4ce7-8e52-0b93421401ed_form2	H4 Na1 O8 P1 S1	(0, 0, 1)	Na1 P1 H4 S1 O8	2	0	(Na2P2H8S2O16)2	{3: 31.286019999999994, 2: 29.85373999999999, 1: 28.873539999999995, 0: 27.735859999999995}	0.95422	0.0550877	1.43228	0.038556	H..Na|H..O|Na..O|O..O	{'O..O': 20, 'Na..O': 20, 'H..O': 8, 'H..Na': 4}	{'LNM..LNM': 20, 'EPM..LNM': 20, 'H..LNM': 8, 'EPM..H': 4}	EPM..H|EPM..LNM|H..LNM|LNM..LNM	0	{'Na': [1.2], 'P': [4.54], 'H': [0.96, 0.98, 1.0], 'S': [5.64], 'O': [1.83, 1.91, 1.96, 1.97, 2.04, 2.11, 2.13]}	0.403441	0.2761	0.320459	H..O_1.599	0.20264	_4d4960de-b05c-4ce7-8e52-0b93421401ed_form2-BV-component_1-Na2P2H8S2O16-2p	46.8252	234c76b3-e6e9-42cc-ae47-deb2521782fb	Na1 P1 H4 S1 O8	1
1066	COD	9009175	_907d36e6-883b-432a-8322-35532e8384a4_form2	_d56d0e99-4f7e-4c50-9bdd-e123e9169583_form2	Br1 F1 Pb1	(0, 0, 1)	Pb1 Br1 F1	2	0	(Pb2Br2F2)2	{3: 3.6650400000000003, 2: 3.3566400000000014, 0: 0.21824}	0.915854	0.0514	0.3084	0.0172428	Br..Br|Br..Pb	{'Br..Br': 8, 'Br..Pb': 4}	{'NM..NM': 8, 'ENM..NM': 4}	ENM..NM|NM..NM	0	{'Pb': [1.72], 'Br': [1.07], 'F': [0.87]}	0.0894743	0.910526		Pb..Br_3.231	0.20269	_d56d0e99-4f7e-4c50-9bdd-e123e9169583_form2-BV-component_1-Pb2Br2F2-2p	30.5093	52ff1ba3-ef6d-48b1-91e3-ab3516b39883	Pb1 Br1 F1	1
137	ICSD	172338	_1c8fda3a-3bf8-46ec-b034-5f49d0ea8613_form2	_a5e6015a-6d68-48bd-a02b-f1fe042c98f7_form2	Ba1 C2 F6 O6 S2	(1, 1, 0)	Ba1 C2 S2 O6 F6	2	0	(Ba2C4S4O12F12)2	{3: 39.089740000000006, 2: 38.91575999999999, 1: 36.720479999999995, 0: 35.61807999999999}	0.995549	0.00724917	0.17398	0.00374487	F..F	{'F..F': 48}	{'LNM..LNM': 48}	LNM..LNM	0	{'Ba': [2.04], 'C': [3.59], 'S': [5.45], 'O': [2.04, 2.05, 2.06], 'F': [1.09, 1.1, 1.13]}	0.0501144	0.632343	0.317543	Ba..O_2.865	0.20277	_a5e6015a-6d68-48bd-a02b-f1fe042c98f7_form2-BV-component_1-Ba2C4S4O12F12-2p	9.98165	7645a792-6083-4c48-bda2-81e7fd9bc4ea	Ba1 C2 S2 O6 F6	1
436	ICSD	55064	_b2c9e05c-86d5-4518-a497-0fcfad9686fa_form2	_82937246-f6ac-4990-80c9-1d7a9e707508_form2	H3 I1 Li1 N1	(0, 0, 1)	Li1 H3 I1 N1	2	0	(Li2H6I2N2)2	{3: 8.86854, 2: 8.70232, 1: 8.214100000000002, 0: 7.74422}	0.981257	0.0118729	0.16622	0.00631963	H..H|H..I|H..Li	{'H..H': 16, 'H..I': 8, 'H..Li': 4}	{'H..H': 16, 'H..NM': 8, 'EPM..H': 4}	EPM..H|H..H|H..NM	0	{'Li': [1.09], 'H': [1.23, 1.24, 1.26], 'I': [0.77], 'N': [3.27]}	0.14784	0.434236	0.417924	Li..I_2.81	0.20288	_82937246-f6ac-4990-80c9-1d7a9e707508_form2-BV-component_1-Li2H6I2N2-2p	22.3419	8831b1e7-1983-4e43-b5b2-264e4d65c04f	Li1 H3 I1 N1	1
1607	ICSD	22364	_3be13f01-5807-4a65-9881-98e6425bb79c_form2	_1cf47612-a28b-4dac-b5a3-1a933e8939b1_form2	Cl2 Cu1 K2 O4 S1	(0, 0, 1)	K2 Cu1 S1 Cl2 O4	2	0	(K4Cu2S2Cl4O8)4	{3: 41.284759999999956, 2: 37.59967999999998, 1: 34.665799999999976, 0: 33.03619999999998}	0.91074	0.0575794	1.84254	0.0397535	Cl..Cu|Cl..K|Cl..O	{'Cl..O': 64, 'Cl..K': 48, 'Cl..Cu': 16}	{'LNM..NM': 64, 'EPM..NM': 48, 'NM..TM': 16}	EPM..NM|LNM..NM|NM..TM	0	{'K': [1.26, 1.43], 'Cu': [1.65], 'S': [5.62], 'Cl': [1.0, 1.24], 'O': [1.98, 2.0, 2.24]}	0.446754	0.355684	0.197562	K..O_2.691	0.20342	_1cf47612-a28b-4dac-b5a3-1a933e8939b1_form2-BV-component_3-K4Cu2S2Cl4O8-2p	83.8162	7b1dde3c-b59b-4596-924c-1d74d29eff8d	K2 Cu1 S1 Cl2 O4	1
1633	ICSD	251041	_f0b7b39b-eed4-468f-b796-a4c7b7cd7a3a_form2	_556ebbf2-c4f8-43fe-b73c-2c9e32037733_form2	H6 Li2 O6 Pt1	(0, 0, 1)	Li2 H6 Pt1 O6	2	0	(Li2H6Pt1O6)2	{3: 11.687940000000003, 2: 10.56774, 0: 8.12862}	0.904158	0.046675	1.1202	0.0444796	H..H|H..Li|H..O	{'H..O': 24, 'H..Li': 12, 'H..H': 12}	{'H..LNM': 24, 'EPM..H': 12, 'H..H': 12}	EPM..H|H..H|H..LNM	0	{'Li': [1.19], 'H': [1.03], 'Pt': [3.49], 'O': [1.78]}	0.314723	0.685277		Li..O_2.055	0.20345	_556ebbf2-c4f8-43fe-b73c-2c9e32037733_form2-BV-component_1-Li2H6Pt1O6-2p	56.4611	1a79393d-a6b2-4ec9-817b-d0fb0ce638ba	Li2 H6 Pt1 O6	1
1038	COD	7226304	_0f88af36-8a22-4ed5-a7e2-ea855005577d_form2	_37504528-8e4d-4016-a4e1-dc93e458e8c3_form2	Ag1 Nb1 O7 Se2	(1, 1, 0)	Nb1 Ag1 Se2 O7	2	0	(Nb2Ag2Se4O14)2	{3: 28.024939999999958, 2: 27.095499999999966, 1: 25.05645999999998, 0: 14.684220000000009}	0.966835	0.0331943	0.92944	0.0164045	O..O|O..Se	{'O..Se': 32, 'O..O': 24}	{'LNM..NM': 32, 'LNM..LNM': 24}	LNM..LNM|LNM..NM	0	{'Nb': [5.05], 'Ag': [1.02], 'Se': [3.69], 'O': [1.91, 2.12, 2.16]}	0.0696694	0.152843	0.777487	Ag..O_2.412	0.20356	_37504528-8e4d-4016-a4e1-dc93e458e8c3_form2-BV-component_1-Nb2Ag2Se4O14-2p	37.0545	1ca88366-e776-4163-9006-6899381231da	Nb1 Ag1 Se2 O7	1
477	COD	2310632	_014f961b-8370-4960-b277-d03f334ae480_form2	_b6c5a641-52b3-4ad9-aeec-d241bc630dc4_form2	As1 Na1 O2	(0, 1, 0)	Na1 As1 O2	2	0	(Na4As4O8)4	{3: 28.483800000000027, 2: 28.002560000000027, 1: 22.50976000000002, 0: 16.704200000000004}	0.983105	0.0200517	0.24062	0.00683336	As..As|As..Na|As..O	{'As..O': 16, 'As..Na': 16, 'As..As': 16}	{'LNM..MTL': 16, 'EPM..MTL': 16, 'MTL..MTL': 16}	EPM..MTL|LNM..MTL|MTL..MTL	0	{'Na': [0.95], 'As': [2.58], 'O': [1.78, 1.8]}	0.0408537	0.466298	0.492849	Na..O_2.356	0.20399	_b6c5a641-52b3-4ad9-aeec-d241bc630dc4_form2-BV-component_3-Na4As4O8-2p	16.2825	4ad6ee0a-3862-423f-bc69-0bcc55886c12	Na1 As1 O2	1
439	ICSD	187853	_9a6a265a-5374-4b6e-9e06-aeaaafa3592d_form2	_87d4d213-dc8c-4b1b-9add-865810c9cfd7_form2	B1 H6 Li1 O1	(1, 0, 0)	Li1 B1 H6 O1	2	0	(Li4B4H24O4)2	{3: 25.631299999999968, 2: 25.248159999999977, 0: 23.31667999999998}	0.985052	0.0147362	0.38314	0.00636367	H..H	{'H..H': 52}	{'H..H': 52}	H..H	0	{'Li': [1.19], 'B': [3.19], 'H': [0.99, 1.0, 1.06, 1.15, 1.22], 'O': [2.01]}	0.16553	0.83447		Li..H_1.94	0.20413	_87d4d213-dc8c-4b1b-9add-865810c9cfd7_form2-BV-component_1-Li4B4H24O4-2p	21.5463	1cf71bec-231c-4a82-b477-cfe15e49c089	Li1 B1 H6 O1	1
1130	COD	4103810	_f1d86247-3532-4472-bfaa-4d485a095daa_form2	_f52782ae-7a62-4e56-8256-4bd8123a5d72_form2	C1 K1 N7	(1, 0, 0)	K1 C1 N7	2	0	(K4C4N28)2	{3: 55.22543000000001, 2: 54.28684000000001, 0: 50.96524}	0.983004	0.0260719	0.93859	0.018504	K..N|N..N	{'N..N': 56, 'K..N': 16}	{'LNM..LNM': 56, 'EPM..LNM': 16}	EPM..LNM|LNM..LNM	0	{'K': [1.37], 'C': [3.9], 'N': [2.62, 2.95, 3.05, 3.1, 3.12, 3.15, 4.33]}	0.220316	0.779684		K..N_2.828	0.20436	_f52782ae-7a62-4e56-8256-4bd8123a5d72_form2-BV-component_1-K4C4N28-2p	23.8734	c3268c51-aa62-4cdd-8898-64f0a7e4b04f	K1 C1 N7	1
1001	ICSD	261112	_9ae4811f-f19b-45b5-a335-3e083226ce3f_form2	_f1d6511c-7674-4250-b4ad-0b1cdd24696a_form2	C4 K2 N4 Pd1 S4	(0, 1, 0)	K2 Pd1 C4 S4 N4	2	0	(K2Pd1C4S4N4)4	{3: 39.114639999999966, 2: 37.70299999999997, 1: 35.06879999999998, 0: 34.18995999999998}	0.96391	0.0441138	0.70582	0.0154256	C..C|C..K|K..S|N..S	{'N..S': 24, 'K..S': 24, 'C..C': 8, 'C..K': 8}	{'LNM..NM': 24, 'EPM..NM': 24, 'LNM..LNM': 8, 'EPM..LNM': 8}	EPM..LNM|EPM..NM|LNM..LNM|LNM..NM	0	{'K': [1.41], 'Pd': [1.96], 'C': [3.65, 3.67], 'S': [2.16, 2.35], 'N': [2.6, 2.66]}	0.286646	0.534898	0.178456	K..N_2.827	0.20473	_f1d6511c-7674-4250-b4ad-0b1cdd24696a_form2-BV-component_3-K2Pd1C4S4N4-2p	24.1602	f5b33306-2dd5-4c8c-90e7-8bdb53c59509	K2 Pd1 C4 S4 N4	1
1646	COD	1512513	_e48d7b23-e56a-4236-b024-32d255940b8e_form2	_ba6542a9-b3dc-4ec4-bbe2-77e806a71b9c_form2	In1	(1, 1, -1)	In1	2	0	(In1)2	{3: 0.9036599999999999, 2: 0.4095, 0: 0}	0.453157	0.12354	0.49416	0.0460466	In..In	{'In..In': 8}	{'ENM..ENM': 8}	ENM..ENM	1	{'In': [1.81]}	0.546843	0.453157		In..In_3.276	0.20475	_ba6542a9-b3dc-4ec4-bbe2-77e806a71b9c_form2-BV-component_1-In1-2p	64.4972	626b47da-66a5-4532-b83f-3a44220f0cf2	In1	1
1121	ICSD	260372	_df6a476d-35fc-453c-a1fc-79a0dcf2b94d_form2	_29a50ee3-6014-4ba3-8c11-e7a947c96393_form2	C3 O4 Tl2	(1, -1, -2)	Tl2 C3 O4	2	0	(Tl4C6O8)2	{3: 22.298200000000012, 2: 20.722540000000006, 1: 19.593140000000002, 0: 19.087500000000002}	0.929337	0.0450189	1.57566	0.0183819	C..C|C..O|C..Tl|O..O|O..Tl|Tl..Tl	{'O..Tl': 20, 'C..Tl': 16, 'O..O': 16, 'Tl..Tl': 10, 'C..C': 4, 'C..O': 4}	{'ENM..LNM': 36, 'LNM..LNM': 24, 'ENM..ENM': 10}	ENM..ENM|ENM..LNM|LNM..LNM	0.1429	{'Tl': [1.23, 1.26], 'C': [3.79, 3.81, 4.1], 'O': [1.95, 1.99, 2.04, 2.06]}	0.490753	0.351761	0.157486	Tl..O_2.711	0.20516	_29a50ee3-6014-4ba3-8c11-e7a947c96393_form2-BV-component_1-Tl4C6O8-2p	23.5226	f8e6d48c-ae45-4d06-a658-ec5a796c7353	Tl2 C3 O4	1
1476	ICSD	40746	_9b89605f-f249-4642-9d25-8676fb825d3a_form2	_f55453db-1971-42ad-98c2-a177ce843fa4_form2	Cl3 Cu1 H4 Li1 O2	(0, 0, 1)	Li1 Cu1 H4 Cl3 O2	2	0	(Li2Cu2H8Cl6O4)4	{3: 29.56952000000002, 2: 25.475759999999994, 1: 23.97887999999999, 0: 22.932839999999995}	0.861555	0.063965	2.04688	0.0306674	Cl..Cl|Cl..H|Cl..Li|Cu..O|H..H	{'Cl..H': 80, 'Cl..Li': 24, 'H..H': 8, 'Cl..Cl': 8, 'Cu..O': 8}	{'H..NM': 80, 'EPM..NM': 24, 'H..H': 8, 'NM..NM': 8, 'LNM..TM': 8}	EPM..NM|H..H|H..NM|LNM..TM|NM..NM	0	{'Li': [1.13], 'Cu': [1.71], 'H': [1.08, 1.19], 'Cl': [1.01, 1.1, 1.13], 'O': [1.9, 2.0]}	0.616839	0.225547	0.157615	H..Cl_2.175	0.2052	_f55453db-1971-42ad-98c2-a177ce843fa4_form2-BV-component_3-Li2Cu2H8Cl6O4-2p	35.3901	7aeecba1-ccda-4bac-81ca-a98282227ccc	Li1 Cu1 H4 Cl3 O2	1
241	COD	8102982	_9a60d6bf-6a6c-4c5a-a7a8-6ca0e298c3c6_form2	_8e6f8d0b-874c-47d4-a3c3-5c9896d6f7f7_form2	Cl6 Li1 W1	(1, 1, 1)	Li1 W1 Cl6	2	0	(Li4W4Cl24)2	{3: 25.91697000000004, 2: 25.31214000000002, 0: 22.412910000000025}	0.976663	0.0168008	0.60483	0.00465966	Cl..Cl	{'Cl..Cl': 72}	{'NM..NM': 72}	NM..NM	0	{'Li': [1.18, 1.21], 'W': [4.66, 4.7], 'Cl': [1.17, 1.18, 1.19]}	0.172608	0.827392		Li..Cl_2.496	0.20544	_8e6f8d0b-874c-47d4-a3c3-5c9896d6f7f7_form2-BV-component_1-Li4W4Cl24-2p	17.6508	d0635ada-8c53-4381-9d3f-cbd7fe73b98e	Li1 W1 Cl6	1
1360	ICSD	657394	_83b45321-cd2a-41ef-a9f5-2d478d839b3b_form2	_7139cc3f-472d-4299-9710-618bdfdfa76e_form2	Cu3 K3 Se8 Ta2	(1, 1, 0)	K3 Ta2 Cu3 Se8	2	0	(K6Ta4Cu6Se16)2	{3: 44.39206000000002, 2: 42.279560000000004, 1: 36.135720000000006, 0: 31.259439999999994}	0.952413	0.0754464	2.1125	0.0252861	K..Se|K..Ta|Se..Se	{'Se..Se': 24, 'K..Se': 24, 'K..Ta': 8}	{'NM..NM': 24, 'EPM..NM': 24, 'EPM..TM': 8}	EPM..NM|EPM..TM|NM..NM	0.1429	{'K': [1.35, 1.93], 'Ta': [6.92], 'Cu': [2.47, 2.54], 'Se': [2.11, 2.19, 2.22, 2.34]}	0.160859	0.46783	0.371311	K..Se_3.305	0.20552	_7139cc3f-472d-4299-9710-618bdfdfa76e_form2-BV-component_1-K6Ta4Cu6Se16-2p	26.1409	abe80e72-cf81-41a2-b06f-3983aeca5ba1	K3 Ta2 Cu3 Se8	1
1183	COD	2105347	_61979994-fffa-40c2-9431-3fe7507c29c3_form2	_9df91c8d-b114-4ffc-b755-4162aa8742bf_form2	Ag1 N1 O3	(1, 1, 1)	Ag1 N1 O3	2	0	(Ag1N1O3)4	{3: 10.741480000000006, 2: 9.790439999999997, 0: 8.3854}	0.911461	0.047552	0.47552	0.019981	Ag..N|Ag..O|O..O	{'O..O': 24, 'Ag..O': 12, 'Ag..N': 4}	{'LNM..LNM': 24, 'LNM..TM': 16}	LNM..LNM|LNM..TM	0	{'Ag': [1.11], 'N': [4.18], 'O': [1.79]}	0.403654	0.596346		Ag..O_2.409	0.20563	_9df91c8d-b114-4ffc-b755-4162aa8742bf_form2-BV-component_3-Ag1N1O3-2p	47.5059	8324586a-0007-445e-877d-ae992b593f94	Ag1 N1 O3	1
1257	ICSD	79986	_8b3f1125-0739-4e89-aa00-0b8b0fb30030_form2	_7ea647aa-161b-41f1-aaae-abcea6a4ed94_form2	H12 N6 Rb2 Sn1	(0, 0, 1)	Rb2 Sn1 H12 N6	2	0	(Rb2Sn1H12N6)2	{3: 22.25370000000002, 2: 21.41862000000002, 0: 16.03752}	0.962475	0.034795	0.83508	0.0220264	H..H|H..Rb	{'H..H': 24, 'H..Rb': 24}	{'H..H': 24, 'EPM..H': 24}	EPM..H|H..H	0	{'Rb': [2.88], 'Sn': [3.81], 'H': [1.34, 1.52], 'N': [2.8]}	0.13434	0.86566		Rb..H_2.845	0.20575	_7ea647aa-161b-41f1-aaae-abcea6a4ed94_form2-BV-component_1-Rb2Sn1H12N6-2p	21.6504	3e3d58cf-9f9f-4338-9c35-94934f7a6500	Rb2 Sn1 H12 N6	1
1165	ICSD	188065	_b9b42dc8-4cdb-466f-b006-979cd13a14e6_form2	_9d6876c5-8b3d-427d-8d38-62bc1ce9d19d_form2	Ag1 I1 O3	(0, 0, 1)	Ag1 I1 O3	2	0	(Ag4I4O12)4	{3: 45.681640000000016, 2: 44.32700000000005, 0: 36.066879999999955}	0.970346	0.0423325	0.67732	0.0194943	I..O|O..O	{'O..O': 32, 'I..O': 32}	{'LNM..LNM': 32, 'LNM..NM': 32}	LNM..LNM|LNM..NM	0	{'Ag': [1.7], 'I': [4.23], 'O': [1.74, 1.8, 1.96]}	0.140892	0.859108		Ag..O_2.408	0.20601	_9d6876c5-8b3d-427d-8d38-62bc1ce9d19d_form2-BV-component_3-Ag4I4O12-2p	61.6553	85317a5a-04fd-40f0-bbb1-2b56ac567bde	Ag1 I1 O3	1
1240	ICSD	86778	_cd83734a-5b6b-4ca2-a1b6-060832f02695_form2	_4be58a14-9ad5-4812-8f9d-defd6b49253f_form2	H4 O8 P2 Pb1	(0, -1, 1)	P2 H4 Pb1 O8	2	0	(P4H8Pb2O16)2	{3: 29.95870000000001, 2: 28.880980000000005, 1: 28.35483000000001, 0: 27.15117000000001}	0.964026	0.0598733	1.07772	0.0215287	H..H|H..O|H..Pb|O..O	{'H..O': 24, 'H..H': 6, 'H..Pb': 4, 'O..O': 2}	{'H..LNM': 24, 'H..H': 6, 'ENM..H': 4, 'LNM..LNM': 2}	ENM..H|H..H|H..LNM|LNM..LNM	0	{'P': [4.51, 4.63], 'H': [0.9, 0.96, 0.97, 0.99], 'Pb': [1.75], 'O': [1.75, 1.86, 1.89, 1.93, 1.94, 1.99]}	0.383868	0.187407	0.428726	H..O_1.59	0.2067	_4be58a14-9ad5-4812-8f9d-defd6b49253f_form2-BV-component_1-P4H8Pb2O16-2p	55.82	c1139575-ec2f-4c8e-b85a-4bbf15c2323d	P2 H4 Pb1 O8	1
983	ICSD	2232	_29188b32-002d-421f-ae7c-993ea736f635_form2	_23e7a5d7-0a07-4dc5-9cac-a9af7f5767b1_form2	Cu1 I2 O6	(0, 0, 1)	Cu1 I2 O6	2	0	(Cu2I4O12)2	{3: 21.493639999999992, 2: 21.015939999999997, 1: 19.460519999999985, 0: 16.399219999999993}	0.977775	0.0298562	0.4777	0.0150118	I..O|O..O	{'O..O': 16, 'I..O': 16}	{'LNM..LNM': 16, 'LNM..NM': 16}	LNM..LNM|LNM..NM	0	{'Cu': [1.84], 'I': [4.22, 4.28], 'O': [1.74, 1.88, 1.93, 1.94]}	0.0937693	0.305318	0.600912	I..O_2.55	0.20685	_23e7a5d7-0a07-4dc5-9cac-a9af7f5767b1_form2-BV-component_1-Cu2I4O12-2p	47.929	2d3c7f95-3d0e-4227-8b8d-33ed45e95c6d	Cu1 I2 O6	1
1361	ICSD	2332	_00396ec3-8e52-4126-b21d-a8ff9d205b68_form2	_7f37cf5d-888b-4395-a7a2-4ad1a6bbd8d3_form2	Be1 H6 K1 N3	(1, 0, 0)	K1 Be1 H6 N3	2	0	(K8Be8H48N24)4	{3: 187.7977199999997, 2: 179.63631999999978, 0: 170.95007999999984}	0.956542	0.0370973	4.0807	0.0253022	Be..H|Be..K|H..H|H..K|H..N|K..N	{'H..H': 280, 'H..K': 96, 'Be..H': 16, 'H..N': 16, 'K..N': 16, 'Be..K': 16}	{'H..H': 280, 'EPM..H': 96, 'ENM..H': 16, 'H..LNM': 16, 'EPM..LNM': 16, 'ENM..EPM': 16}	ENM..EPM|ENM..H|EPM..H|EPM..LNM|H..H|H..LNM	0.0364	{'K': [3.78, 4.23], 'Be': [2.44, 2.66], 'H': [1.12, 1.15, 1.21, 1.24, 1.27, 1.28, 1.34, 1.35, 1.36, 1.39, 1.42], 'N': [2.88, 2.9, 2.91, 2.95]}	0.484424	0.515576		K..Be_3.188	0.20687	_7f37cf5d-888b-4395-a7a2-4ad1a6bbd8d3_form2-BV-component_3-K8Be8H48N24-2p	29.2053	48330455-bda5-4079-bda1-c31b0f9ae95c	K1 Be1 H6 N3	1
1526	ICSD	40780	_53fad3e6-b702-45af-8e8f-621e397ae66d_form2	_d57b1536-67c3-4920-b579-7175cfc97168_form2	Fe1 K1 Se2	(1, -1, 0)	K1 Fe1 Se2	2	0	(K2Fe2Se4)2	{3: 13.309739999999996, 2: 12.145559999999998, 1: 9.128279999999998, 0: 3.9161399999999995}	0.912532	0.145522	1.16418	0.0336642	K..K|K..Se|Se..Se	{'K..Se': 8, 'Se..Se': 4, 'K..K': 4}	{'EPM..NM': 8, 'NM..NM': 4, 'EPM..EPM': 4}	EPM..EPM|EPM..NM|NM..NM	0.25	{'K': [2.62], 'Fe': [5.26], 'Se': [2.71]}	0.123933	0.321206	0.554861	K..Se_3.302	0.20727	_d57b1536-67c3-4920-b579-7175cfc97168_form2-BV-component_1-K2Fe2Se4-2p	33.8514	991e0cd1-66b0-4945-bd6b-73f5741272dc	K1 Fe1 Se2	1
155	ICSD	411688	_a392f333-b637-4715-9420-666d002c1c1d_form2	_5c5b3e98-4be1-4ff8-8a4d-639011d17df2_form2	Cl19 Li1 Nb6	(0, 0, 1)	Li1 Nb6 Cl19	2	0	(Li2Nb12Cl38)2	{3: 56.42921999999993, 2: 55.677959999999956, 1: 53.027799999999964, 0: 46.12853999999998}	0.986687	0.0144473	0.75126	0.00390157	Cl..Cl	{'Cl..Cl': 104}	{'NM..NM': 104}	NM..NM	0	{'Li': [1.2], 'Nb': [5.21, 5.28], 'Cl': [1.03, 1.05, 1.07, 1.09, 1.1, 1.37, 1.4, 1.87]}	0.072933	0.25728	0.669787	Li..Cl_2.492	0.20731	_5c5b3e98-4be1-4ff8-8a4d-639011d17df2_form2-BV-component_1-Li2Nb12Cl38-2p	17.2441	2bdbcb55-8873-4db3-ad80-f42f458f600c	Li1 Nb6 Cl19	1
1344	ICSD	133	_4f81d215-9043-45a4-a0f3-16b90107e0a1_form2	_d0466594-bd73-4d62-8b9e-43f19f7e635b_form2	Ca1 H6 O9 P2	(0, 0, 1)	Ca1 P2 H6 O9	2	0	(Ca2P4H12O18)2	{3: 34.659079999999996, 2: 33.86981999999999, 1: 32.19381000000003, 0: 30.73236000000002}	0.977228	0.0493288	0.78926	0.0245298	H..H|H..O|O..O	{'H..O': 16, 'H..H': 12, 'O..O': 4}	{'H..LNM': 16, 'H..H': 12, 'LNM..LNM': 4}	H..H|H..LNM|LNM..LNM	0	{'Ca': [2.0], 'P': [4.52, 4.56], 'H': [0.96, 0.97, 0.98, 1.0, 1.08], 'O': [1.73, 1.86, 1.93, 1.95, 1.96, 1.98, 1.99, 2.01, 2.04]}	0.200997	0.426822	0.372181	H..O_1.588	0.20737	_d0466594-bd73-4d62-8b9e-43f19f7e635b_form2-BV-component_1-Ca2P4H12O18-2p	82.2112	e812be5a-7e5d-411a-b0be-713320ae875d	Ca1 P2 H6 O9	1
1311	ICSD	81297	_2064b85a-1208-4ae7-ac5a-cc3722174275_form2	_3969f52e-b500-489b-8a5b-7cfc97a1d073_form2	K1 P1 Se5 Ti1	(1, 1, 0)	K1 Ti1 P1 Se5	2	0	(K2Ti2P2Se10)2	{3: 19.0854, 2: 17.93898, 1: 17.248800000000003, 0: 13.307280000000002}	0.939932	0.057321	1.14642	0.0235865	K..P|K..Se|Se..Se	{'K..Se': 20, 'Se..Se': 12, 'K..P': 8}	{'EPM..NM': 28, 'NM..NM': 12}	EPM..NM|NM..NM	0	{'K': [1.08], 'Ti': [3.42], 'P': [4.62], 'Se': [1.92, 1.96, 1.98, 2.04]}	0.198407	0.119447	0.682146	K..Se_3.301	0.20785	_3969f52e-b500-489b-8a5b-7cfc97a1d073_form2-BV-component_1-K2Ti2P2Se10-2p	54.1206	84240aaf-f031-49b1-b5cf-2201178ccc69	K1 Ti1 P1 Se5	1
1313	ICSD	82262	_4732771c-cb2d-4db9-9c75-929d3dbb522a_form2	_7f91e863-e910-4b92-acc4-9d5484c5bae5_form2	K1 P1 S5 Ti1	(1, 1, 0)	K1 Ti1 P1 S5	2	0	(K2Ti2P2S10)2	{3: 19.02757999999999, 2: 17.969259999999995, 1: 17.351580000000006, 0: 13.738900000000003}	0.94438	0.066145	1.05832	0.0235888	K..S|S..S	{'K..S': 20, 'S..S': 12}	{'EPM..NM': 20, 'NM..NM': 12}	EPM..NM|NM..NM	0	{'K': [1.07], 'Ti': [3.4], 'P': [4.77], 'S': [1.87, 1.92, 1.98]}	0.20011	0.116793	0.683097	K..S_3.171	0.20819	_7f91e863-e910-4b92-acc4-9d5484c5bae5_form2-BV-component_1-K2Ti2P2S10-2p	58.2151	28d05e24-0431-4c4b-ad3f-92ab8c8633e3	K1 Ti1 P1 S5	1
1198	ICSD	200025	_18ab145d-4657-4320-9018-656fc112c075_form2	_2ac6c1f6-3869-4cb7-86bf-ea6b743b157a_form2	C4 Fe1 K2 O4	(1, 1, 0)	K2 Fe1 C4 O4	2	0	(K4Fe2C8O8)2	{3: 24.883569999999988, 2: 24.23589, 0: 21.425990000000002}	0.973972	0.04048	0.64768	0.0204417	C..O|K..O|O..O	{'C..O': 16, 'O..O': 8, 'K..O': 8}	{'LNM..LNM': 24, 'EPM..LNM': 8}	EPM..LNM|LNM..LNM	0	{'K': [1.0], 'Fe': [3.33], 'C': [2.76], 'O': [2.11]}	0.187322	0.812678		K..O_2.682	0.20852	_2ac6c1f6-3869-4cb7-86bf-ea6b743b157a_form2-BV-component_1-K4Fe2C8O8-2p	28.4186	9a11ed81-facd-46c8-9afc-2436f64293d4	K2 Fe1 C4 O4	1
735	COD	2310568	_cf14e8a2-6e45-4f3c-a950-7b22e0a6d259_form2	_20b5271e-0740-4d80-b65e-907c08b5e111_form2	Na1 O2 S1	(0, 1, 0)	Na1 S1 O2	2	0	(Na4S4O8)2	{3: 15.791400000000005, 2: 15.406540000000001, 1: 13.292740000000004, 0: 12.456400000000004}	0.975629	0.0320717	0.38486	0.0104069	Na..S|O..S	{'O..S': 16, 'Na..S': 8}	{'LNM..NM': 16, 'EPM..NM': 8}	EPM..NM|LNM..NM	0	{'Na': [1.13], 'S': [2.97], 'O': [1.87, 1.93]}	0.1154	0.633823	0.250777	Na..O_2.348	0.20855	_20b5271e-0740-4d80-b65e-907c08b5e111_form2-BV-component_1-Na4S4O8-2p	21.3884	9a0bbb55-4092-40fa-917b-bbbede6524ac	Na1 S1 O2	1
1041	ICSD	237529	_9c7bc758-9e2c-438a-a013-08bdc44f5ea7_form2	_8d074795-1533-4c89-8d4a-02a716f740e8_form2	C2 F1 K1 O6 Pb2	(0, 0, 1)	K1 Pb2 C2 O6 F1	2	0	(K1Pb2C2O6F1)4	{3: 25.252219999999955, 2: 24.43441999999997, 0: 17.13071999999999}	0.967615	0.0314538	0.4089	0.0165395	C..C|O..O|O..Pb	{'O..O': 24, 'O..Pb': 24, 'C..C': 4}	{'LNM..LNM': 28, 'ENM..LNM': 24}	ENM..LNM|LNM..LNM	0	{'K': [1.41], 'Pb': [1.63], 'C': [3.91], 'O': [1.97], 'F': [0.93]}	0.100696	0.899304		K..O_2.682	0.2089	_8d074795-1533-4c89-8d4a-02a716f740e8_form2-BV-component_3-K1Pb2C2O6F1-2p	44.9726	eb96a1a8-570f-459d-8cb9-ae7e778385a6	K1 Pb2 C2 O6 F1	1
53	ICSD	648055	_03ab9bf4-484b-4886-903c-c02f083a8830_form2	_3c1c9c43-7070-4f5d-8394-8ea3223089b9_form2	P1 S3 Sn1	(1, 1, 1)	Sn1 P1 S3	2	0	(Sn2P2S6)2	{3: 10.965319999999998, 2: 10.85039, 0: 8.09795}	0.989519	0.01277	0.11493	0.00298111	S..S	{'S..S': 18}	{'NM..NM': 18}	NM..NM	0	{'Sn': [1.37], 'P': [4.46], 'S': [1.7]}	0.040082	0.959918		Sn..S_2.99	0.20894	_3c1c9c43-7070-4f5d-8394-8ea3223089b9_form2-BV-component_1-Sn2P2S6-2p	19.4459	9e7ea91b-0711-492f-881e-0d581ada6300	Sn1 P1 S3	1
1261	ICSD	1386	_1dc5713b-e117-432e-a5b0-d0426b617dec_form2	_a5c55ea7-abcd-44f0-8316-4b403f7fb59c_form2	B5 H4 Na1 O10	(1, 0, 0)	Na1 B5 H4 O10	2	0	(Na4B20H16O40)2	{3: 80.72876000000002, 2: 78.41737999999998, 0: 75.56687999999997}	0.971369	0.0608258	2.31138	0.0221023	H..H|H..O|O..O	{'H..O': 32, 'H..H': 28, 'O..O': 16}	{'H..LNM': 32, 'H..H': 28, 'LNM..LNM': 16}	H..H|H..LNM|LNM..LNM	0	{'Na': [1.02], 'B': [2.91, 2.93, 3.01, 3.02], 'H': [0.95, 0.98, 1.0, 1.07], 'O': [1.96, 1.97, 1.98, 1.99, 2.01, 2.02, 2.03, 2.16]}	0.447779	0.552221		Na..O_2.346	0.20974	_a5c55ea7-abcd-44f0-8316-4b403f7fb59c_form2-BV-component_1-Na4B20H16O40-2p	56.0574	edb80d20-dda6-447a-9ae6-3fc99b8b62a2	Na1 B5 H4 O10	1
652	COD	5000117	_a96b78e7-d7e7-4278-90aa-977f0e1b884c_form2	_5056fe1e-2fbe-4cfe-bf24-13ba9b22e6f6_form2	C3 H3 K1 O3	(0, 0, 1)	K1 H3 C3 O3	2	0	(K4H12C12O12)2	{3: 44.97179999999998, 2: 44.76057999999998, 1: 42.28498, 0: 40.894759999999984}	0.995303	0.00621235	0.21122	0.0092891	C..H|H..H|H..O	{'H..H': 40, 'H..O': 20, 'C..H': 8}	{'H..H': 40, 'H..LNM': 28}	H..H|H..LNM	0	{'K': [1.26], 'H': [1.22, 1.24, 1.27], 'C': [3.72, 3.79, 3.8, 4.12], 'O': [1.86, 1.92, 2.08]}	0.0518072	0.607205	0.340988	K..O_2.679	0.21022	_5056fe1e-2fbe-4cfe-bf24-13ba9b22e6f6_form2-BV-component_1-K4H12C12O12-2p	16.2006	88fb31a9-26ff-4b92-b5f6-6d26158db92d	K1 H3 C3 O3	1
1167	ICSD	69598	_e63650d9-e8a9-49dc-b3a7-5f94a1078c15_form2	_c7b3368b-55f8-4c0f-b7e9-f26fa87cf101_form2	Ca1 H4 O6 Se1	(1, -1, 0)	Ca1 H4 Se1 O6	2	0	(Ca2H8Se2O12)2	{3: 23.351010000000002, 2: 22.687830000000005, 1: 20.721970000000002, 0: 20.04201}	0.9716	0.0368433	0.66318	0.0195345	H..H|H..O	{'H..H': 20, 'H..O': 16}	{'H..H': 20, 'H..LNM': 16}	H..H|H..LNM	0	{'Ca': [2.0], 'H': [1.04, 1.05], 'Se': [5.51], 'O': [1.86, 1.89, 2.07]}	0.200417	0.594095	0.205488	Ca..O_2.52	0.21053	_c7b3368b-55f8-4c0f-b7e9-f26fa87cf101_form2-BV-component_1-Ca2H8Se2O12-2p	42.6727	159599d2-2e25-40f9-806f-76d5deb12891	Ca1 H4 Se1 O6	1
1272	ICSD	157072	_266910db-8577-4b7a-8266-904a39df1e8f_form2	_6db5b650-a068-49bb-b49d-f454105a5105_form2	Ca1 H2 K2 O9 S2	(0, 0, 1)	K2 Ca1 H2 S2 O9	2	0	(K4Ca2H4S4O18)2	{3: 40.42986000000002, 2: 39.433340000000015, 1: 37.27568000000002, 0: 34.17576000000002}	0.975352	0.0553622	0.99652	0.0223671	H..O|K..O|O..O	{'H..O': 16, 'K..O': 16, 'O..O': 4}	{'H..LNM': 16, 'EPM..LNM': 16, 'LNM..LNM': 4}	EPM..LNM|H..LNM|LNM..LNM	0	{'K': [2.83], 'Ca': [2.0], 'H': [1.15], 'S': [5.61, 5.7], 'O': [1.99, 2.05, 2.08, 2.1, 2.17, 2.19, 2.36]}	0.159339	0.344999	0.495662	Ca..O_2.519	0.21108	_6db5b650-a068-49bb-b49d-f454105a5105_form2-BV-component_1-K4Ca2H4S4O18-2p	49.1391	f6fcbb79-df04-4900-9c8f-7aa72e16ab51	K2 Ca1 H2 S2 O9	1
1494	ICSD	91738	_ac09ae6b-3355-4ccc-86e0-45d5c8a5236a_form2	_5b2b7512-817f-44f8-b527-318a303910de_form2	As1 Cl4 H1 O4 Pb4	(1, 0, 0)	As1 H1 Pb4 Cl4 O4	2	0	(As4H4Pb16Cl16O16)2	{3: 44.21514000000001, 2: 41.490279999999956, 1: 37.25571999999998, 0: 35.35878000000001}	0.938373	0.0486582	2.72486	0.0314427	Cl..Cl|Cl..H|Cl..O|Cl..Pb|Pb..Pb	{'Cl..Pb': 48, 'Cl..Cl': 32, 'Cl..O': 16, 'Pb..Pb': 8, 'Cl..H': 8}	{'ENM..NM': 48, 'NM..NM': 32, 'LNM..NM': 16, 'ENM..ENM': 8, 'H..NM': 8}	ENM..ENM|ENM..NM|H..NM|LNM..NM|NM..NM	0.0714	{'As': [2.71], 'H': [0.99], 'Pb': [1.62, 1.8, 1.88, 1.89], 'Cl': [0.77, 0.8, 0.91, 0.92], 'O': [1.78, 1.87, 1.89, 2.02]}	0.307673	0.478138	0.21419	Pb..Cl_3.055	0.21128	_5b2b7512-817f-44f8-b527-318a303910de_form2-BV-component_1-As4H4Pb16Cl16O16-2p	90.9549	2d573203-7f34-4ed9-bcd7-b143bf2fe237	As1 H1 Pb4 Cl4 O4	1
815	ICSD	422909	_ef301047-b30b-4933-ae7f-4189ba90f52a_form2	_699ba273-d6ee-4b5f-81f0-180d863e4f69_form2	Au1 Li1 O14 S4	(1, 0, 0)	Li1 Au1 S4 O14	2	0	(Li1Au1S4O14)2	{3: 26.96647000000001, 2: 26.360440000000008, 1: 25.78342000000001, 0: 25.358060000000012}	0.977527	0.0189384	0.60603	0.0117536	Au..O|Li..O|O..O	{'O..O': 56, 'Au..O': 4, 'Li..O': 4}	{'LNM..LNM': 56, 'LNM..TM': 4, 'EPM..LNM': 4}	EPM..LNM|LNM..LNM|LNM..TM	0	{'Li': [1.13], 'Au': [2.35], 'S': [5.41, 5.54], 'O': [1.86, 2.02, 2.04, 2.08, 2.09, 2.12]}	0.376788	0.358752	0.26446	Li..O_2.041	0.21132	_699ba273-d6ee-4b5f-81f0-180d863e4f69_form2-BV-component_1-Li1Au1S4O14-2p	30.0616	a193f9e7-4ceb-44d5-9aca-d0060f22ba55	Li1 Au1 S4 O14	1
1157	COD	1011046	_c3646ff0-d9e1-47b5-9d53-ff669e8eddc8_form2	_583e9eb7-7d52-4b7a-bc7d-2a41be66757b_form2	Cl1 F1 Pb1	(0, 0, 1)	Pb1 Cl1 F1	2	0	(Pb2Cl2F2)2	{3: 3.604479999999996, 2: 3.277079999999997, 0: 0.2776}	0.909169	0.0545667	0.3274	0.0191975	Cl..Cl|Cl..Pb	{'Cl..Cl': 8, 'Cl..Pb': 4}	{'NM..NM': 8, 'ENM..NM': 4}	ENM..NM|NM..NM	0	{'Pb': [1.72], 'Cl': [0.97], 'F': [0.92]}	0.0984105	0.901589		Pb..F_2.56	0.2114	_583e9eb7-7d52-4b7a-bc7d-2a41be66757b_form2-BV-component_1-Pb2Cl2F2-2p	37.3429	876eee87-dfe1-4673-aaea-1f9ce0b6ec8a	Pb1 Cl1 F1	1
1114	ICSD	100854	_478dd89d-e9e7-4d80-8dad-2795e6d1e16a_form2	_0ac2d493-6965-4f88-b471-964b4d536b2b_form2	B1 H2 Li1 O4	(1, 0, 0)	Li1 B1 H2 O4	2	0	(Li4B4H8O16)2	{3: 27.566139999999997, 2: 26.84915999999999, 1: 24.787079999999996, 0: 23.067280000000004}	0.973991	0.0512129	0.71698	0.018176	H..H|H..O	{'H..H': 20, 'H..O': 8}	{'H..H': 20, 'H..LNM': 8}	H..H|H..LNM	0	{'Li': [1.24], 'B': [3.01], 'H': [0.96, 0.98], 'O': [1.79, 1.84, 1.85, 1.98]}	0.159369	0.458356	0.382275	Li..O_2.04	0.21173	_0ac2d493-6965-4f88-b471-964b4d536b2b_form2-BV-component_1-Li4B4H8O16-2p	42.9705	c658d3d7-ee1b-484e-b66f-7b77d7bcc2b7	Li1 B1 H2 O4	1
866	COD	8100940	_85bfde5a-96db-44a5-8d00-0116653e38aa_form2	_064d8edb-c075-4d06-9cb3-d078a6a98c16_form2	C6 Cu1 H12 O6	(0, 1, 1)	Cu1 H12 C6 O6	2	0	(Cu1H12C6O6)2	{3: 25.60134, 2: 25.02286, 1: 24.264720000000004, 0: 23.308480000000003}	0.977404	0.0222492	0.57848	0.0128481	H..H|H..O	{'H..H': 36, 'H..O': 16}	{'H..H': 36, 'H..LNM': 16}	H..H|H..LNM	0	{'Cu': [1.85], 'H': [1.03, 1.07, 1.12, 1.13, 1.18, 1.23], 'C': [3.94, 4.06, 4.09], 'O': [1.79, 1.98, 1.99]}	0.252296	0.330653	0.417051	H..O_1.578	0.21208	_064d8edb-c075-4d06-9cb3-d078a6a98c16_form2-BV-component_1-Cu1H12C6O6-2p	28.3188	4fe9c1af-2f4c-433d-a2e0-4178de3d2f86	Cu1 H12 C6 O6	1
1635	ICSD	402578	_04da21f3-e411-4e7c-bdd9-5fd5d04ed251_form2	_ced1369e-94d8-4e75-a923-506547f25385_form2	Cu1 Hf1 Na1 Se3	(1, 0, 0)	Na1 Hf1 Cu1 Se3	2	0	(Na2Hf2Cu2Se6)4	{3: 28.157839999999975, 2: 24.588039999999967, 1: 22.89255999999997, 0: 14.138600000000004}	0.873222	0.089245	1.7849	0.0447402	Cu..Na|Na..Se|Se..Se	{'Na..Se': 32, 'Se..Se': 24, 'Cu..Na': 24}	{'EPM..NM': 32, 'NM..NM': 24, 'EPM..TM': 24}	EPM..NM|EPM..TM|NM..NM	0.3	{'Na': [1.53], 'Hf': [4.19], 'Cu': [2.27], 'Se': [1.93, 1.99, 2.18]}	0.254636	0.12094	0.624425	Cu..Cu_2.696	0.21301	_ced1369e-94d8-4e75-a923-506547f25385_form2-BV-component_3-Na2Hf2Cu2Se6-2p	56.81	9558b503-1d58-409f-85f4-c0e865f5ffa0	Na1 Hf1 Cu1 Se3	1
288	COD	2234203	_34f7290b-3892-4cb3-ba95-28d888d8be53_form2	_5a4e31ed-021b-4b67-9b2e-ea2a0b8ba5fa_form2	C5 H9 N1 O2 Pb1 S1	(0, 0, 1)	H9 Pb1 C5 S1 N1 O2	2	0	(H18Pb2C10S2N2O4)2	{3: 42.77759, 2: 42.58296999999999, 1: 41.61311999999999, 0: 40.76580999999999}	0.99545	0.009731	0.19462	0.00510121	H..H|H..O	{'H..H': 32, 'H..O': 8}	{'H..H': 32, 'H..LNM': 8}	H..H|H..LNM	0	{'H': [1.12, 1.16, 1.17, 1.19, 1.2, 1.26, 1.28, 1.31, 1.34], 'Pb': [2.2], 'C': [3.89, 3.92, 4.01, 4.02, 4.2], 'S': [2.2], 'N': [3.33], 'O': [1.72, 1.93]}	0.0967402	0.482086	0.421174	Pb..O_2.649	0.21327	_5a4e31ed-021b-4b67-9b2e-ea2a0b8ba5fa_form2-BV-component_1-H18Pb2C10S2N2O4-2p	12.0865	264a03fc-50bd-468e-ab4b-86d6c691694b	H9 Pb1 C5 S1 N1 O2	1
612	COD	1001468	_23e5c8d7-70b5-42e4-bc34-4d678e895f88_form2	_dc10fbc9-4404-41ad-813f-663c68349162_form2	Na1 O5 P1 V1	(1, 0, -1)	Na1 V1 P1 O5	2	0	(Na2V2P2O10)2	{3: 18.15396, 2: 17.8008, 1: 17.058339999999998, 0: 15.956679999999995}	0.980546	0.02943	0.35316	0.00867742	Na..O|O..O	{'O..O': 16, 'Na..O': 8}	{'LNM..LNM': 16, 'EPM..LNM': 8}	EPM..LNM|LNM..LNM	0	{'Na': [0.91], 'V': [4.4], 'P': [3.81], 'O': [1.69, 1.77, 1.79, 1.83, 1.94]}	0.160726	0.3379	0.501374	Na..O_2.339	0.21366	_dc10fbc9-4404-41ad-813f-663c68349162_form2-BV-component_1-Na2V2P2O10-2p	38.4324	b6136b58-4b0c-41d9-988a-19a96a7cbf9c	Na1 V1 P1 O5	1
1506	ICSD	184359	_b0418763-f15d-4843-ae9c-5dd2b25f6289_form2	_c7a5c118-4462-4784-a522-caa5d9c061eb_form2	Ca3 Zn1	(1, -1, 0)	Ca3 Zn1	2	0	(Ca6Zn2)2	{3: 7.376900000000001, 2: 6.04404, 1: 2.21576, 0: 0.4028}	0.81932	0.111072	1.33286	0.0327194	Ca..Ca|Ca..Zn	{'Ca..Ca': 20, 'Ca..Zn': 4}	{'EPM..EPM': 20, 'EPM..TM': 4}	EPM..EPM|EPM..TM	1	{'Ca': [1.77, 2.02], 'Zn': [1.57]}	0.191116	0.548928	0.259956	Ca..Zn_3.154	0.21383	_c7a5c118-4462-4784-a522-caa5d9c061eb_form2-BV-component_1-Ca6Zn2-2p	65.2595	5c92bf1e-35af-4700-b2b2-c7d493813814	Ca3 Zn1	1
543	COD	8102737	_6aa909b1-acb0-4b53-9d8d-757ddf21f615_form2	_68016e50-73d4-4ff2-8b3e-e209832b78f9_form2	C4 Cu1 H6 O6	(1, 0, -2)	Cu1 H6 C4 O6	2	0	(Cu2H12C8O12)2	{3: 36.065800000000024, 2: 35.36870000000002, 0: 34.19344000000001}	0.980671	0.0205029	0.6971	0.0077354	Cu..O|H..H|H..O|O..O	{'H..H': 28, 'H..O': 24, 'O..O': 8, 'Cu..O': 8}	{'H..H': 28, 'H..LNM': 24, 'LNM..LNM': 8, 'LNM..TM': 8}	H..H|H..LNM|LNM..LNM|LNM..TM	0	{'Cu': [1.84], 'H': [1.0, 1.21, 1.26], 'C': [3.94, 3.95], 'O': [1.79, 1.87, 2.11]}	0.372311	0.627689		H..O_1.574	0.21387	_68016e50-73d4-4ff2-8b3e-e209832b78f9_form2-BV-component_1-Cu2H12C8O12-2p	57.8676	c9a4255c-2c96-41cc-af8b-1c2ff20590ad	Cu1 H6 C4 O6	1
1606	ICSD	14170	_4881d02d-dfe9-450c-92f5-0fbfc350ff88_form2	_973be34c-5c05-45e4-b9db-7b4ad23a0fb0_form2	Cl3 H4 K1 Mn1 O2	(1, 1, 0)	K1 Mn1 H4 Cl3 O2	2	0	(K2Mn2H8Cl6O4)2	{3: 17.995989999999992, 2: 15.624249999999996, 1: 14.658739999999996, 0: 13.726659999999995}	0.868207	0.079058	2.37174	0.0395335	Cl..H|Cl..K|H..H|H..K|H..O|K..O	{'Cl..H': 28, 'H..K': 12, 'Cl..K': 8, 'H..H': 4, 'H..O': 4, 'K..O': 4}	{'H..NM': 28, 'EPM..H': 12, 'EPM..NM': 8, 'H..H': 4, 'H..LNM': 4, 'EPM..LNM': 4}	EPM..H|EPM..LNM|EPM..NM|H..H|H..LNM|H..NM	0	{'K': [1.44], 'Mn': [3.04], 'H': [1.15, 1.16, 1.17, 1.22], 'Cl': [1.32, 1.39, 1.82], 'O': [2.07, 2.08]}	0.55553	0.22615	0.21832	H..Cl_2.153	0.21398	_973be34c-5c05-45e4-b9db-7b4ad23a0fb0_form2-BV-component_1-K2Mn2H8Cl6O4-2p	44.8543	649c2b6e-9d0c-48ce-a371-6aa1eddba5ba	K1 Mn1 H4 Cl3 O2	1
1006	COD	4319802	_c88eab02-6dfe-402e-925c-9d40027e98d4_form2	_ede0c99f-56c0-4c46-a9b0-dd7c20d83f33_form2	Cl2 O6 Pb3 Se2	(0, 0, 1)	Pb3 Se2 Cl2 O6	2	0	(Pb3Se2Cl2O6)4	{3: 24.98315999999999, 2: 23.787939999999995, 1: 19.743599999999997, 0: 17.958420000000007}	0.952159	0.0314532	0.59761	0.015625	Cl..Cl|Cl..O|Cl..Pb|Cl..Se|O..O|O..Se|Pb..Se	{'Cl..O': 24, 'Cl..Se': 16, 'Cl..Cl': 8, 'O..Se': 8, 'Pb..Se': 8, 'Cl..Pb': 8, 'O..O': 4}	{'LNM..NM': 32, 'NM..NM': 24, 'ENM..NM': 16, 'LNM..LNM': 4}	ENM..NM|LNM..LNM|LNM..NM|NM..NM	0	{'Pb': [1.53, 1.76], 'Se': [3.58], 'Cl': [0.83], 'O': [1.78, 1.8, 1.95]}	0.170144	0.575728	0.254128	Pb..O_2.646	0.21464	_ede0c99f-56c0-4c46-a9b0-dd7c20d83f33_form2-BV-component_3-Pb3Se2Cl2O6-2p	40.7648	9c26c037-4213-483b-9aaf-5518410629f2	Pb3 Se2 Cl2 O6	1
1777	COD	7221370	_3328d3a8-476e-47d4-87ef-28bd530c0b36_form2	_236ba3a2-d9fa-4cfc-8ba0-46129cb10aed_form2	Cu1 Na1 Se1	(0, 0, 1)	Na1 Cu1 Se1	2	0	(Na2Cu2Se2)2	{3: 6.526340000000002, 2: 2.6397000000000004, 0: 0.43022}	0.404469	0.194332	3.88664	0.231154	Cu..Na|Na..Na|Na..Se	{'Na..Se': 16, 'Cu..Na': 16, 'Na..Na': 8}	{'EPM..NM': 16, 'EPM..TM': 16, 'EPM..EPM': 8}	EPM..EPM|EPM..NM|EPM..TM	0.6	{'Na': [2.45], 'Cu': [2.19], 'Se': [1.89]}	0.63756	0.36244		Cu..Se_2.584	0.21466	_236ba3a2-d9fa-4cfc-8ba0-46129cb10aed_form2-BV-component_1-Na2Cu2Se2-2p	42.582	ae4bdc70-ab8a-4e9f-951d-33d96dacb472	Na1 Cu1 Se1	1
556	COD	7106121	_b9671a74-22e3-46c6-bb52-72e43d8a5ac3_form2	_449f0f71-2da8-44b4-bb91-e67462621a12_form2	N9 Sb1	(0, 1, 0)	Sb1 N9	2	0	(Sb2N18)2	{3: 32.26973999999998, 2: 31.944089999999992, 1: 31.18696999999999, 0: 30.59503999999999}	0.989909	0.0155071	0.32565	0.00791401	N..N|N..Sb	{'N..N': 38, 'N..Sb': 4}	{'LNM..LNM': 38, 'LNM..MTL': 4}	LNM..LNM|LNM..MTL	0	{'Sb': [2.93], 'N': [2.47, 2.54, 2.87, 2.97, 3.0, 4.33, 4.34]}	0.194453	0.452093	0.353454	Sb..N_2.683	0.21485	_449f0f71-2da8-44b4-bb91-e67462621a12_form2-BV-component_1-Sb2N18-2p	25.4567	a15d0337-b12e-4933-97c3-e15a98b4cbe6	Sb1 N9	1
1068	ICSD	12103	_56a9f582-13bd-4de6-b5a1-4130e8000b5d_form2	_88ec0fd1-c017-4e9e-b14c-799422b7ac5b_form2	H4 Hg3 O11 S2	(0, 0, 1)	Hg3 H2 S2 O10	2	-0.0069	(Hg3H2S2O10)4_(H2O1)4	{3: 42.90656000000002, 2: 40.67692000000001, 1: 38.34494000000002, 0: 36.87062000000002}	0.948035	0.0445928	0.55741	0.017297	H..Hg|H..O|Hg..O|O..O	{'H..O': 64, 'Hg..O': 16, 'O..O': 12, 'H..Hg': 8}	{'H..LNM': 64, 'LNM..TM': 16, 'LNM..LNM': 12, 'H..TM': 8}	H..LNM|H..TM|LNM..LNM|LNM..TM	0	{'Hg': [1.87, 2.01], 'H': [1.05, 1.06], 'S': [5.55], 'O': [1.85, 1.93, 1.95, 1.97, 2.0, 2.02]}	0.369394	0.386349	0.244257	Hg..O_2.506	0.215	_88ec0fd1-c017-4e9e-b14c-799422b7ac5b_form2-BV-component_3-Hg3H2S2O10-2p	77.6436	9100928f-8b2d-4f27-9357-fe46404edf4f	Hg3 H2 S2 O10	1
1069	ICSD	12103	_56a9f582-13bd-4de6-b5a1-4130e8000b5d_form2	_88ec0fd1-c017-4e9e-b14c-799422b7ac5b_form2	H4 Hg3 O11 S2		H2 O1	0	0.0069	(Hg3H2S2O10)4_(H2O1)4	{3: 42.90656000000002, 2: 40.67692000000001, 1: 38.34494000000002, 0: 36.87062000000002}	0.948035	0.0445928	0.55741		H..Hg|H..O|Hg..O|O..O	{'H..O': 64, 'Hg..O': 16, 'O..O': 12, 'H..Hg': 8}	{'H..LNM': 64, 'LNM..TM': 16, 'LNM..LNM': 12, 'H..TM': 8}	H..LNM|H..TM|LNM..LNM|LNM..TM	0	{'Hg': [1.87, 2.01], 'H': [1.05, 1.06], 'S': [5.55], 'O': [1.85, 1.93, 1.95, 1.97, 2.0, 2.02]}	0.369394	0.386349	0.244257	Hg..O_2.506	0.215		77.6436	9100928f-8b2d-4f27-9357-fe46404edf4f	Hg3 H2 S2 O10	0
896	COD	2310629	_0a70fefd-a8f5-48b3-95c8-083ec04f1f9c_form2	_d707b476-00c7-48d1-9848-848a7a9141e2_form2	K2 O5 S2	(0, 0, 1)	K2 S2 O5	2	0	(K4S4O10)2	{3: 20.134389999999993, 2: 19.563109999999995, 1: 18.227639999999994, 0: 17.174699999999998}	0.971627	0.035705	0.57128	0.0132112	K..O|O..O|O..S	{'O..S': 16, 'O..O': 8, 'K..O': 8}	{'LNM..NM': 16, 'LNM..LNM': 8, 'EPM..LNM': 8}	EPM..LNM|LNM..LNM|LNM..NM	0	{'K': [0.95, 1.36], 'S': [3.22, 4.77], 'O': [1.91, 1.99, 2.01]}	0.19302	0.45122	0.35576	K..O_2.671	0.21505	_d707b476-00c7-48d1-9848-848a7a9141e2_form2-BV-component_1-K4S4O10-2p	25.6991	f0fec8fa-dc07-49bc-8f8d-a9630d4a0090	K2 S2 O5	1
1477	COD	2208194	_381e43a6-3378-4b46-bcae-866d2da7d4d2_form2	_ba484659-1f04-4dc3-a881-ae6fe49e6832_form2	Cl1 O4 Pb1 Re1	(0, 1, 0)	Re1 Pb1 Cl1 O4	2	0	(Re2Pb2Cl2O8)2	{3: 16.573639999999994, 2: 15.791180000000002, 1: 14.04902, 0: 13.425740000000003}	0.952789	0.04347	0.78246	0.0306795	Cl..Cl|Cl..O|Cl..Pb	{'Cl..O': 20, 'Cl..Cl': 8, 'Cl..Pb': 8}	{'LNM..NM': 20, 'NM..NM': 8, 'ENM..NM': 8}	ENM..NM|LNM..NM|NM..NM	0	{'Re': [6.23], 'Pb': [1.71], 'Cl': [0.91], 'O': [1.87, 1.94, 1.97]}	0.248566	0.553436	0.197999	Pb..O_2.646	0.21507	_ba484659-1f04-4dc3-a881-ae6fe49e6832_form2-BV-component_1-Re2Pb2Cl2O8-2p	93.3621	8abb1342-afef-49ab-8ba6-5e79d2649a6c	Re1 Pb1 Cl1 O4	1
1109	ICSD	411932	_80e341ba-4f99-4de3-8633-6a4e0f4b4088_form2	_85d01894-05fa-4587-8af3-33883ac6eca0_form2	C2 K1 N3	(0, 0, 1)	K1 C2 N3	2	0	(K2C4N6)4	{3: 34.62251999999997, 2: 33.45343999999997, 1: 31.727119999999996, 0: 29.843839999999993}	0.966234	0.058454	0.58454	0.0180831	C..N|K..N|N..N	{'C..N': 16, 'K..N': 16, 'N..N': 8}	{'LNM..LNM': 24, 'EPM..LNM': 16}	EPM..LNM|LNM..LNM	0	{'K': [1.37], 'C': [3.64, 3.65], 'N': [2.57, 2.76, 3.33]}	0.244645	0.361255	0.3941	K..N_2.807	0.21579	_85d01894-05fa-4587-8af3-33883ac6eca0_form2-BV-component_3-K2C4N6-2p	29.6651	0757d063-b5cf-4a64-9d98-ea426a228931	K1 C2 N3	1
1709	ICSD	641298	_8a860246-76ee-4aa0-9c68-aad89e1467c7_form2	_607d1c78-1b44-4bd5-8294-c3edd24fc1f4_form2	K2 Pd1 Se2	(1, -1, 1)	K2 Pd1 Se2	2	0	(K2Pd1Se2)2	{3: 7.4492699999999985, 2: 5.2959499999999995, 1: 3.7182299999999997, 0: 0.73577}	0.710935	0.16564	2.15332	0.0585657	K..K|K..Se|Se..Se	{'K..Se': 16, 'K..K': 8, 'Se..Se': 2}	{'EPM..NM': 16, 'EPM..EPM': 8, 'NM..NM': 2}	EPM..EPM|EPM..NM|NM..NM	0.3077	{'K': [4.19], 'Pd': [2.56], 'Se': [1.98]}	0.320745	0.235007	0.444248	K..Pd_3.483	0.21702	_607d1c78-1b44-4bd5-8294-c3edd24fc1f4_form2-BV-component_1-K2Pd1Se2-2p	94.6854	32c966cb-9b93-4790-b637-b9b53b6e2f35	K2 Pd1 Se2	1
982	ICSD	290768	_eaf7aff1-a530-4fd6-9ef5-0586aa9339b8_form2	_ef62a48b-78a2-4bfb-88f6-5ea0ccb7ea5e_form2	B4 Ca1 H20 N2	(0, -1, 1)	Ca1 B4 H20 N2	2	0	(Ca2B8H40N4)2	{3: 45.432700000000025, 2: 44.45902000000004, 0: 42.53042000000004}	0.978569	0.0152138	0.97368	0.015008	H..H	{'H..H': 128}	{'H..H': 128}	H..H	0	{'Ca': [2.47], 'B': [3.15, 3.2], 'H': [0.95, 1.09, 1.12, 1.13, 1.17, 1.19, 1.21, 1.22, 1.23], 'N': [3.62]}	0.335488	0.664512		Ca..H_2.395	0.21735	_ef62a48b-78a2-4bfb-88f6-5ea0ccb7ea5e_form2-BV-component_1-Ca2B8H40N4-2p	95.9534	4aae945d-d2ae-4293-8b93-df92c1df5eeb	Ca1 B4 H20 N2	1
1588	ICSD	251042	_07b90cda-b948-49ca-8cfc-3b9803b2852c_form2	_47681710-2e1f-4a4b-be35-08918bd20db5_form2	H6 Na2 O6 Pt1	(0, 0, 1)	Na2 H6 Pt1 O6	2	0	(Na2H6Pt1O6)2	{3: 12.041940000000002, 2: 10.930140000000003, 0: 8.153100000000002}	0.907673	0.0617667	1.1118	0.0376998	H..H|H..Na|H..O	{'H..Na': 12, 'H..H': 12, 'H..O': 12}	{'EPM..H': 12, 'H..H': 12, 'H..LNM': 12}	EPM..H|H..H|H..LNM	0	{'Na': [1.44], 'H': [1.1], 'Pt': [3.41], 'O': [1.82]}	0.285895	0.714105		Na..O_2.332	0.21784	_47681710-2e1f-4a4b-be35-08918bd20db5_form2-BV-component_1-Na2H6Pt1O6-2p	43.7341	e1ca21e9-021a-4b51-b824-87d0e356e282	Na2 H6 Pt1 O6	1
1295	ICSD	62035	_12d08472-adff-4eda-b97d-8c1696af2b40_form2	_1433601f-20f0-406c-88f0-e205ece3509c_form2	Cl6 Cr1 Na3	(0, 0, 1)	Na3 Cr1 Cl6	2	0	(Na6Cr2Cl12)2	{3: 13.177500000000016, 2: 12.25728000000001, 0: 8.147820000000001}	0.930167	0.076685	0.92022	0.0231537	Cl..Cl|Cl..Na	{'Cl..Cl': 12, 'Cl..Na': 12}	{'NM..NM': 12, 'EPM..NM': 12}	EPM..NM|NM..NM	0	{'Na': [1.1, 1.15], 'Cr': [2.87], 'Cl': [1.16]}	0.182958	0.817042		Na..Cl_2.714	0.21795	_1433601f-20f0-406c-88f0-e205ece3509c_form2-BV-component_1-Na6Cr2Cl12-2p	42.1902	20488b71-54c8-40e3-b024-aa260d9c001b	Na3 Cr1 Cl6	1
604	COD	2221618	_11c3169c-61b6-487f-abb5-f48a308fe396_form2	_04ead7a1-19f9-45fb-a082-326645c55195_form2	Ag1 C2 Cl1 H2 N2 S2	(0, 0, 1)	Ag1 H2 C2 S2 N2 Cl1	2	0	(Ag2H4C4S4N4Cl2)4	{3: 47.16943999999998, 2: 46.60167999999999, 1: 45.33156000000002, 0: 42.69784000000001}	0.987963	0.0236567	0.28388	0.00862573	Cl..H|H..H|H..N|N..N	{'H..N': 16, 'Cl..H': 16, 'H..H': 8, 'N..N': 8}	{'H..LNM': 16, 'H..NM': 16, 'H..H': 8, 'LNM..LNM': 8}	H..H|H..LNM|H..NM|LNM..LNM	0	{'Ag': [1.17], 'H': [1.27, 1.31], 'C': [3.78, 3.93], 'S': [2.03, 2.57], 'N': [3.05, 3.62], 'Cl': [0.86]}	0.12697	0.284042	0.588988	Ag..Cl_2.653	0.2182	_04ead7a1-19f9-45fb-a082-326645c55195_form2-BV-component_3-Ag2H4C4S4N4Cl2-2p	23.331	4e2b206e-c34d-4a29-9d6f-924323dcfdb4	Ag1 H2 C2 S2 N2 Cl1	1
864	ICSD	412173	_599da9e3-b80f-4fa8-803f-ae4df5e82d22_form2	_bbe1eb42-41ed-4dd7-bbe4-b92e093ffd48_form2	H4 O6 P2 Sr1	(0, 0, 1)	Sr1 P2 H4 O6	2	0	(Sr2P4H8O12)2	{3: 26.837920000000008, 2: 26.323310000000014, 1: 24.98936000000001, 0: 23.927940000000007}	0.980825	0.0245052	0.51461	0.012796	H..H|H..O	{'H..O': 28, 'H..H': 14}	{'H..LNM': 28, 'H..H': 14}	H..H|H..LNM	0	{'Sr': [2.05], 'P': [4.48], 'H': [0.95, 1.16, 1.17], 'O': [1.81, 1.88, 1.9, 1.94, 1.96, 2.04]}	0.176843	0.458405	0.364752	Sr..O_2.667	0.21839	_bbe1eb42-41ed-4dd7-bbe4-b92e093ffd48_form2-BV-component_1-Sr2P4H8O12-2p	40.0652	b6af7df9-b7e5-42a2-bd9b-2027188df508	Sr1 P2 H4 O6	1
159	COD	8103585	_af873e0f-08c8-4ac3-9ad5-5461df481872_form2	_5802376e-772c-435c-bb61-419649ca4ed1_form2	Br2 Ge1	(1, 0, 0)	Ge1 Br2	2	0	(Ge4Br8)4	{3: 11.45215999999999, 2: 11.003499999999994, 1: 8.605399999999994, 0: 7.070319999999999}	0.960823	0.0186942	0.22433	0.0039646	Br..Br	{'Br..Br': 48}	{'NM..NM': 48}	NM..NM	0	{'Ge': [1.32], 'Br': [0.77]}	0.102391	0.547282	0.350328	Ge..Br_2.862	0.21867	_5802376e-772c-435c-bb61-419649ca4ed1_form2-BV-component_3-Ge4Br8-2p	16.458	9d403473-bf5a-45c2-ae59-82347d9878c9	Ge1 Br2	1
1185	ICSD	154092	_0cbb9b17-9df3-4d7c-8551-8d18612b4955_form2	_3b19f389-2054-420e-ad25-beb692abf869_form2	Cl6 In1 Na3	(0, 0, 1)	Na3 In1 Cl6	2	0	(Na6In2Cl12)2	{3: 12.328259999999998, 2: 11.512319999999999, 0: 7.308179999999997}	0.933815	0.067995	0.81594	0.0200611	Cl..Cl|Cl..Na	{'Cl..Cl': 12, 'Cl..Na': 12}	{'NM..NM': 12, 'EPM..NM': 12}	EPM..NM|NM..NM	0	{'Na': [1.05, 1.12], 'In': [2.73], 'Cl': [1.06]}	0.162535	0.837465		Na..Cl_2.712	0.21888	_3b19f389-2054-420e-ad25-beb692abf869_form2-BV-component_1-Na6In2Cl12-2p	42.8585	5cac3f1c-1c6c-4651-9646-850c2a648100	Na3 In1 Cl6	1
1355	COD	4002510	_f252da96-5e8a-4df4-b896-1bb8f081f314_form2	_3741baff-e473-443e-b0d2-7c4912c9b0af_form2	O3 Pb1 Se1	(1, 0, 0)	Pb1 Se1 O3	2	0	(Pb8Se8O24)2	{3: 42.096580000000095, 2: 40.286640000000084, 0: 33.31380000000004}	0.957005	0.0696131	1.80994	0.0250282	O..O|O..Pb|O..Se|Pb..Se	{'O..O': 20, 'O..Pb': 16, 'O..Se': 8, 'Pb..Se': 8}	{'LNM..LNM': 20, 'ENM..LNM': 16, 'LNM..NM': 8, 'ENM..NM': 8}	ENM..LNM|ENM..NM|LNM..LNM|LNM..NM	0	{'Pb': [1.53, 1.6], 'Se': [3.61, 3.62], 'O': [1.66, 1.76, 1.77, 1.78, 1.84, 1.88]}	0.206078	0.793922		Pb..O_2.638	0.21964	_3741baff-e473-443e-b0d2-7c4912c9b0af_form2-BV-component_1-Pb8Se8O24-2p	60.6474	21d574fb-de53-4531-939f-e6c6741c2ed8	Pb1 Se1 O3	1
1255	COD	1508414	_973e9b4d-9661-4da5-bd47-503386cbf295_form2	_fc074493-8ff4-4372-be32-9231c090fd8b_form2	Cl6 Mo1 Na3	(0, 0, 1)	Na3 Mo1 Cl6	2	0	(Na6Mo2Cl12)2	{3: 14.366940000000005, 2: 13.480260000000005, 0: 9.327479999999996}	0.938283	0.07389	0.88668	0.0220216	Cl..Cl|Cl..Na	{'Cl..Cl': 12, 'Cl..Na': 12}	{'NM..NM': 12, 'EPM..NM': 12}	EPM..NM|NM..NM	0	{'Na': [1.09, 1.14], 'Mo': [3.59], 'Cl': [1.24]}	0.175947	0.824053		Na..Cl_2.711	0.21971	_fc074493-8ff4-4372-be32-9231c090fd8b_form2-BV-component_1-Na6Mo2Cl12-2p	41.1679	dc8b8759-da8f-4968-9484-c38fc56bb5e9	Na3 Mo1 Cl6	1
1578	COD	2211231	_6d13abbc-dbcd-4521-b67d-8311cbbdbc21_form2	_884599dd-96e7-48a4-b2d8-3affb86d043a_form2	Ba1 K4 S8 V2	(1, -1, -1)	K4 Ba1 V2 S8	2	0	(K8Ba2V4S16)2	{3: 40.457779999999985, 2: 33.887099999999975, 1: 29.179379999999995, 0: 22.927419999999998}	0.837592	0.117334	6.57068	0.0370347	K..S|K..V|S..S	{'K..S': 88, 'S..S': 16, 'K..V': 8}	{'EPM..NM': 88, 'NM..NM': 16, 'EPM..TM': 8}	EPM..NM|EPM..TM|NM..NM	0.0714	{'K': [1.9, 3.47], 'Ba': [2.48], 'V': [4.72], 'S': [2.0, 2.02, 2.26]}	0.374817	0.268547	0.356636	K..V_3.715	0.21999	_884599dd-96e7-48a4-b2d8-3affb86d043a_form2-BV-component_1-K8Ba2V4S16-2p	43.1063	5fa66e1b-58e4-42cf-85f6-1033847700ac	K4 Ba1 V2 S8	1
619	ICSD	163098	_94a96e22-2d2a-4e3f-9edc-9e253d107fb7_form2	_a2b94167-8f3c-41f7-b6be-02efb7c2f73d_form2	C4 H12 N2 O8 Pb1 S4	(0, 0, 1)	H12 Pb1 C4 S4 N2 O8	2	0	(H24Pb2C8S8N4O16)4	{3: 154.04350000000022, 2: 152.84534000000022, 1: 151.54920000000027, 0: 150.2940800000002}	0.992222	0.0157653	0.59908	0.00874376	H..H|H..O	{'H..O': 96, 'H..H': 56}	{'H..LNM': 96, 'H..H': 56}	H..H|H..LNM	0	{'H': [1.19, 1.2, 1.21, 1.23, 1.32, 1.34, 1.38], 'Pb': [1.89], 'C': [4.12, 4.13, 4.14, 4.17], 'S': [5.51, 5.69, 5.83], 'N': [2.91, 2.95], 'O': [1.73, 1.75, 1.82, 1.83, 1.85, 1.88, 1.92, 1.94]}	0.319559	0.345691	0.33475	Pb..O_2.637	0.22001	_a2b94167-8f3c-41f7-b6be-02efb7c2f73d_form2-BV-component_3-H24Pb2C8S8N4O16-2p	23.9901	c1af1247-cb37-4809-841d-11a9e7425ae4	H12 Pb1 C4 S4 N2 O8	1
1399	ICSD	67886	_8d5eb648-9aa3-409f-9e72-861e38e11f30_form2	_41019566-c0a1-489d-ae9c-1ce766272112_form2	Na2 O1 S2 Ti1	(0, 1, 0)	Na2 Ti1 S2 O1	2	0	(Na4Ti2S4O2)4	{3: 23.41224, 2: 21.48468, 1: 17.52636, 0: 14.272599999999999}	0.917669	0.16063	0.96378	0.0266381	Na..S	{'Na..S': 24}	{'EPM..NM': 24}	EPM..NM	0	{'Na': [1.07, 1.19], 'Ti': [3.59], 'S': [1.84, 1.92], 'O': [1.88]}	0.210901	0.433094	0.356005	Na..Ti_3.411	0.22014	_41019566-c0a1-489d-ae9c-1ce766272112_form2-BV-component_3-Na4Ti2S4O2-2p	47.3435	a4e8bcea-637c-4d6a-9741-dac3737d080d	Na2 Ti1 S2 O1	1
454	COD	7200416	_782234e5-5229-4bad-b18c-234452b1f002_form2	_e10e5d8f-1c1f-4ba9-ac11-34ab4a049965_form2	C3 Cu1 H4 N7	(0, 1, 0)	Cu1 H4 C3 N7	2	0	(Cu2H8C6N14)2	{3: 40.77507999999999, 2: 40.465399999999995, 1: 39.718779999999995, 0: 38.896}	0.992405	0.0140764	0.30968	0.00656919	C..N|H..H|H..N|N..N	{'N..N': 20, 'H..N': 16, 'H..H': 4, 'C..N': 4}	{'LNM..LNM': 24, 'H..LNM': 16, 'H..H': 4}	H..H|H..LNM|LNM..LNM	0	{'Cu': [1.75], 'H': [1.2, 1.24, 1.26, 1.27], 'C': [3.87, 4.02, 4.15], 'N': [2.36, 2.41, 2.67, 2.75, 3.15, 4.28]}	0.164804	0.397333	0.437863	Cu..N_2.232	0.22044	_e10e5d8f-1c1f-4ba9-ac11-34ab4a049965_form2-BV-component_1-Cu2H8C6N14-2p	21.7142	3f5cdfe2-59da-48d8-aa10-fb5acc705485	Cu1 H4 C3 N7	1
446	COD	2101342	_4efe723b-74c5-478a-a455-67dd00728618_form2	_657c4a46-0598-439f-9ca7-0d6bc3e26efa_form2	H3 O4 P1	(0, 0, 1)	P1 H3 O4	2	0	(P2H6O8)4	{3: 30.906280000000024, 2: 30.55112000000002, 1: 29.582240000000006, 0: 28.175440000000016}	0.988508	0.01366	0.17758	0.00644595	H..O|O..O	{'H..O': 32, 'O..O': 20}	{'H..LNM': 32, 'LNM..LNM': 20}	H..LNM|LNM..LNM	0	{'P': [4.67], 'H': [0.97, 0.98, 1.01], 'O': [1.77, 1.94, 1.98, 1.99]}	0.130055	0.354792	0.515153	H..O_1.561	0.22045	_657c4a46-0598-439f-9ca7-0d6bc3e26efa_form2-BV-component_3-P2H6O8-2p	19.8669	710a38c9-4176-40f1-b648-95d19ccebe2d	P1 H3 O4	1
1158	ICSD	39257	_4f107ac1-966a-4ad4-a192-5d43e45d7be0_form2	_41fe4990-da23-44f0-80a1-60af6a7b6de4_form2	Bi9 I2	(0, 0, 1)	Bi9 I2	2	0	(Bi18I4)2	{3: 23.714899999999997, 2: 22.547809999999995, 1: 19.20669, 0: 10.738799999999998}	0.950787	0.0729431	1.16709	0.0191991	Bi..I|I..I	{'Bi..I': 20, 'I..I': 12}	{'ENM..NM': 20, 'NM..NM': 12}	ENM..NM|NM..NM	0	{'Bi': [2.35, 2.36, 2.37, 2.38, 2.42, 2.43, 2.44, 2.46], 'I': [0.99, 1.04]}	0.0899415	0.257483	0.652576	Bi..Bi_3.5	0.22081	_41fe4990-da23-44f0-80a1-60af6a7b6de4_form2-BV-component_1-Bi18I4-2p	39.5204	99bb1f62-71bf-4c31-beae-265ce4585f43	Bi9 I2	1
1353	COD	2200088	_f81358c9-947c-4e4f-b67d-028432494aa0_form2	_55f2f75a-182b-4010-8709-1e1cf7c4c5fb_form2	Ca1 H6 O7 P2	(1, 0, 0)	Ca1 P2 H6 O7	2	0	(Ca2P4H12O14)2	{3: 30.83839000000002, 2: 29.533940000000012, 1: 28.752480000000016, 0: 27.580100000000016}	0.9577	0.0592932	1.30445	0.0249184	Ca..O|H..H|H..O|O..O	{'H..O': 20, 'O..O': 10, 'Ca..O': 8, 'H..H': 6}	{'H..LNM': 20, 'LNM..LNM': 10, 'EPM..LNM': 8, 'H..H': 6}	EPM..LNM|H..H|H..LNM|LNM..LNM	0	{'Ca': [2.04], 'P': [4.47, 4.52], 'H': [0.97, 0.99, 1.02, 1.05, 1.15, 1.19], 'O': [1.76, 1.85, 1.9, 1.91, 1.95, 2.08]}	0.400348	0.239837	0.359815	H..O_1.559	0.22123	_55f2f75a-182b-4010-8709-1e1cf7c4c5fb_form2-BV-component_1-Ca2P4H12O14-2p	89.1198	63586dc5-5521-4c69-afe5-f55cf1e0bc39	Ca1 P2 H6 O7	1
880	ICSD	422641	_4ea747f6-3ccd-477f-9ee2-2b9d949f6bb7_form2	_69a6cfe4-88c8-479d-8dc7-d48e91043d43_form2	I2 O6 Pb3 Se2	(0, 0, 1)	Pb3 Se2 I2 O6	2	0	(Pb3Se2I2O6)4	{3: 24.50126000000002, 2: 23.474120000000017, 1: 19.496440000000014, 0: 17.785160000000005}	0.958078	0.02703	0.51357	0.0130293	I..I|I..O|I..Pb|I..Se|O..Se|Pb..Se	{'I..O': 24, 'I..Se': 16, 'I..I': 12, 'O..Se': 8, 'Pb..Se': 8, 'I..Pb': 8}	{'LNM..NM': 32, 'NM..NM': 28, 'ENM..NM': 16}	ENM..NM|LNM..NM|NM..NM	0	{'Pb': [1.47, 1.68], 'Se': [3.5], 'I': [0.92], 'O': [1.73, 1.78, 1.88]}	0.152937	0.59226	0.254803	Pb..O_2.634	0.22178	_69a6cfe4-88c8-479d-8dc7-d48e91043d43_form2-BV-component_3-Pb3Se2I2O6-2p	33.7934	ef1b32e8-0970-4c8a-9fdb-f3ad59f8f98f	Pb3 Se2 I2 O6	1
865	ICSD	404139	_0713dbed-1be0-46ee-832d-c8796762f232_form2	_91804b97-d9f2-42e8-ab04-53dc95e5f865_form2	H4 O12 S3 Sr1	(0, 0, 1)	Sr1 H4 S3 O12	2	0	(Sr2H8S6O24)2	{3: 48.397610000000014, 2: 47.780070000000016, 1: 46.426660000000005, 0: 44.664910000000006}	0.98724	0.0212945	0.61754	0.0128118	H..H|H..O|O..O	{'O..O': 28, 'H..O': 24, 'H..H': 6}	{'LNM..LNM': 28, 'H..LNM': 24, 'H..H': 6}	H..H|H..LNM|LNM..LNM	0	{'Sr': [2.22], 'H': [0.96, 0.97, 0.98, 1.21], 'S': [5.67, 5.79, 5.85], 'O': [1.89, 1.93, 1.96, 1.98, 2.0, 2.04, 2.07, 2.12, 2.15, 2.18, 2.19]}	0.165441	0.362582	0.471977	H..O_1.556	0.22267	_91804b97-d9f2-42e8-ab04-53dc95e5f865_form2-BV-component_1-Sr2H8S6O24-2p	37.7564	6f0ebcb0-c076-4118-ae5a-454edc891f1b	Sr1 H4 S3 O12	1
1535	COD	1528008	_2fe6dfdc-ccf3-4d5c-8278-caecccb1a731_form2	_3f187cca-cd75-4817-9e0f-9f89c8c5d9e6_form2	K1 O1 Tl1	(1, 1, 0)	K1 Tl1 O1	2	0	(K2Tl2O2)2	{3: 10.49355, 2: 9.7013, 1: 6.8943, 0: 1.50312}	0.924501	0.132042	0.79225	0.0343093	K..K|K..Tl|Tl..Tl	{'K..Tl': 8, 'Tl..Tl': 2, 'K..K': 2}	{'ENM..EPM': 8, 'ENM..ENM': 2, 'EPM..EPM': 2}	ENM..ENM|ENM..EPM|EPM..EPM	1	{'K': [6.04], 'Tl': [2.57], 'O': [1.88]}	0.0881215	0.312221	0.599658	K..O_2.658	0.22271	_3f187cca-cd75-4817-9e0f-9f89c8c5d9e6_form2-BV-component_1-K2Tl2O2-2p	33.2999	0d1adfd8-a3f7-4844-a9e1-5b8a69ddcb43	K1 Tl1 O1	1
353	COD	1509387	_9a6ff987-32e4-4c94-8a6f-0db77c8e97da_form2	_d9cddfb6-b65c-4051-b03f-3123154dfc56_form2	Ag1 I1	(0, 0, 1)	Ag1 I1	2	0	(Ag2I2)2	{3: 2.60424, 2: 2.4898800000000003, 0: 0}	0.956087	0.02859	0.11436	0.00566543	I..I	{'I..I': 8}	{'NM..NM': 8}	NM..NM	0	{'Ag': [1.6], 'I': [1.01]}	0.043913	0.956087		Ag..I_2.935	0.22305	_d9cddfb6-b65c-4051-b03f-3123154dfc56_form2-BV-component_1-Ag2I2-2p	20.7814	cdb6f35f-175e-4b5d-9874-dfb76f519ca8	Ag1 I1	1
1151	ICSD	246145	_0ca877df-a86a-42dc-b666-f27637254df6_form2	_bf3584a3-4b89-40a0-afc0-8cc4d78c3980_form2	Bi4 I1	(1, 1, 0)	Bi4 I1	2	0	(Bi16I4)2	{3: 21.42556999999999, 2: 20.272049999999993, 1: 17.481469999999995, 0: 7.451869999999998}	0.946162	0.072095	1.15352	0.0191195	Bi..I|I..I	{'Bi..I': 20, 'I..I': 12}	{'ENM..NM': 20, 'NM..NM': 12}	ENM..NM|NM..NM	0	{'Bi': [2.35, 2.37, 2.39, 2.43, 2.48, 2.52], 'I': [0.98, 1.04]}	0.0825494	0.199702	0.717748	Bi..Bi_3.496	0.22309	_bf3584a3-4b89-40a0-afc0-8cc4d78c3980_form2-BV-component_1-Bi16I4-2p	39.5289	07e8bf94-2927-42a2-84ec-6a958af2da3a	Bi4 I1	1
140	ICSD	23176	_d812a47e-dae6-4ead-bdb1-c36610ec999a_form2	_71426ded-e154-40d1-adcf-032cc0e0e0ee_form2	Ge1 I2	(0, 0, 1)	Ge1 I2	2	0	(Ge3I6)2	{3: 4.482030000000006, 2: 4.422660000000005, 0: 0}	0.986754	0.01979	0.05937	0.00376594	I..I	{'I..I': 6}	{'NM..NM': 6}	NM..NM	0	{'Ge': [1.34, 1.35], 'I': [0.82, 0.83]}	0.0132462	0.986754		Ge..I_3.052	0.22512	_71426ded-e154-40d1-adcf-032cc0e0e0ee_form2-BV-component_1-Ge3I6-2p	17.608	8bc200b4-5343-4a13-abb0-042844e9c94c	Ge1 I2	1
1369	ICSD	657395	_e4d987bd-c3a6-4b17-9ec3-ca2b22cf3df6_form2	_fd51300f-01a9-4b3f-b4d6-0b5f7436ed84_form2	Cu3 K3 S8 Ta2	(1, 1, 0)	K3 Ta2 Cu3 S8	2	0	(K6Ta4Cu6S16)2	{3: 44.07589999999999, 2: 42.05239999999999, 1: 35.904599999999995, 0: 30.836879999999997}	0.954091	0.0722679	2.0235	0.0256566	K..S|K..Ta|S..S	{'S..S': 24, 'K..S': 24, 'K..Ta': 8}	{'NM..NM': 24, 'EPM..NM': 24, 'EPM..TM': 8}	EPM..NM|EPM..TM|NM..NM	0.1429	{'K': [1.37, 1.87], 'Ta': [6.95], 'Cu': [2.62, 2.65], 'S': [2.03, 2.08, 2.18]}	0.152844	0.46437	0.382787	K..Ta_3.855	0.22597	_fd51300f-01a9-4b3f-b4d6-0b5f7436ed84_form2-BV-component_1-K6Ta4Cu6S16-2p	33.0436	072c836e-c8d4-4c91-82e8-a7c79533b3d0	K3 Ta2 Cu3 S8	1
1613	ICSD	2899	_a8a45cae-06d6-46d2-ab34-6b4b5bcae7d3_form2	_4b45f708-ff06-418b-adc5-22b90e8d62ec_form2	Li1 O3 V1	(1, -1, 0)	Li1 V1 O3	2	0	(Li4V4O12)2	{3: 22.601579999999995, 2: 20.300419999999995, 1: 20.445199999999993, 0: 16.39891999999999}	0.898186	0.0460232	2.30116	0.0410143	Li..O|O..O|O..V	{'O..O': 52, 'Li..O': 40, 'O..V': 8}	{'LNM..LNM': 52, 'EPM..LNM': 40, 'LNM..TM': 8}	EPM..LNM|LNM..LNM|LNM..TM	0	{'Li': [0.85, 0.99], 'V': [4.58], 'O': [1.87, 1.92, 2.01]}				Li..O_2.016	0.22608	_4b45f708-ff06-418b-adc5-22b90e8d62ec_form2-BV-component_1-Li4V4O12-2p	119.027	5d14ce31-b62c-488e-a18f-60c59fca974b	Li1 V1 O3	1
1342	ICSD	165312	_643bc4cb-2950-41f6-8f6a-f5a1df572b70_form2	_a17123b3-294d-49d2-a9b0-bd4c1502b8ca_form2	K4 P2 Pd1 S8	(1, -1, -2)	K4 P2 Pd1 S8	2	0	(K4P2Pd1S8)2	{3: 16.89452999999999, 2: 13.771610000000003, 1: 12.325970000000003, 0: 12.084790000000003}	0.815152	0.0892263	3.12292	0.0244896	K..S|Pd..S|S..S	{'K..S': 48, 'S..S': 18, 'Pd..S': 4}	{'EPM..NM': 48, 'NM..NM': 18, 'NM..TM': 4}	EPM..NM|NM..NM|NM..TM	0	{'K': [1.45, 1.6], 'P': [4.64], 'Pd': [2.34], 'S': [1.93, 1.95, 2.06, 2.09]}	0.649291	0.300565	0.0501441	K..Pd_3.468	0.22628	_a17123b3-294d-49d2-a9b0-bd4c1502b8ca_form2-BV-component_1-K4P2Pd1S8-2p	46.4743	0a3470ff-e357-4255-a371-9355bc04e5c9	K4 P2 Pd1 S8	1
999	ICSD	422640	_5fc24e70-0af4-4003-8a2c-880354bc052f_form2	_28740fda-0450-4486-996b-84412e92eef4_form2	Br2 O6 Pb3 Se2	(0, 0, 1)	Pb3 Se2 Br2 O6	2	0	(Pb3Se2Br2O6)4	{3: 25.13633999999999, 2: 23.945079999999997, 1: 19.761679999999988, 0: 17.331639999999997}	0.952608	0.0297815	0.59563	0.0153786	Br..Br|Br..O|Br..Pb|Br..Se|O..O|O..Se|Pb..Se	{'Br..O': 24, 'Br..Se': 16, 'Br..Br': 12, 'O..Se': 8, 'Pb..Se': 8, 'Br..Pb': 8, 'O..O': 4}	{'LNM..NM': 32, 'NM..NM': 28, 'ENM..NM': 16, 'LNM..LNM': 4}	ENM..NM|LNM..LNM|LNM..NM|NM..NM	0	{'Pb': [1.56, 1.79], 'Se': [3.55], 'Br': [0.95], 'O': [1.77, 1.79, 1.92]}	0.152634	0.53601	0.311356	Pb..Br_3.189	0.22651	_28740fda-0450-4486-996b-84412e92eef4_form2-BV-component_3-Pb3Se2Br2O6-2p	38.9353	e331e3a6-b804-4e55-aa3a-b1270b0dec34	Pb3 Se2 Br2 O6	1
71	COD	7100125	_93d7a1d7-3d52-462e-b3f7-f5fae4eb7c4d_form2	_b522e5a0-ba3a-412e-878c-76ff1699dfcf_form2	C2 H5 Li1 S1	(1, 0, 0)	Li1 H5 C2 S1	2	0	(Li4H20C8S4)2	{3: 37.449100000000016, 2: 37.29384000000002, 1: 34.373920000000005, 0: 33.90670000000001}	0.995854	0.00517533	0.15526	0.00318236	H..H	{'H..H': 60}	{'H..H': 60}	H..H	0	{'Li': [1.68], 'H': [1.17, 1.28, 1.29, 1.3], 'C': [3.49, 3.95], 'S': [3.16, 3.17]}	0.043829	0.824277	0.131894	Li..S_2.489	0.22703	_b522e5a0-ba3a-412e-878c-76ff1699dfcf_form2-BV-component_1-Li4H20C8S4-2p	11.2258	e5df141b-2501-4a55-bcce-2298bbec3526	Li1 H5 C2 S1	1
616	COD	2207379	_9abb3c23-e355-40c8-925e-ff7053ebbd16_form2	_b2713493-98ab-487f-a213-d8e73b0f1e78_form2	Ca1 Cl2 O4	(1, -1, 0)	Ca1 Cl2 O4	2	0	(Ca2Cl4O8)2	{3: 14.399839999999996, 2: 14.111199999999998, 1: 11.706000000000001, 0: 9.74928}	0.979955	0.0120267	0.28864	0.00873771	Cl..Cl|Cl..O	{'Cl..O': 32, 'Cl..Cl': 16}	{'LNM..NM': 32, 'NM..NM': 16}	LNM..NM|NM..NM	0	{'Ca': [1.89], 'Cl': [2.61], 'O': [1.82]}	0.0620656	0.517185	0.420749	Ca..O_2.49	0.22828	_b2713493-98ab-487f-a213-d8e73b0f1e78_form2-BV-component_1-Ca2Cl4O8-2p	25.1558	c3b16de7-d455-42c4-b5af-bb363a7e2aa7	Ca1 Cl2 O4	1
199	ICSD	2564	_64294a01-f03a-4f0b-81a3-7311e877bf1e_form2	_dfbaa20f-fde2-4aff-a315-0ef564f5a907_form2	Hg1 P1 S3	(0, 0, 1)	Hg1 P1 S3	2	0	(Hg2P2S6)2	{3: 11.757060000000003, 2: 11.603940000000001, 1: 10.92522, 0: 9.37379}	0.986976	0.0109371	0.15312	0.00432144	Hg..S|P..S|S..S	{'S..S': 20, 'P..S': 4, 'Hg..S': 4}	{'NM..NM': 24, 'NM..TM': 4}	NM..NM|NM..TM	0	{'Hg': [1.73], 'P': [4.38], 'S': [1.83, 1.87, 1.93]}	0.0642479	0.284785	0.650967	Hg..S_2.859	0.22913	_dfbaa20f-fde2-4aff-a315-0ef564f5a907_form2-BV-component_1-Hg2P2S6-2p	21.9189	b0f6eb9b-b1d3-40d6-9a39-ce30626fd2de	Hg1 P1 S3	1
24	ICSD	31320	_6fad2b96-b4bb-43ea-a969-382a4cb28633_form2	_ca0c1477-89a8-4075-b602-e6d50f618595_form2	C2 N2 Ni1 S2	(0, 0, 1)	Ni1 C2 S2 N2	2	0	(Ni1C2S2N2)2	{3: 9.83181, 2: 9.78454, 0: 8.70964}	0.995192	0.009454	0.04727	0.00244993	C..S|N..N	{'C..S': 8, 'N..N': 2}	{'LNM..NM': 8, 'LNM..LNM': 2}	LNM..LNM|LNM..NM	0	{'Ni': [2.21], 'C': [3.76], 'S': [2.13], 'N': [2.83]}	0.0421237	0.957876		Ni..S_2.551	0.22933	_ca0c1477-89a8-4075-b602-e6d50f618595_form2-BV-component_1-Ni1C2S2N2-2p	19.4856	81840e0c-8737-435f-9587-4248cda7e3a4	Ni1 C2 S2 N2	1
840	ICSD	79119	_7b2f1cdd-ff75-4c27-a695-b191dee92413_form2	_aba0e609-9a75-42ca-b675-1a5067586a3c_form2	C1 Ca1 H6 N2 O10 Re2	(0, 0, 1)	Ca1 Re2 H6 C1 N2 O10	2	0	(Ca2Re4H12C2N4O20)2	{3: 50.92875, 2: 50.14929, 1: 48.64799000000002, 0: 47.95339000000003}	0.984695	0.0433033	0.77946	0.0123679	H..H|H..O|O..O	{'H..O': 28, 'H..H': 4, 'O..O': 4}	{'H..LNM': 28, 'H..H': 4, 'LNM..LNM': 4}	H..H|H..LNM|LNM..LNM	0	{'Ca': [2.07], 'Re': [6.13, 6.15], 'H': [1.02, 1.04, 1.16, 1.2, 1.21], 'C': [4.09], 'N': [3.33, 3.37], 'O': [1.75, 1.79, 1.82, 1.89, 1.9, 1.93, 1.96, 1.98, 2.1]}	0.261972	0.504578	0.233451	Ca..O_2.485	0.2312	_aba0e609-9a75-42ca-b675-1a5067586a3c_form2-BV-component_1-Ca2Re4H12C2N4O20-2p	44.7964	13c7faa5-c702-4c5f-950c-5bd3624b6a3e	Ca1 Re2 H6 C1 N2 O10	1
1356	ICSD	191838	_61453e38-376f-4ba6-b97b-8529c8d557ca_form2	_84f73a6d-4a7e-4f12-ba89-b32c4072f6ef_form2	Al1 H4 Li1	(1, 0, -2)	Li1 Al1 H4	2	0	(Li4Al4H16)2	{3: 14.807679999999992, 2: 12.898080000000004, 1: 11.916920000000003, 0: 11.822720000000002}	0.87104	0.038192	1.9096	0.0251024	Al..H|H..H|H..Li	{'H..H': 68, 'H..Li': 24, 'Al..H': 8}	{'H..H': 68, 'EPM..H': 24, 'ENM..H': 8}	ENM..H|EPM..H|H..H	0	{'Li': [1.16], 'Al': [2.47], 'H': [0.88, 0.93, 0.96, 1.01]}	0.639741	0.328701	0.0315582	Li..H_1.892	0.23202	_84f73a6d-4a7e-4f12-ba89-b32c4072f6ef_form2-BV-component_1-Li4Al4H16-2p	49.9992	060e6e36-564a-411f-9921-04cc97e274bd	Li1 Al1 H4	1
824	ICSD	63293	_e594b0b3-458e-4d32-a5fe-9260d1ba1f94_form2	_99019f63-b88e-4006-90f9-4ee7c947d34b_form2	C1 I5 Y4	(1, 1, 0)	Y4 C1 I5	2	0	(Y4C1I5)2	{3: 15.220849999999992, 2: 14.813689999999994, 1: 13.671029999999991, 0: 3.7381100000000007}	0.97325	0.040716	0.40716	0.0119576	I..I|I..Y	{'I..I': 16, 'I..Y': 4}	{'NM..NM': 16, 'NM..TM': 4}	NM..NM|NM..TM	0	{'Y': [5.02, 5.51], 'C': [2.36], 'I': [1.14, 1.46, 1.49]}	0.0354584	0.0995111	0.86503	Y..I_3.309	0.23319	_99019f63-b88e-4006-90f9-4ee7c947d34b_form2-BV-component_1-Y4C1I5-2p	28.5519	975ac9f1-89c1-44de-9fb2-23e09ee545b0	Y4 C1 I5	1
1179	ICSD	401335	_5112e5d4-a788-43aa-bdfc-5f55976c2829_form2	_b5d7ed83-3927-46e8-80b4-24ff4a9cf9b6_form2	Br6 Na3 Sc1	(0, 0, 1)	Na3 Sc1 Br6	2	0	(Na6Sc2Br12)2	{3: 12.847499999999993, 2: 11.944739999999996, 0: 7.473539999999999}	0.929733	0.07523	0.90276	0.01994	Br..Br|Br..Na	{'Br..Br': 12, 'Br..Na': 12}	{'NM..NM': 12, 'EPM..NM': 12}	EPM..NM|NM..NM	0	{'Na': [1.13, 1.19], 'Sc': [2.65], 'Br': [1.12, 1.13]}	0.167988	0.832012		Na..Br_2.868	0.23339	_b5d7ed83-3927-46e8-80b4-24ff4a9cf9b6_form2-BV-component_1-Na6Sc2Br12-2p	36.3103	621eec9d-d96d-44bb-af25-14691c595925	Na3 Sc1 Br6	1
992	ICSD	90083	_71cfd873-2b70-4595-a251-1484aa2904f1_form2	_4bb1fb04-636d-4ae1-99a5-df8aa60a163a_form2	Hg2 Mo1 O4	(1, 0, 2)	Hg2 Mo1 O4	2	0	(Hg8Mo4O16)2	{3: 31.29315000000003, 2: 28.988720000000015, 1: 28.12347000000001, 0: 26.980720000000005}	0.92636	0.0426746	2.30443	0.015196	Hg..O|O..O	{'Hg..O': 56, 'O..O': 52}	{'LNM..TM': 56, 'LNM..LNM': 52}	LNM..LNM|LNM..TM	0	{'Hg': [1.72, 1.85], 'Mo': [5.01], 'O': [1.7, 1.73, 1.8, 1.83]}	0.534369	0.200641	0.26499	Hg..O_2.476	0.23344	_4bb1fb04-636d-4ae1-99a5-df8aa60a163a_form2-BV-component_1-Hg8Mo4O16-2p	45.6712	ce02afc4-e44d-4e91-b187-b7fb7abaf2f9	Hg2 Mo1 O4	1
1558	COD	1524708	_21d8f35d-9f2c-46ca-ad66-88787d565ccc_form2	_bf4ff4e3-2657-4188-be3d-c70a3c3fdf00_form2	Fe1 Se2 Tl1	(0, 0, 1)	Tl1 Fe1 Se2	2	0	(Tl2Fe2Se4)2	{3: 12.435320000000003, 2: 11.305690000000004, 1: 10.605369999999999, 0: 5.58324}	0.90916	0.0706019	1.12963	0.0355968	Fe..Tl|Se..Se|Se..Tl|Tl..Tl	{'Se..Tl': 12, 'Fe..Tl': 8, 'Se..Se': 6, 'Tl..Tl': 6}	{'ENM..NM': 12, 'ENM..TM': 8, 'NM..NM': 6, 'ENM..ENM': 6}	ENM..ENM|ENM..NM|ENM..TM|NM..NM	0.4375	{'Tl': [1.71], 'Fe': [5.11], 'Se': [2.67, 2.69]}	0.164859	0.102205	0.732935	Tl..Se_3.238	0.23364	_bf4ff4e3-2657-4188-be3d-c70a3c3fdf00_form2-BV-component_1-Tl2Fe2Se4-2p	47.6869	f2b85128-894e-4d2b-af3e-f942db906fa1	Tl1 Fe1 Se2	1
1564	COD	9009639	_c5d41c17-2195-4b9f-b372-a18e6d32766b_form2	_a774ebbc-4560-4d5d-8acd-a3b83cae5f29_form2	C1 K1 Li1 O3	(1, 0, 0)	K1 Li1 C1 O3	2	0	(K4Li4C4O12)2	{3: 26.34402, 2: 24.43676, 0: 20.287799999999997}	0.927602	0.136233	1.90726	0.0361198	K..O|O..O	{'K..O': 24, 'O..O': 4}	{'EPM..LNM': 24, 'LNM..LNM': 4}	EPM..LNM|LNM..LNM	0	{'K': [1.55], 'Li': [1.46], 'C': [4.01], 'O': [2.03, 2.05, 2.07]}	0.314926	0.685074		Li..O_2.003	0.23405	_a774ebbc-4560-4d5d-8acd-a3b83cae5f29_form2-BV-component_1-K4Li4C4O12-2p	69.2596	c39d633f-7616-4900-9aea-cbfa9b471bfe	K1 Li1 C1 O3	1
1394	COD	9014223	_b5da262c-58d9-46e3-81a6-1ffc49466d00_form2	_a92b8abb-9a62-4bac-9c44-8bf6ab50a449_form2	O4 Pb1 Se1	(1, 0, 0)	Pb1 Se1 O4	2	0	(Pb4Se4O16)2	{3: 29.37044000000002, 2: 27.619920000000004, 1: 24.207159999999988, 0: 24.651160000000004}	0.940399	0.0547037	1.75052	0.0265205	O..O|O..Pb	{'O..O': 32, 'O..Pb': 32}	{'LNM..LNM': 32, 'ENM..LNM': 32}	ENM..LNM|LNM..LNM	0	{'Pb': [1.7], 'Se': [5.41], 'O': [1.85, 1.87, 1.92]}				Pb..O_2.614	0.23413	_a92b8abb-9a62-4bac-9c44-8bf6ab50a449_form2-BV-component_1-Pb4Se4O16-2p	68.3578	79b7c329-bb1b-4463-85ea-c89016b81c8e	Pb1 Se1 O4	1
455	COD	2008419	_e0f0da77-69be-4803-95fd-ed50af11e1ac_form2	_5bfe60cc-88b1-45c0-a4c2-3da6d4d127a1_form2	C1 H4 O2 P1	(1, 0, -2)	P1 H4 C1 O2	2	0	(P4H16C4O8)2	{3: 34.03517999999998, 2: 33.46319999999998, 0: 32.38219999999999}	0.983194	0.0129995	0.57198	0.00658197	H..H|H..O	{'H..H': 48, 'H..O': 40}	{'H..H': 48, 'H..LNM': 40}	H..H|H..LNM	0	{'P': [4.72], 'H': [0.97, 1.14, 1.21, 1.22], 'C': [4.27], 'O': [1.64, 1.82]}	0.34603	0.65397		H..O_1.533	0.23423	_5bfe60cc-88b1-45c0-a4c2-3da6d4d127a1_form2-BV-component_1-P4H16C4O8-2p	19.1878	4dfda242-cd83-4f61-96c0-13573374c389	P1 H4 C1 O2	1
1611	ICSD	79536	_40e66951-e98e-4555-a937-09ac213ef1c6_form2	_669253d7-7a8a-4835-bef8-08a8523a1377_form2	Cu2 Na2 S4 Zr1	(0, 0, 1)	Na2 Zr1 Cu2 S4	2	0	(Na2Zr1Cu2S4)2	{3: 10.515870000000003, 2: 9.4602, 1: 7.84832, 0: 2.4839800000000003}	0.899612	0.131959	1.05567	0.0407921	Na..Na|Na..S|S..S	{'Na..S': 12, 'S..S': 2, 'Na..Na': 2}	{'EPM..NM': 12, 'NM..NM': 2, 'EPM..EPM': 2}	EPM..EPM|EPM..NM|NM..NM	0.125	{'Na': [1.72], 'Zr': [4.4], 'Cu': [2.59], 'S': [2.0, 2.01]}	0.131435	0.200685	0.66788	Cu..Cu_2.661	0.23461	_669253d7-7a8a-4835-bef8-08a8523a1377_form2-BV-component_1-Na2Zr1Cu2S4-2p	73.1391	c936c399-017c-4098-bd69-eaae0521d7de	Na2 Zr1 Cu2 S4	1
377	ICSD	280921	_f98354bb-7d09-47c1-9acb-32fc006329bf_form2	_1da76b62-254b-4a88-b89b-727da8afb527_form2	Cu1 H4 O4 P2	(0, 0, 1)	Cu1 P2 H4 O4	2	0	(Cu2P4H8O8)2	{3: 22.32739999999998, 2: 22.11839999999999, 1: 19.830180000000016, 0: 18.967500000000015}	0.990639	0.0116111	0.209	0.00583984	H..H|H..O	{'H..H': 20, 'H..O': 16}	{'H..H': 20, 'H..LNM': 16}	H..H|H..LNM	0	{'Cu': [1.76], 'P': [4.35, 4.37], 'H': [1.12, 1.13], 'O': [1.81, 1.87]}	0.0622042	0.681038	0.256758	Cu..O_2.181	0.23463	_1da76b62-254b-4a88-b89b-727da8afb527_form2-BV-component_1-Cu2P4H8O8-2p	22.2405	235b5c73-c749-4617-9270-bf8bd8e918ac	Cu1 P2 H4 O4	1
1710	COD	9015447	_c0f499eb-9fc9-4695-8516-c13a93d4c9d5_form2	_21ea46a6-28c7-4599-9081-c1edbd9124a2_form2	Li1 P1	(1, 0, -2)	Li1 P1	2	0	(Li8P8)2	{3: 18.223019999999995, 2: 15.00546, 1: 14.343169999999999, 0: 7.981780000000001}	0.823434	0.100549	3.21756	0.0588871	Li..Li|Li..P	{'Li..P': 32, 'Li..Li': 32}	{'EPM..NM': 32, 'EPM..EPM': 32}	EPM..EPM|EPM..NM	0.5	{'Li': [1.65, 1.75], 'P': [2.83, 2.87]}	0.314177	0.0646689	0.621154	Li..Li_2.772	0.23482	_21ea46a6-28c7-4599-9081-c1edbd9124a2_form2-BV-component_1-Li8P8-2p	74.771	2edce811-aa95-412c-849b-1a067f485c00	Li1 P1	1
1018	COD	2004554	_08aed116-87fc-4698-a211-97224dd46abc_form2	_2076ae70-2139-4839-bb2c-e309851530a8_form2	C5 H4 Li2 O7	(1, 1, 0)	Li2 H4 C5 O7	2	0	(Li4H8C10O14)2	{3: 39.26766000000001, 2: 38.48308, 1: 36.88576, 0: 35.838499999999996}	0.98002	0.0490362	0.78458	0.0159278	H..H|H..O	{'H..O': 24, 'H..H': 8}	{'H..LNM': 24, 'H..H': 8}	H..H|H..LNM	0	{'Li': [1.2], 'H': [1.05, 1.12], 'C': [3.79, 3.84, 3.85], 'O': [1.78, 1.86, 1.89, 2.05]}	0.228797	0.465805	0.305398	Li..O_2.002	0.23483	_2076ae70-2139-4839-bb2c-e309851530a8_form2-BV-component_1-Li4H8C10O14-2p	55.8769	5b6ad51f-77de-49d8-ad0b-ccef03ba0aaa	Li2 H4 C5 O7	1
605	ICSD	2831	_dbbdb12c-0ff3-4c62-8b92-c6cc14b7c342_form2	_774e67d3-cff0-45c4-af12-750aa6bc8e0e_form2	I2 Sn1	(1, 1, 1)	Sn1 I2	2	0	(Sn3I6)2	{3: 5.245690000000002, 2: 4.727520000000001, 1: 3.7448400000000026, 0: 1.3962700000000001}	0.90122	0.0304806	0.51817	0.00863086	I..I|I..Sn	{'I..I': 22, 'I..Sn': 12}	{'NM..NM': 22, 'ENM..NM': 12}	ENM..NM|NM..NM	0	{'Sn': [1.54, 1.7], 'I': [0.85, 0.95, 1.05]}	0.13461	0.25528	0.61011	Sn..I_3.273	0.23491	_774e67d3-cff0-45c4-af12-750aa6bc8e0e_form2-BV-component_1-Sn3I6-2p	29.2681	c28d3e81-8610-407e-9502-440699e7104c	Sn1 I2	1
719	ICSD	63294	_0fcd975c-dc5f-4d1a-8924-133870ebd4db_form2	_f304eea1-56c0-4272-97e4-f3e6af75f5e2_form2	C2 I7 Y6	(0, 0, 1)	Y6 C2 I7	2	0	(Y6C2I7)2	{3: 23.021399999999996, 2: 22.584130000000002, 1: 21.433050000000012, 0: 5.998189999999999}	0.981006	0.0336362	0.43727	0.0102069	I..I|I..Y	{'I..I': 22, 'I..Y': 4}	{'NM..NM': 22, 'NM..TM': 4}	NM..NM|NM..TM	0	{'Y': [4.91, 5.01, 5.96], 'C': [2.21], 'I': [1.17, 1.42, 1.43, 1.49]}	0.0256867	0.0676183	0.906695	Y..I_3.304	0.23596	_f304eea1-56c0-4272-97e4-f3e6af75f5e2_form2-BV-component_1-Y6C2I7-2p	27.0284	9cd2a41d-c701-45ed-9cee-50d0a301b549	Y6 C2 I7	1
1150	COD	1527565	_18bd92e7-af22-4972-acad-5f780dd22720_form2	_da465554-6a21-42d4-ad03-aef21546f76f_form2	Pb2 S4 Si1	(1, 0, -2)	Si1 Pb2 S4	2	0	(Si4Pb8S16)2	{3: 29.94807999999999, 2: 27.661699999999996, 1: 25.45243999999999, 0: 21.573840000000004}	0.923655	0.0714494	2.28638	0.0190991	Pb..S|Pb..Si|S..S	{'Pb..S': 32, 'S..S': 24, 'Pb..Si': 8}	{'ENM..NM': 32, 'NM..NM': 24, 'ENM..MTL': 8}	ENM..MTL|ENM..NM|NM..NM	0	{'Si': [3.75], 'Pb': [1.8, 1.85], 'S': [1.7, 1.85, 1.88, 1.97]}	0.273025	0.263816	0.463158	Pb..S_3.079	0.23626	_da465554-6a21-42d4-ad03-aef21546f76f_form2-BV-component_1-Si4Pb8S16-2p	36.9537	be7e8027-e6fb-4639-8e6e-1bddd5874405	Si1 Pb2 S4	1
470	ICSD	1384	_4f25a91f-c3d7-4eb6-ae08-4e8f4767f4b6_form2	_f8a30f8b-7ed5-4f29-b600-330864c7b801_form2	F1 Li1 O3 S1	(0, 0, 1)	Li1 S1 O3 F1	2	0	(Li2S2O6F2)2	{3: 14.356369999999998, 2: 14.141119999999997, 0: 13.18264}	0.985007	0.00742241	0.21525	0.00676104	F..Li|F..O|F..S|O..O	{'F..O': 32, 'O..O': 14, 'F..Li': 8, 'F..S': 4}	{'LNM..LNM': 46, 'EPM..LNM': 8, 'LNM..NM': 4}	EPM..LNM|LNM..LNM|LNM..NM	0	{'Li': [1.1], 'S': [5.65], 'O': [2.14, 2.18], 'F': [1.14]}	0.18339	0.81661		Li..O_2	0.23638	_f8a30f8b-7ed5-4f29-b600-330864c7b801_form2-BV-component_1-Li2S2O6F2-2p	16.9727	936bf375-b58f-4621-aba0-ca07ed5fb298	Li1 S1 O3 F1	1
1445	ICSD	425158	_545b8689-b70b-4a8b-afaf-66b621d13eb1_form2	_9019f183-ab0c-46e0-86bb-384cd5895c2e_form2	Ba2 Ga1 Sb1 Te5	(1, 0, 0)	Ba2 Ga1 Sb1 Te5	2	0	(Ba4Ga2Sb2Te10)4	{3: 36.71535999999999, 2: 31.104680000000002, 0: 21.474240000000005}	0.847184	0.107898	2.80534	0.0290907	Ba..Te|Sb..Te|Te..Te	{'Te..Te': 48, 'Ba..Te': 32, 'Sb..Te': 24}	{'MTL..MTL': 72, 'EPM..MTL': 32}	EPM..MTL|MTL..MTL	0	{'Ba': [1.8], 'Ga': [2.96], 'Sb': [2.64], 'Te': [1.74, 1.81, 1.9]}	0.368128	0.631872		Ba..Te_3.612	0.2372	_9019f183-ab0c-46e0-86bb-384cd5895c2e_form2-BV-component_3-Ba4Ga2Sb2Te10-2p	56.2807	7fc6c918-d9eb-45c0-8294-7ea766f48a55	Ba2 Ga1 Sb1 Te5	1
921	COD	2203719	_18b4320f-69f0-45cc-960d-25e6640c3d56_form2	_7f00ea16-c0a5-4aaa-96ec-b2249ae02e0e_form2	C4 Cl2 H4 Hg1 N2	(1, 1, 0)	Hg1 H4 C4 N2 Cl2	2	0	(Hg1H4C4N2Cl2)2	{3: 15.334819999999993, 2: 14.929279999999995, 1: 14.160379999999998, 0: 13.441559999999997}	0.973554	0.0289671	0.40554	0.0137208	C..Cl|Cl..H|H..H	{'Cl..H': 16, 'C..Cl': 8, 'H..H': 4}	{'H..NM': 16, 'LNM..NM': 8, 'H..H': 4}	H..H|H..NM|LNM..NM	0	{'Hg': [1.81], 'H': [1.27], 'C': [3.86], 'N': [3.19], 'Cl': [0.91]}	0.214202	0.406125	0.379673	Hg..Cl_2.797	0.23757	_7f00ea16-c0a5-4aaa-96ec-b2249ae02e0e_form2-BV-component_1-Hg1H4C4N2Cl2-2p	24.7495	f8268cf7-2c56-467d-b891-48211bf0770d	Hg1 H4 C4 N2 Cl2	1
207	COD	2014759	_7199eb7e-c403-47eb-a007-2c31a208a0fd_form2	_4f8b9951-5233-4a13-ac92-615c21463b2a_form2	H4 O4 P2 Sr1	(1, 1, 0)	Sr1 P2 H4 O4	2	0	(Sr2P4H8O8)2	{3: 22.725340000000035, 2: 22.56986000000003, 1: 21.42300000000002, 0: 19.74326000000001}	0.993158	0.0129567	0.15548	0.00439323	H..H	{'H..H': 24}	{'H..H': 24}	H..H	0	{'Sr': [1.93], 'P': [4.41], 'H': [1.13, 1.15], 'O': [1.85, 1.87]}	0.0521381	0.384584	0.563278	Sr..O_2.636	0.23771	_4f8b9951-5233-4a13-ac92-615c21463b2a_form2-BV-component_1-Sr2P4H8O8-2p	16.1675	5f2482ef-4d2a-46ea-8356-3296f27ef6b1	Sr1 P2 H4 O4	1
1086	COD	2010990	_1369b99e-c108-4b8a-b49a-8eb23a9b6aee_form2	_56e29b62-b267-448f-b3a1-66776775db7d_form2	C4 Co1 H6 O6	(1, 0, 0)	Co1 H6 C4 O6	2	0	(Co2H12C8O12)2	{3: 37.20915999999998, 2: 36.11487999999998, 0: 34.62291999999999}	0.970591	0.045595	1.09428	0.0175981	H..H|H..O	{'H..H': 24, 'H..O': 24}	{'H..H': 24, 'H..LNM': 24}	H..H|H..LNM	0	{'Co': [2.4], 'H': [0.99, 1.24, 1.28], 'C': [3.92, 3.95], 'O': [1.87, 2.01, 2.14]}	0.423116	0.576884		Co..O_2.21	0.23776	_56e29b62-b267-448f-b3a1-66776775db7d_form2-BV-component_1-Co2H12C8O12-2p	55.5104	b13e3545-4c4d-41af-bd90-340ad562bbe1	Co1 H6 C4 O6	1
27	ICSD	59173	_4a40d84e-fb6e-437d-a8ea-289584d68224_form2	_cbde595d-a607-4b96-9876-5869844dc1b3_form2	Al1 Cd1 Cl4	(0, 0, 1)	Al1 Cd1 Cl4	2	0	(Al2Cd2Cl8)2	{3: 8.426890000000009, 2: 8.335490000000009, 1: 7.70778, 0: 7.11639}	0.989154	0.0101556	0.0914	0.00254537	Cl..Cl	{'Cl..Cl': 18}	{'NM..NM': 18}	NM..NM	0	{'Al': [2.73], 'Cd': [1.85], 'Cl': [0.86, 0.99, 1.01]}	0.0697444	0.478985	0.451271	Cd..Cl_2.752	0.23789	_cbde595d-a607-4b96-9876-5869844dc1b3_form2-BV-component_1-Al2Cd2Cl8-2p	15.1714	5e00ae8e-9709-40f5-b84b-3c274bd2d047	Al1 Cd1 Cl4	1
107	ICSD	280850	_4e3616f3-1708-463c-bf03-d17c610c0087_form2	_75c0a38a-8bcc-4e6e-a2f0-24f76fb69276_form2	C6 Fe1 K1 N3 O3	(1, 1, 1)	K1 Fe1 C6 N3 O3	2	0	(K2Fe2C12N6O6)2	{3: 36.07902000000004, 2: 35.939580000000035, 0: 33.04182}	0.996135	0.00774667	0.13944	0.00354945	C..O|O..O	{'C..O': 24, 'O..O': 12}	{'LNM..LNM': 36}	LNM..LNM	0	{'K': [1.41], 'Fe': [3.61], 'C': [2.84, 2.88], 'N': [2.64], 'O': [1.99]}	0.0459107	0.954089		K..N_2.771	0.23817	_75c0a38a-8bcc-4e6e-a2f0-24f76fb69276_form2-BV-component_1-K2Fe2C12N6O6-2p	11.0182	8e7d11e1-9c31-4bd1-b367-1e04204552c6	K1 Fe1 C6 N3 O3	1
858	COD	4301602	_414f9313-44b8-46fa-a8f6-4fce43afa970_form2	_36b17612-0758-4d77-b8e0-fe90ae8e70e0_form2	C3 Cl1 Cu1 H4 N3	(1, 0, -1)	Cu1 H4 C3 N3 Cl1	2	0	(Cu2H8C6N6Cl2)2	{3: 28.83448, 2: 27.89667, 1: 27.41041, 0: 26.57031}	0.967476	0.0312603	0.93781	0.0126909	Cl..H|Cu..H|H..H|H..N	{'Cl..H': 24, 'H..N': 20, 'Cu..H': 12, 'H..H': 4}	{'H..NM': 24, 'H..LNM': 20, 'H..TM': 12, 'H..H': 4}	H..H|H..LNM|H..NM|H..TM	0	{'Cu': [1.49], 'H': [1.16, 1.17, 1.31, 1.32], 'C': [3.74, 4.04], 'N': [3.03, 3.11, 3.7], 'Cl': [1.02]}	0.414196	0.214763	0.371041	Cu..Cl_2.509	0.23858	_36b17612-0758-4d77-b8e0-fe90ae8e70e0_form2-BV-component_1-Cu2H8C6N6Cl2-2p	34.8321	40d4e58f-1a2d-496a-80bb-122c8b59a842	Cu1 H4 C3 N3 Cl1	1
1643	ICSD	425159	_912d4a62-6c8c-4aff-8fce-11d730f4be3e_form2	_11a2fad6-5d88-4d92-82dc-76b8f628926a_form2	Ba2 Bi1 Ga1 Te5	(1, 0, -1)	Ba2 Ga1 Bi1 Te5	2	0	(Ba8Ga4Bi4Te20)2	{3: 37.55875999999996, 2: 30.062399999999997, 1: 26.906620000000007, 0: 22.206079999999996}	0.80041	0.104116	7.49636	0.0454598	Ba..Ga|Ba..Te|Bi..Te|Te..Te	{'Ba..Te': 72, 'Te..Te': 44, 'Ba..Ga': 16, 'Bi..Te': 12}	{'EPM..MTL': 72, 'MTL..MTL': 44, 'ENM..EPM': 16, 'ENM..MTL': 12}	ENM..EPM|ENM..MTL|EPM..MTL|MTL..MTL	0.1111	{'Ba': [1.79], 'Ga': [3.01], 'Bi': [2.83], 'Te': [1.74, 1.81, 1.84, 1.97]}	0.488277	0.205552	0.306171	Ba..Te_3.610	0.23884	_11a2fad6-5d88-4d92-82dc-76b8f628926a_form2-BV-component_1-Ba8Ga4Bi4Te20-2p	56.3442	33e59253-d080-4d67-9a75-7b0ab6aa4096	Ba2 Ga1 Bi1 Te5	1
189	COD	9009137	_13aeb465-0b7f-4e66-ba5c-acbfe526f9cb_form2	_71bd636f-2dc2-49a9-a371-565ea01589ac_form2	I2 Zn1	(1, 1, 1)	Zn1 I2	2	0	(Zn1I2)2	{3: 1.6331700000000002, 2: 1.5716400000000001, 0: 0}	0.962325	0.02051	0.06153	0.00422422	I..I	{'I..I': 6}	{'NM..NM': 6}	NM..NM	0	{'Zn': [1.44], 'I': [0.91]}	0.0376752	0.962325		Zn..I_2.889	0.23957	_71bd636f-2dc2-49a9-a371-565ea01589ac_form2-BV-component_1-Zn1I2-2p	17.4119	cc7f50d7-e381-4869-be07-73da94143d28	Zn1 I2	1
1237	ICSD	109831	_6ef32a66-285d-4aa6-a0d8-8f6ebef0d909_form2	_033f8082-3463-40ec-bc03-4b1982440475_form2	C2 O4 Pb1	(1, 1, 1)	Pb1 C2 O4	2	0	(Pb2C4O8)2	{3: 17.531739999999996, 2: 16.584049999999998, 1: 16.028220000000005, 0: 14.646679999999996}	0.945944	0.0394871	0.94769	0.0214238	C..O|C..Pb|O..O|O..Pb	{'O..Pb': 20, 'O..O': 16, 'C..O': 8, 'C..Pb': 4}	{'LNM..LNM': 24, 'ENM..LNM': 24}	ENM..LNM|LNM..LNM	0	{'Pb': [1.85], 'C': [3.82, 3.89], 'O': [1.84, 1.99, 2.03, 2.08]}	0.328482	0.192658	0.47886	Pb..O_2.605	0.23978	_033f8082-3463-40ec-bc03-4b1982440475_form2-BV-component_1-Pb2C4O8-2p	40.472	bde6b5d9-6674-4959-8971-90839d5af2d5	Pb1 C2 O4	1
1122	ICSD	143	_85cb7c74-fe79-4205-b2df-fbf485d84d49_form2	_20de23a7-b776-41b9-8b7a-c15b3ff66848_form2	C2 N2 Pb1 S2	(1, 1, 0)	Pb1 C2 S2 N2	2	0	(Pb2C4S4N4)2	{3: 19.005660000000017, 2: 18.016919999999995, 1: 16.963579999999997, 0: 15.881519999999998}	0.947977	0.0411975	0.98874	0.0183822	C..C|C..S|N..S|Pb..S|S..S	{'N..S': 24, 'C..S': 8, 'Pb..S': 8, 'C..C': 4, 'S..S': 4}	{'LNM..NM': 32, 'ENM..NM': 8, 'LNM..LNM': 4, 'NM..NM': 4}	ENM..NM|LNM..LNM|LNM..NM|NM..NM	0	{'Pb': [1.95], 'C': [3.75], 'S': [2.15], 'N': [2.63]}	0.316484	0.337162	0.346355	Pb..S_3.072	0.24101	_20de23a7-b776-41b9-8b7a-c15b3ff66848_form2-BV-component_1-Pb2C4S4N4-2p	38.0247	37e511ed-2cae-41b0-88a4-038af99cf565	Pb1 C2 S2 N2	1
287	ICSD	30363	_8d0eec6e-bfed-40a0-b6d6-92e808a772f0_form2	_a226a1e4-e7d5-4c4d-addb-1c4fdcb5dddd_form2	Cu1 I1	(0, 0, 1)	Cu1 I1	2	0	(Cu2I2)2	{3: 2.812429999999998, 2: 2.736259999999999, 0: 0.6175999999999999}	0.972917	0.02539	0.07617	0.00509563	I..I	{'I..I': 6}	{'NM..NM': 6}	NM..NM	0	{'Cu': [1.59], 'I': [1.23]}	0.0347043	0.965296		Cu..I_2.721	0.24163	_a226a1e4-e7d5-4c4d-addb-1c4fdcb5dddd_form2-BV-component_1-Cu2I2-2p	20.8224	18ab7a38-ecb1-4087-97ad-e087c83096f7	Cu1 I1	1
1289	ICSD	2802	_959cdda3-3e03-4c1a-a534-b7aa00f10c2a_form2	_ce597f9c-2035-4211-bb08-fd09310acca4_form2	Ca1 F1 H4 O5 P1	(0, 0, 1)	Ca1 P1 H4 O5 F1	2	0	(Ca2P2H8O10F2)2	{3: 21.702310000000022, 2: 20.974590000000013, 1: 19.428399999999996, 0: 18.6387}	0.966468	0.0404289	0.72772	0.0229705	F..H|H..H|H..O	{'H..H': 16, 'H..O': 12, 'F..H': 8}	{'H..LNM': 20, 'H..H': 16}	H..H|H..LNM	0	{'Ca': [2.01], 'P': [4.61], 'H': [1.07, 1.08], 'O': [1.75, 1.9, 1.91, 1.97, 1.99], 'F': [1.24]}	0.237537	0.504695	0.257768	Ca..O_2.468	0.24208	_ce597f9c-2035-4211-bb08-fd09310acca4_form2-BV-component_1-Ca2P2H8O10F2-2p	58.5142	b9653907-5745-4e2a-a9b3-34f10985ac95	Ca1 P1 H4 O5 F1	1
1162	ICSD	422056	_37338b57-e4bf-4eff-8e2f-f7c396eb8c8f_form2	_33fef3bb-5b80-4a9c-9a4c-fc1a81a9695f_form2	I4 In1 Li1 O12	(0, 0, 1)	Li1 In1 I4 O12	2	0	(Li1In1I4O12)2	{3: 21.775880000000022, 2: 21.16012000000003, 1: 19.24382000000002, 0: 18.018320000000017}	0.971723	0.038485	0.61576	0.0194053	I..O|O..O	{'O..O': 24, 'I..O': 8}	{'LNM..LNM': 24, 'LNM..NM': 8}	LNM..LNM|LNM..NM	0	{'Li': [0.92], 'In': [2.78], 'I': [4.31, 4.37], 'O': [1.63, 1.81, 1.9, 1.93, 1.98, 2.01]}	0.163872	0.509985	0.326142	I..O_2.491	0.24224	_33fef3bb-5b80-4a9c-9a4c-fc1a81a9695f_form2-BV-component_1-Li1In1I4O12-2p	52.8423	b4729197-3392-48a9-b52e-afd789177d21	Li1 In1 I4 O12	1
489	ICSD	61104	_afddf6f7-52fa-41d9-8c26-a2c8290b9580_form2	_09771ac3-798a-4a15-a693-4f5a7c546957_form2	Al1 H8 Li1 N4	(1, 0, 0)	Li1 Al1 H8 N4	2	0	(Li4Al4H32N16)2	{3: 52.94807999999998, 2: 52.35456000000001, 1: 49.16276, 0: 50.42535999999997}	0.988791	0.0105986	0.59352	0.00700231	H..H|H..Li|H..N	{'H..H': 96, 'H..Li': 8, 'H..N': 8}	{'H..H': 96, 'EPM..H': 8, 'H..LNM': 8}	EPM..H|H..H|H..LNM	0	{'Li': [1.51], 'Al': [3.52], 'H': [1.12, 1.13, 1.14, 1.16, 1.18, 1.19, 1.2], 'N': [2.97, 3.0, 3.02]}				Li..N_2.134	0.24231	_09771ac3-798a-4a15-a693-4f5a7c546957_form2-BV-component_1-Li4Al4H32N16-2p	20.4271	e00cb57d-5af9-4bba-8e36-d2029bd22bbd	Li1 Al1 H8 N4	1
734	COD	1526708	_6e9ff010-f3e3-44b3-af0e-7caf418def38_form2	_de0a845c-7e69-4734-b822-acac1f1badf1_form2	Ca1 F6 Sn2	(0, 0, 1)	Ca1 Sn2 F6	2	0	(Ca2Sn4F12)2	{3: 11.354769999999998, 2: 11.024180000000001, 1: 8.297649999999999, 0: 7.335980000000003}	0.970885	0.0367322	0.33059	0.0103981	F..F|F..Sn|Sn..Sn	{'Sn..Sn': 8, 'F..F': 6, 'F..Sn': 4}	{'ENM..ENM': 8, 'LNM..LNM': 6, 'ENM..LNM': 4}	ENM..ENM|ENM..LNM|LNM..LNM	0.4444	{'Ca': [1.97], 'Sn': [1.75, 1.76], 'F': [0.86, 0.9, 0.95, 1.03, 1.05, 1.09]}	0.0822611	0.678446	0.239293	Ca..F_2.38	0.2426	_de0a845c-7e69-4734-b822-acac1f1badf1_form2-BV-component_1-Ca2Sn4F12-2p	26.4777	1bf0c5da-bcb1-487e-b52b-0a2fb32fe7e3	Ca1 Sn2 F6	1
486	COD	1534337	_b319db0e-6bb7-4485-b487-ad7e1a1d3482_form2	_dde4bca4-ce6b-4ae5-a7cc-c954d684b969_form2	O3 Sb2	(0, 0, 1)	Sb2 O3	2	0	(Sb4O6)4	{3: 20.297440000000034, 2: 19.683760000000024, 1: 17.48996000000002, 0: 11.804280000000002}	0.969766	0.02557	0.30684	0.00696884	O..Sb	{'O..Sb': 48}	{'LNM..MTL': 48}	LNM..MTL	0	{'Sb': [2.47], 'O': [1.74]}	0.0722558	0.258302	0.669442	Sb..O_2.457	0.2429	_dde4bca4-ce6b-4ae5-a7cc-c954d684b969_form2-BV-component_3-Sb4O6-2p	28.814	448992e9-db7a-4245-a1ea-1b8fdfe82993	Sb2 O3	1
17	ICSD	56732	_723153f6-4b58-4bef-9cff-39316649d3bb_form2	_46d5546e-0c1f-4059-b27d-075f069f4253_form2	Al2 Cl8 Sr1	(1, 0, 0)	Sr1 Al2 Cl8	2	0	(Sr2Al4Cl16)2	{3: 15.71277999999999, 2: 15.516039999999991, 1: 13.553559999999996, 0: 12.306759999999999}	0.987479	0.01093	0.19674	0.00222009	Cl..Cl	{'Cl..Cl': 36}	{'NM..NM': 36}	NM..NM	0	{'Sr': [1.96], 'Al': [2.76], 'Cl': [0.97, 1.02, 1.05, 1.08]}	0.0577624	0.57618	0.366058	Sr..Cl_3.033	0.24313	_46d5546e-0c1f-4059-b27d-075f069f4253_form2-BV-component_1-Sr2Al4Cl16-2p	12.0258	6e9f0ffd-1e25-4e37-b691-bb9ff1b3aab6	Sr1 Al2 Cl8	1
818	ICSD	51111	_cce3e5be-09dd-4b4a-9ee9-9ad085d1a12d_form2	_63d23675-11f2-4c32-93f5-641019d2509b_form2	Br18 C1 K4 Zr6	(1, 0, 0)	K4 Zr6 C1 Br18	2	0	(K4Zr6C1Br18)2	{3: 30.883470000000028, 2: 29.771420000000028, 1: 27.592040000000022, 0: 26.877580000000023}	0.963992	0.04835	1.11205	0.0118481	Br..Br|Br..K	{'Br..Br': 26, 'Br..K': 20}	{'NM..NM': 26, 'EPM..NM': 20}	EPM..NM|NM..NM	0	{'K': [1.19, 1.23], 'Zr': [5.17, 5.18, 5.19], 'C': [2.92], 'Br': [1.11, 1.15, 1.16, 1.29, 1.33, 1.36, 1.37]}	0.277604	0.544044	0.178352	K..Br_3.182	0.24406	_63d23675-11f2-4c32-93f5-641019d2509b_form2-BV-component_1-K4Zr6C1Br18-2p	22.4612	4be075c6-71eb-4bd5-9ac0-d8d7fe489037	K4 Zr6 C1 Br18	1
148	COD	7052608	_06e6f0c5-04e0-48cf-be9e-cc2204f003fe_form2	_c89904d0-deb2-433f-81c9-17e197eadce3_form2	Br1 C2 Cu1 H2 N1	(0, -1, 1)	Cu1 H2 C2 Br1 N1	2	0	(Cu2H4C4Br2N2)2	{3: 15.910639999999997, 2: 15.789489999999999, 1: 14.83122, 0: 14.19282}	0.992386	0.00931923	0.12115	0.00382281	Br..H|Cu..H|H..H	{'Br..H': 16, 'H..H': 6, 'Cu..H': 4}	{'H..NM': 16, 'H..H': 6, 'H..TM': 4}	H..H|H..NM|H..TM	0	{'Cu': [1.73], 'H': [1.17], 'C': [3.85], 'Br': [0.91], 'N': [3.21]}	0.0705254	0.557841	0.371634	Cu..Cu_2.646	0.24408	_c89904d0-deb2-433f-81c9-17e197eadce3_form2-BV-component_1-Cu2H4C4Br2N2-2p	20.6025	796e692e-3d74-4a6b-9e8e-338d972b310b	Cu1 H2 C2 Br1 N1	1
753	ICSD	92317	_baa79f0c-331f-4007-8e97-a93800a509f3_form2	_a4f677fe-ef81-4960-87a3-c006df8aaf0b_form2	O9 Re2 V1	(1, -1, 0)	V1 Re2 O9	2	0	(V2Re4O18)2	{3: 34.35102000000005, 2: 33.81264000000001, 1: 33.074980000000025, 0: 28.572719999999997}	0.984327	0.0112163	0.53838	0.0107187	O..O|O..Re	{'O..O': 92, 'O..Re': 4}	{'LNM..LNM': 92, 'LNM..TM': 4}	LNM..LNM|LNM..TM	0	{'V': [4.25], 'Re': [6.06, 6.16], 'O': [1.71, 1.78, 1.8, 1.82, 1.99, 2.17, 2.23]}	0.0931727	0.12766	0.779167	V..O_2.291	0.24468	_a4f677fe-ef81-4960-87a3-c006df8aaf0b_form2-BV-component_1-V2Re4O18-2p	43.8762	c46b6682-570e-4488-b700-8b9a901f3e54	V1 Re2 O9	1
1042	COD	7200849	_c5a8c503-5a0b-489a-a760-b0d5e2e014c7_form2	_8e60cbd2-0164-444f-98f0-6acaddefe90f_form2	C4 H6 O6 Zn1	(0, 1, 0)	Zn1 H6 C4 O6	2	0	(Zn1H6C4O6)4	{3: 35.41474000000001, 2: 34.42390000000001, 1: 33.22166000000001, 0: 30.617800000000003}	0.972022	0.041285	0.49542	0.0165786	H..H|H..O	{'H..H': 32, 'H..O': 16}	{'H..H': 32, 'H..LNM': 16}	H..H|H..LNM	0	{'Zn': [2.01], 'H': [1.03, 1.09, 1.12], 'C': [3.89, 3.92], 'O': [1.77, 1.93, 1.96]}	0.206557	0.250626	0.542817	Zn..O_2.224	0.24534	_8e60cbd2-0164-444f-98f0-6acaddefe90f_form2-BV-component_3-Zn1H6C4O6-2p	54.6393	557b6442-7a1d-41db-a547-9d43ead2e9c6	Zn1 H6 C4 O6	1
678	COD	7221344	_1009de44-45cd-4126-9c24-3fbad55342c0_form2	_b8b35342-d15e-4149-b338-8191a5398cf1_form2	I6 S1 Sn4	(1, 1, -2)	Sn4 S1 I6	2	0	(Sn8S2I12)2	{3: 13.918450000000007, 2: 12.6968, 1: 11.671820000000004, 0: 4.101089999999999}	0.912228	0.0297963	1.22165	0.00963212	I..I|I..S|I..Sn|Sn..Sn	{'I..I': 44, 'I..Sn': 32, 'I..S': 4, 'Sn..Sn': 2}	{'NM..NM': 48, 'ENM..NM': 32, 'ENM..ENM': 2}	ENM..ENM|ENM..NM|NM..NM	0.0244	{'Sn': [1.54, 1.58, 1.62, 1.75], 'S': [1.83], 'I': [0.85, 0.9, 0.97, 1.05]}	0.124438	0.104405	0.771157	Sn..I_3.257	0.24545	_b8b35342-d15e-4149-b338-8191a5398cf1_form2-BV-component_1-Sn8S2I12-2p	30.7918	2b0f47c3-66f0-4ac7-87ff-44a1a1226dc7	Sn4 S1 I6	1
984	ICSD	94400	_26cdf886-a846-46c4-9aad-908b9e87c526_form2	_013ba984-6834-48fb-9fc0-db29057c097b_form2	Ba1 C1 Cl1 N1 S1	(0, 0, 1)	Ba1 C1 S1 N1 Cl1	2	0	(Ba2C2S2N2Cl2)2	{3: 12.28736, 2: 11.877920000000001, 1: 10.431979999999998, 0: 8.24354}	0.966678	0.040944	0.40944	0.015012	Ba..S|C..C|N..S|S..S	{'N..S': 8, 'C..C': 4, 'S..S': 4, 'Ba..S': 4}	{'LNM..NM': 8, 'LNM..LNM': 4, 'NM..NM': 4, 'EPM..NM': 4}	EPM..NM|LNM..LNM|LNM..NM|NM..NM	0	{'Ba': [2.32], 'C': [3.72], 'S': [2.26], 'N': [2.81], 'Cl': [1.16]}	0.101251	0.357568	0.541181	Ba..Cl_3.209	0.24587	_013ba984-6834-48fb-9fc0-db29057c097b_form2-BV-component_1-Ba2C2S2N2Cl2-2p	28.6496	e4c7fd9d-67d8-426d-8bd2-3ca065e0f217	Ba1 C1 S1 N1 Cl1	1
21	ICSD	56731	_2d765e33-d163-447f-ae03-1fd2c4688208_form2	_72901ae0-0963-4c4f-b6bd-f5f9933a4276_form2	Al2 Cl8 Sm1	(1, 0, 0)	Sm1 Al2 Cl8	2	0	(Sm2Al4Cl16)2	{3: 15.643410000000001, 2: 15.439210000000003, 1: 14.19091, 0: 13.10706}	0.986947	0.0113444	0.2042	0.00231667	Cl..Cl	{'Cl..Cl': 36}	{'NM..NM': 36}	NM..NM	0	{'Sm': [2.0], 'Al': [2.72], 'Cl': [0.97, 1.02, 1.05, 1.07]}	0.0805094	0.492164	0.427327	Sm..Cl_2.993	0.2459	_72901ae0-0963-4c4f-b6bd-f5f9933a4276_form2-BV-component_1-Sm2Al4Cl16-2p	17.9985	5eaa912b-5143-4dfe-af63-31da7db69248	Sm1 Al2 Cl8	1
437	COD	7120415	_484d482f-272a-46bc-b3f3-56543023a0d6_form2	_47dc896c-cd63-477d-8bfe-326c8e8a2753_form2	Br2 C12 Cd1 H12 N2 O2	(0, 1, 0)	Cd1 H12 C12 Br2 N2 O2	2	0	(Cd1H12C12Br2N2O2)2	{3: 37.68132000000002, 2: 37.43403000000002, 1: 36.428410000000014, 0: 35.83454000000002}	0.993437	0.00883179	0.24729	0.00633283	Br..H|C..H|H..H|H..O	{'H..H': 28, 'Br..H': 16, 'H..O': 8, 'C..H': 4}	{'H..H': 28, 'H..NM': 16, 'H..LNM': 12}	H..H|H..LNM|H..NM	0	{'Cd': [1.8], 'H': [1.12, 1.2, 1.21, 1.22], 'C': [3.85, 3.91, 3.94, 3.97, 3.99, 4.13], 'Br': [0.82], 'N': [2.91], 'O': [2.19]}	0.133903	0.544526	0.321571	Cd..N_2.473	0.2469	_47dc896c-cd63-477d-8bfe-326c8e8a2753_form2-BV-component_1-Cd1H12C12Br2N2O2-2p	16.6025	0481ecf0-8a47-4acc-8ac2-86d6063c67ef	Cd1 H12 C12 Br2 N2 O2	1
1308	COD	9002898	_af06f8d3-ad06-47cd-be09-d14e7d555e14_form2	_cc8a6636-5116-4388-834a-3a3d798069be_form2	Al1 Ca2 F9 Pb1	(0, 0, 1)	Ca2 Al1 Pb1 F9	2	0	(Ca4Al2Pb2F18)2	{3: 17.966880000000014, 2: 17.286600000000014, 1: 14.582310000000001, 0: 12.060979999999997}	0.962137	0.045352	0.68028	0.0234342	F..F|F..Pb	{'F..F': 18, 'F..Pb': 12}	{'LNM..LNM': 18, 'ENM..LNM': 12}	ENM..LNM|LNM..LNM	0	{'Ca': [2.05, 2.06], 'Al': [2.75], 'Pb': [1.53], 'F': [0.91, 1.06, 1.07, 1.09, 1.11, 1.14, 1.21]}	0.115187	0.457896	0.426917	Ca..F_2.374	0.24691	_cc8a6636-5116-4388-834a-3a3d798069be_form2-BV-component_1-Ca4Al2Pb2F18-2p	54.6588	89b36448-2f5d-4a7d-b998-de2eaef73b2d	Ca2 Al1 Pb1 F9	1
765	ICSD	67253	_6d1863b3-3aae-4bdf-9530-33511a1f420c_form2	_3c3819b3-f0d8-4c57-9ec0-7cfb303d1112_form2	Cu1 I1 Te2	(0, 0, 1)	Cu1 Te2 I1	2	0	(Cu2Te4I2)4	{3: 13.001100000000008, 2: 12.035000000000004, 1: 10.714000000000006, 0: 6.7266400000000015}	0.925691	0.0439136	0.48305	0.0109148	I..I|I..Te|Te..Te	{'I..Te': 24, 'Te..Te': 16, 'I..I': 4}	{'MTL..NM': 24, 'MTL..MTL': 16, 'NM..NM': 4}	MTL..MTL|MTL..NM|NM..NM	0	{'Cu': [1.4], 'Te': [2.05, 2.14], 'I': [0.92]}	0.153973	0.210536	0.635491	Cu..I_2.713	0.2472	_3c3819b3-f0d8-4c57-9ec0-7cfb303d1112_form2-BV-component_3-Cu2Te4I2-2p	29.6081	23dca151-02e5-44b4-8d36-1eb6b64ded16	Cu1 Te2 I1	1
530	COD	2207380	_4e712d87-d665-4d00-ac50-4305c43719de_form2	_2269271a-6f80-4c46-b886-e6e273e29124_form2	Cl2 O4 Sr1	(1, -1, 0)	Sr1 Cl2 O4	2	0	(Sr2Cl4O8)2	{3: 14.542399999999995, 2: 14.273319999999995, 1: 11.915320000000005, 0: 9.819880000000003}	0.981497	0.0112117	0.26908	0.00753509	Cl..Cl|Cl..O	{'Cl..O': 32, 'Cl..Cl': 16}	{'LNM..NM': 32, 'NM..NM': 16}	LNM..NM|NM..NM	0	{'Sr': [2.04], 'Cl': [2.56], 'O': [1.84]}	0.0569781	0.49931	0.443712	Sr..O_2.621	0.24738	_2269271a-6f80-4c46-b886-e6e273e29124_form2-BV-component_1-Sr2Cl4O8-2p	22.9082	50a82951-18e2-4be9-81e3-0df999864fdd	Sr1 Cl2 O4	1
1318	ICSD	423573	_d45bffc3-7f69-4d3d-a06c-7a473b9affe0_form2	_a8ff6efd-62d0-4c6c-85b3-5d192d09a4d5_form2	Cl2 O6 Pb2 Pd1 Se2	(1, 0, -2)	Pd1 Pb2 Se2 Cl2 O6	2	0	(Pd2Pb4Se4Cl4O12)2	{3: 27.360959999999977, 2: 25.583099999999977, 1: 22.477179999999986, 0: 20.984039999999997}	0.935022	0.063495	1.77786	0.0237145	Cl..Cl|Cl..Pb|Cl..Se|O..O|O..Pb|O..Se	{'O..O': 16, 'Cl..Cl': 8, 'Cl..Se': 8, 'O..Se': 8, 'Cl..Pb': 8, 'O..Pb': 8}	{'LNM..LNM': 16, 'NM..NM': 16, 'LNM..NM': 8, 'ENM..NM': 8, 'ENM..LNM': 8}	ENM..LNM|ENM..NM|LNM..LNM|LNM..NM|NM..NM	0	{'Pd': [2.27], 'Pb': [1.8], 'Se': [3.69], 'Cl': [1.09], 'O': [1.89, 1.98, 2.1]}	0.278796	0.487056	0.234148	Pb..O_2.593	0.24768	_a8ff6efd-62d0-4c6c-85b3-5d192d09a4d5_form2-BV-component_1-Pd2Pb4Se4Cl4O12-2p	41.0769	ee8f6a87-991c-499f-8726-f6b82f226df9	Pd1 Pb2 Se2 Cl2 O6	1
283	COD	9009167	_43484d80-4256-4284-8560-ddf324042f5c_form2	_fcc66ff8-481d-426b-9718-3bec6c2e13be_form2	Ca1 H1 I1	(0, 0, 1)	Ca1 H1 I1	2	0	(Ca2H2I2)2	{3: 4.124439999999997, 2: 4.041679999999998, 0: 0.01124}	0.979934	0.0137933	0.08276	0.00508324	Ca..I|I..I	{'I..I': 8, 'Ca..I': 4}	{'NM..NM': 8, 'EPM..NM': 4}	EPM..NM|NM..NM	0	{'Ca': [1.93], 'H': [1.04], 'I': [1.15]}	0.0201206	0.979879		Ca..H_2.346	0.24808	_fcc66ff8-481d-426b-9718-3bec6c2e13be_form2-BV-component_1-Ca2H2I2-2p	20.919	ea27af09-1ef7-4085-aa02-1f6bffde5c58	Ca1 H1 I1	1
1560	ICSD	74499	_6fa9eacf-510c-41dd-b712-d8aa861070c0_form2	_09022bda-c43c-4494-81d0-67e20db06a3d_form2	Hg1 Na2 S2	(0, 1, 0)	Na2 Hg1 S2	2	0	(Na8Hg4S8)4	{3: 38.65, 2: 34.82792, 1: 25.916799999999995, 0: 19.373280000000005}	0.90111	0.095552	1.91104	0.0356968	Hg..Na|Hg..S|Na..S	{'Hg..Na': 32, 'Na..S': 32, 'Hg..S': 16}	{'EPM..TM': 32, 'EPM..NM': 32, 'NM..TM': 16}	EPM..NM|EPM..TM|NM..TM	0.4	{'Na': [1.81, 1.92], 'Hg': [2.25], 'S': [1.72, 1.96]}	0.198274	0.462274	0.339452	Na..S_2.784	0.249	_09022bda-c43c-4494-81d0-67e20db06a3d_form2-BV-component_3-Na8Hg4S8-2p	74.7919	721f1313-1891-4840-a0d5-99d814fbc6d6	Na2 Hg1 S2	1
1661	ICSD	73888	_d8970785-5ec9-4219-90b8-9778ca741ba0_form2	_9ef8e6a3-f765-4732-b6d7-ef3af66fada3_form2	Cu1 Na1 Se3 Zr1	(1, 0, 0)	Na1 Zr1 Cu1 Se3	2	0	(Na2Zr2Cu2Se6)4	{3: 30.62827999999997, 2: 26.78671999999998, 1: 24.91415999999999, 0: 14.019160000000001}	0.874575	0.096039	1.92078	0.049368	Cu..Na|Na..Se|Se..Se	{'Na..Se': 32, 'Se..Se': 24, 'Cu..Na': 24}	{'EPM..NM': 32, 'NM..NM': 24, 'EPM..TM': 24}	EPM..NM|EPM..TM|NM..NM	0.3	{'Na': [1.63], 'Zr': [4.54], 'Cu': [2.51], 'Se': [2.1, 2.17, 2.37]}	0.231292	0.112743	0.655965	Cu..Se_2.529	0.24901	_9ef8e6a3-f765-4732-b6d7-ef3af66fada3_form2-BV-component_3-Na2Zr2Cu2Se6-2p	51.1469	28acbab2-89b4-4afa-b0f3-3540977b2360	Na1 Zr1 Cu1 Se3	1
206	COD	2014761	_45ef9747-81fa-42ef-85e7-750e2c1838d4_form2	_123b0c81-2b2b-47a8-a2f5-c13ff6c348ab_form2	Ba1 H4 O4 P2	(1, -1, 0)	Ba1 P2 H4 O4	2	0	(Ba2P4H8O8)2	{3: 22.78784000000005, 2: 22.617760000000036, 1: 20.381040000000024, 0: 18.37472000000002}	0.992536	0.02126	0.17008	0.00438309	H..H	{'H..H': 16}	{'H..H': 16}	H..H	0	{'Ba': [2.0], 'P': [4.39], 'H': [1.13], 'O': [1.87]}	0.0385396	0.506834	0.454626	Ba..O_2.789	0.24904	_123b0c81-2b2b-47a8-a2f5-c13ff6c348ab_form2-BV-component_1-Ba2P4H8O8-2p	15.6548	3cc91e4c-b865-4af6-a4b7-074170c9197d	Ba1 P2 H4 O4	1
1343	ICSD	67921	_936a6483-289e-436d-97f6-6c552a2a36ff_form2	_151bd3a6-bbb2-4361-8ccd-7efdf9157997_form2	H7 Li4 O13 Rh1 S3	(1, 1, 1)	Li4 H7 Rh1 S3 O13	2	0	(Li4H7Rh1S3O13)2	{3: 25.764560000000003, 2: 24.265000000000004, 0: 21.00674}	0.941798	0.0535557	1.49956	0.0245292	H..Li|H..O|H..S|Li..O|O..O	{'H..O': 30, 'H..S': 12, 'O..O': 6, 'Li..O': 6, 'H..Li': 2}	{'H..LNM': 30, 'H..NM': 12, 'LNM..LNM': 6, 'EPM..LNM': 6, 'EPM..H': 2}	EPM..H|EPM..LNM|H..LNM|H..NM|LNM..LNM	0	{'Li': [0.77, 1.13], 'H': [1.0, 1.03, 1.23], 'Rh': [2.67], 'S': [3.99], 'O': [1.78, 1.8, 1.88, 1.96, 2.04]}	0.315178	0.684822		Li..O_1.98	0.2491	_151bd3a6-bbb2-4361-8ccd-7efdf9157997_form2-BV-component_1-Li4H7Rh1S3O13-2p	83.9334	e08cb64e-e1ca-4200-934d-0bff847a90b1	Li4 H7 Rh1 S3 O13	1
1703	ICSD	40430	_468ff573-e4b9-42e2-96c9-9396f45883b2_form2	_7d686f79-dc23-40de-952a-8812aa4df5e2_form2	K2 Pt1 Se2	(1, -1, 1)	K2 Pt1 Se2	2	0	(K2Pt1Se2)2	{3: 7.323710000000001, 2: 5.1811300000000005, 1: 3.458849999999999, 0: 0.60511}	0.707446	0.164814	2.14258	0.0578292	K..K|K..Se|Se..Se	{'K..Se': 16, 'K..K': 8, 'Se..Se': 2}	{'EPM..NM': 16, 'EPM..EPM': 8, 'NM..NM': 2}	EPM..EPM|EPM..NM|NM..NM	0.3077	{'K': [4.14], 'Pt': [2.57], 'Se': [1.9]}	0.318903	0.256345	0.424752	K..Pt_3.479	0.24925	_7d686f79-dc23-40de-952a-8812aa4df5e2_form2-BV-component_1-K2Pt1Se2-2p	86.4096	ce6c6634-e0de-4b22-b7fc-51e5836e354e	K2 Pt1 Se2	1
862	ICSD	410935	_7c6cc3dd-f027-4c28-b394-8d18bc89158b_form2	_8e57de39-516e-4fc0-b834-f042ef6ba02b_form2	H2 O6 Se2 Sr1	(0, 0, 1)	Sr1 H2 Se2 O6	2	0	(Sr2H4Se4O12)2	{3: 22.95891, 2: 22.42526, 1: 20.92571, 0: 19.80249}	0.976756	0.0313912	0.53365	0.0127868	H..H|H..O|O..Se|Se..Se	{'O..Se': 12, 'H..O': 12, 'Se..Se': 6, 'H..H': 4}	{'LNM..NM': 12, 'H..LNM': 12, 'NM..NM': 6, 'H..H': 4}	H..H|H..LNM|LNM..NM|NM..NM	0	{'Sr': [2.05], 'H': [1.05], 'Se': [3.67, 3.69], 'O': [1.76, 1.81, 1.85, 1.88, 2.04, 2.06]}	0.169068	0.475079	0.355853	Sr..O_2.618	0.2496	_8e57de39-516e-4fc0-b834-f042ef6ba02b_form2-BV-component_1-Sr2H4Se4O12-2p	40.7966	ac318b45-2d26-464d-8c71-696139d1fb88	Sr1 H2 Se2 O6	1
1234	ICSD	48152	_29d9dbb9-b632-4796-8a0e-58b2cb4a03be_form2	_42c795ec-6c4c-4cd9-964d-2cb106759e50_form2	S3 Sn1 Tl2	(1, 1, 0)	Tl2 Sn1 S3	2	0	(Tl4Sn2S6)2	{3: 13.801099999999998, 2: 13.202139999999998, 1: 11.47596, 0: 4.703740000000001}	0.956601	0.07487	0.59896	0.0213139	S..S|S..Sn|S..Tl	{'S..Tl': 8, 'S..S': 4, 'S..Sn': 4}	{'ENM..NM': 12, 'NM..NM': 4}	ENM..NM|NM..NM	0	{'Tl': [1.6, 1.8], 'Sn': [3.99], 'S': [2.04, 2.18, 2.2]}	0.0658389	0.189745	0.744416	Tl..S_3.101	0.24978	_42c795ec-6c4c-4cd9-964d-2cb106759e50_form2-BV-component_1-Tl4Sn2S6-2p	21.1297	4cd1daa7-67bf-45cb-aad6-c513ab2f1aa5	Tl2 Sn1 S3	1
212	COD	9011540	_07e1b3a9-9001-4340-8e9d-8ea422daba3f_form2	_0758ccab-07ad-4972-81e5-7184c90a4407_form2	Br2 Zn1	(1, 1, 1)	Zn1 Br2	2	0	(Zn1Br2)2	{3: 1.66854, 2: 1.6127999999999998, 0: 0}	0.966594	0.01858	0.05574	0.00444861	Br..Br	{'Br..Br': 6}	{'NM..NM': 6}	NM..NM	0	{'Zn': [1.5], 'Br': [0.92]}	0.0334065	0.966594		Zn..Br_2.663	0.25009	_0758ccab-07ad-4972-81e5-7184c90a4407_form2-BV-component_1-Zn1Br2-2p	19.9712	d09dd793-4374-41f0-8d1f-bcbb8d036e72	Zn1 Br2	1
1263	ICSD	429339	_d74cd050-88ce-4021-8173-b301448c9367_form2	_b4bc5f1f-31bc-44bc-9bd1-aa5e140dc846_form2	F1 H2 O4 P1 Sr1	(1, 0, 0)	Sr1 P1 H2 O4 F1	2	0	(Sr4P4H8O16F4)2	{3: 36.85797999999999, 2: 35.53645999999999, 1: 31.449680000000026, 0: 30.28052000000002}	0.964146	0.0471971	1.32152	0.0221233	F..H|F..O|F..Sr|H..O	{'F..H': 24, 'F..O': 16, 'F..Sr': 8, 'H..O': 8}	{'H..LNM': 32, 'LNM..LNM': 16, 'EPM..LNM': 8}	EPM..LNM|H..LNM|LNM..LNM	0	{'Sr': [2.12], 'P': [4.71], 'H': [1.12, 1.19], 'O': [1.87, 1.98, 2.03, 2.07], 'F': [1.3]}	0.200916	0.621331	0.177753	Sr..O_2.616	0.25094	_b4bc5f1f-31bc-44bc-9bd1-aa5e140dc846_form2-BV-component_1-Sr4P4H8O16F4-2p	37.0761	e4b0b862-c4d8-470f-8ed3-000c1e054917	Sr1 P1 H2 O4 F1	1
1527	COD	2310656	_ac498ead-7a05-4ee2-8e0d-3931fb99f3bc_form2	_cf1025e0-c67c-40f1-853d-49ce452c6190_form2	Hg1 O1	(1, -1, 1)	Hg1 O1	2	0	(Hg1O1)2	{3: 1.40874, 2: 1.0042600000000002, 1: 0.50226, 0: 0}	0.712878	0.20224	0.40448	0.0337311	Hg..O	{'Hg..O': 4}	{'LNM..TM': 4}	LNM..TM	0	{'Hg': [1.41], 'O': [1.41]}	0.287122	0.356347	0.356531	Hg..O_2.449	0.251	_cf1025e0-c67c-40f1-853d-49ce452c6190_form2-BV-component_1-Hg1O1-2p	74.3037	e39e3e27-eaf4-47b3-b433-86bdc22301dc	Hg1 O1	1
1425	ICSD	422057	_24f912a0-924e-4abf-a0fa-2bf6045a1473_form2	_0e1da98d-63af-44ac-adb2-71b4f09804fa_form2	I4 In1 Na1 O12	(0, 0, 1)	Na1 In1 I4 O12	2	0	(Na1In1I4O12)4	{3: 44.09112000000001, 2: 42.06727999999997, 1: 38.22355999999998, 0: 36.30884000000002}	0.954099	0.0562178	1.01192	0.0279741	I..O|O..O	{'O..O': 56, 'I..O': 16}	{'LNM..LNM': 56, 'LNM..NM': 16}	LNM..LNM|LNM..NM	0	{'Na': [1.21], 'In': [2.73], 'I': [4.33, 4.36], 'O': [1.75, 1.8, 1.86, 1.97, 1.99, 2.01]}	0.260057	0.493907	0.246036	Na..O_2.279	0.25108	_0e1da98d-63af-44ac-adb2-71b4f09804fa_form2-BV-component_3-Na1In1I4O12-2p	69.3803	f6ac0e16-4f9a-4665-8a3d-d728dfe014bf	Na1 In1 I4 O12	1
593	COD	1526237	_58960a56-9b8d-4e7f-98b2-17e8638541b5_form2	_c83264c6-c023-47de-ad2e-55f189e6675b_form2	Cu1 Te1	(0, 0, 1)	Cu1 Te1	2	0	(Cu2Te2)2	{3: 4.1006, 2: 3.988600000000001, 1: 1.5001, 0: 0}	0.972687	0.028	0.112	0.00839467	Te..Te	{'Te..Te': 8}	{'MTL..MTL': 8}	MTL..MTL	0	{'Cu': [2.24], 'Te': [1.86]}	0.0273131	0.606862	0.365825	Cu..Te_2.781	0.25152	_c83264c6-c023-47de-ad2e-55f189e6675b_form2-BV-component_1-Cu2Te2-2p	26.9988	76c8fc4b-affd-4d7a-9556-65422a1ee9ff	Cu1 Te1	1
1070	COD	8102966	_1ebe6c61-646b-440c-b3e1-4b6ba5bc560e_form2	_67898610-f49e-4977-9bf1-9dbdadaa8669_form2	Cl1 O3 Pb1 V1	(1, 0, 0)	V1 Pb1 Cl1 O3	2	-0.0002	(V2Pb2Cl2O6)4	{3: 26.27757999999996, 2: 24.95241999999997, 1: 21.741139999999977, 0: 15.228479999999992}	0.949571	0.033129	0.66258	0.017319	Cl..O|Cl..Pb|O..O|O..Pb	{'O..Pb': 32, 'Cl..O': 24, 'O..O': 16, 'Cl..Pb': 8}	{'ENM..LNM': 32, 'LNM..NM': 24, 'LNM..LNM': 16, 'ENM..NM': 8}	ENM..LNM|ENM..NM|LNM..LNM|LNM..NM	0	{'V': [4.35], 'Pb': [1.86], 'Cl': [1.13], 'O': [1.86, 1.97]}	0.119934	0.290637	0.589429	Pb..O_2.587	0.2517	_67898610-f49e-4977-9bf1-9dbdadaa8669_form2-BV-component_3-V2Pb2Cl2O6-2p	50.1764	6e879202-36db-4faf-980f-9bbe9ce3a6f0	V1 Pb1 Cl1 O3	1
782	ICSD	38036	_c4e74704-bf57-4c23-b5b6-7b90a3999740_form2	_386a2db8-325d-4646-982f-9b90fc4e7fc5_form2	H1 Li3 O4 Te1	(0, 0, 1)	Li3 Te1 H1 O4	2	0	(Li6Te2H2O8)2	{3: 15.367119999999991, 2: 14.969139999999992, 1: 13.009879999999995, 0: 12.499959999999996}	0.974102	0.01809	0.39798	0.0112211	H..H|H..Li|H..O|H..Te|Li..Te|O..Te	{'H..O': 12, 'H..Li': 8, 'O..Te': 8, 'H..Te': 8, 'H..H': 4, 'Li..Te': 4}	{'H..LNM': 12, 'EPM..H': 8, 'LNM..MTL': 8, 'H..MTL': 8, 'H..H': 4, 'EPM..MTL': 4}	EPM..H|EPM..MTL|H..H|H..LNM|H..MTL|LNM..MTL	0	{'Li': [1.31, 1.35], 'Te': [3.23], 'H': [1.02], 'O': [1.7, 1.79, 1.8]}	0.138806	0.683345	0.177848	Li..O_1.976	0.25201	_386a2db8-325d-4646-982f-9b90fc4e7fc5_form2-BV-component_1-Li6Te2H2O8-2p	18.0858	daa7c681-6572-4a20-ad56-c44d4c068c1d	Li3 Te1 H1 O4	1
491	COD	9009184	_e1e5339f-13b5-496e-8c2f-38e18a7db5bc_form2	_40d66a81-06ff-486b-bef3-345504ecf058_form2	H1 I1 Sr1	(0, 0, 1)	Sr1 H1 I1	2	0	(Sr2H2I2)2	{3: 4.17504, 2: 4.045000000000001, 0: 0.04356}	0.968853	0.0216733	0.13004	0.00700647	I..I|I..Sr	{'I..I': 8, 'I..Sr': 4}	{'NM..NM': 8, 'EPM..NM': 4}	EPM..NM|NM..NM	0	{'Sr': [1.99], 'H': [1.04], 'I': [1.14]}	0.0314754	0.968525		Sr..H_2.519	0.25238	_40d66a81-06ff-486b-bef3-345504ecf058_form2-BV-component_1-Sr2H2I2-2p	22.1818	e806521a-0f36-4538-b5db-99e345fb09a0	Sr1 H1 I1	1
1475	ICSD	84299	_be05f610-5e1f-49a2-bb5a-e3df447b584c_form2	_e0ab0980-57b5-4d09-87a9-11a05f2522bc_form2	Cu1 Na3 Se4 Sn1	(0, 0, 1)	Na3 Cu1 Sn1 Se4	2	0	(Na6Cu2Sn2Se8)4	{3: 34.27146, 2: 29.908480000000008, 1: 21.28054000000001, 0: 18.275420000000004}	0.872693	0.109074	2.18149	0.0306663	Na..Na|Na..Se|Na..Sn|Se..Se|Se..Sn	{'Na..Se': 40, 'Na..Na': 16, 'Se..Sn': 8, 'Se..Se': 8, 'Na..Sn': 8}	{'EPM..NM': 40, 'EPM..EPM': 16, 'ENM..NM': 8, 'NM..NM': 8, 'ENM..EPM': 8}	ENM..EPM|ENM..NM|EPM..EPM|EPM..NM|NM..NM	0.3	{'Na': [1.33, 1.4, 1.64], 'Cu': [1.65], 'Sn': [3.74], 'Se': [1.73, 1.75, 1.91, 1.98]}	0.272754	0.53938	0.187866	Cu..Se_2.524	0.25251	_e0ab0980-57b5-4d09-87a9-11a05f2522bc_form2-BV-component_3-Na6Cu2Sn2Se8-2p	43.6094	95c4578c-3010-4ae5-b13b-a1381bd14fe6	Na3 Cu1 Sn1 Se4	1
676	ICSD	88339	_b925ea48-0b8f-43bb-8c96-1e3e6f8aaceb_form2	_f2c57308-812b-478b-b3df-cca8703f4e0f_form2	Ce1 H8 O7 P3	(0, -1, 1)	Ce1 P3 H8 O7	2	0	(Ce2P6H16O14)2	{3: 37.55276000000002, 2: 36.92840000000002, 1: 35.82689, 0: 34.477520000000005}	0.983374	0.0152283	0.62436	0.00959241	H..H|H..O	{'H..H': 42, 'H..O': 40}	{'H..H': 42, 'H..LNM': 40}	H..H|H..LNM	0	{'Ce': [2.67], 'P': [4.39, 4.4], 'H': [1.06, 1.07, 1.08, 1.1, 1.11, 1.12], 'O': [1.78, 1.79, 1.82, 1.85, 1.93, 1.94]}	0.203028	0.358187	0.438785	Ce..O_2.602	0.25294	_f2c57308-812b-478b-b3df-cca8703f4e0f_form2-BV-component_1-Ce2P6H16O14-2p	29.9336	bece38bc-b20b-48a2-a12c-41add9f1b5d8	Ce1 P3 H8 O7	1
1517	ICSD	4051	_29690e1a-25d6-4af2-9bb1-8f41ecbb1db4_form2	_e6b683dd-4349-4f7f-a478-290d3ff15e6c_form2	F6 Pb1 Zr1	(0, 0, 1)	Zr1 Pb1 F6	2	0	(Zr2Pb2F12)2	{3: 11.617940000000017, 2: 10.186360000000011, 1: 9.10720000000001, 0: 6.501779999999998}	0.876778	0.0596492	1.43158	0.0333324	F..F|F..Pb	{'F..F': 24, 'F..Pb': 24}	{'LNM..LNM': 24, 'ENM..LNM': 24}	ENM..LNM|LNM..LNM	0	{'Zr': [3.68], 'Pb': [1.69], 'F': [1.03, 1.06]}	0.279815	0.210932	0.509253	Pb..F_2.493	0.25332	_e6b683dd-4349-4f7f-a478-290d3ff15e6c_form2-BV-component_1-Zr2Pb2F12-2p	118.727	c055d4be-6c15-4b1d-a753-93e208348a73	Zr1 Pb1 F6	1
1015	ICSD	82373	_aff90283-4c1a-454d-a08b-38b92e2c85cc_form2	_203d30d0-51b2-45e6-9c73-8cf023261a24_form2	H1 Li1 O4 S1	(1, 0, 0)	Li1 H1 S1 O4	2	0	(Li4H4S4O16)2	{3: 33.54740000000002, 2: 32.55932000000001, 0: 30.52807999999999}	0.970547	0.024702	0.98808	0.0159017	H..Li|H..O|Li..O|O..O	{'O..O': 32, 'H..O': 32, 'Li..O': 8, 'H..Li': 8}	{'LNM..LNM': 32, 'H..LNM': 32, 'EPM..LNM': 8, 'EPM..H': 8}	EPM..H|EPM..LNM|H..LNM|LNM..LNM	0	{'Li': [1.13], 'H': [0.98], 'S': [5.89], 'O': [1.96, 2.15, 2.17, 2.18]}	0.327252	0.672748		Li..O_1.974	0.25334	_203d30d0-51b2-45e6-9c73-8cf023261a24_form2-BV-component_1-Li4H4S4O16-2p	43.9651	ab9e8fb4-9d79-430b-a8a4-0ce3363afe2f	Li1 H1 S1 O4	1
1354	COD	2106238	_7b8b325b-c9dd-4202-891d-9340fb0cdad1_form2	_743d1bd3-4f46-4ba3-86b9-ba81f5f89614_form2	Cd1 I2 O6	(0, 0, 1)	Cd1 I2 O6	2	0	(Cd2I4O12)4	{3: 43.471159999999955, 2: 41.827439999999946, 1: 37.87423999999996, 0: 34.29767999999998}	0.962188	0.0587043	0.82186	0.0249313	I..O|O..O	{'O..O': 32, 'I..O': 24}	{'LNM..LNM': 32, 'LNM..NM': 24}	LNM..LNM|LNM..NM	0	{'Cd': [1.83], 'I': [4.31, 4.35], 'O': [1.8, 1.82, 1.84, 1.87, 1.93, 1.98]}	0.179182	0.430938	0.38988	Cd..O_2.397	0.25345	_743d1bd3-4f46-4ba3-86b9-ba81f5f89614_form2-BV-component_3-Cd2I4O12-2p	69.4042	62e16ef2-0702-47e9-beee-964c94c93017	Cd1 I2 O6	1
1058	ICSD	65687	_d04f10da-be42-4a66-9b20-efb359cac924_form2	_120ba19b-8530-41ee-b3d5-7d838edeb6a9_form2	Co3 H16 O16 P2	(1, -1, 0)	Co3 P2 H16 O16	2	0	(Co3P2H16O16)2	{3: 31.703119999999995, 2: 30.944579999999988, 1: 28.952399999999994, 0: 27.454380000000004}	0.976074	0.0316058	0.75854	0.0169551	H..H|H..O	{'H..H': 24, 'H..O': 24}	{'H..H': 24, 'H..LNM': 24}	H..H|H..LNM	0	{'Co': [2.17, 2.31], 'P': [4.43], 'H': [1.05, 1.06], 'O': [1.74, 1.83, 1.92, 2.0, 2.05]}	0.178533	0.468887	0.35258	Co..O_2.186	0.25354	_120ba19b-8530-41ee-b3d5-7d838edeb6a9_form2-BV-component_1-Co3P2H16O16-2p	63.4518	3bd11213-1faa-4711-9280-b6ec8dbae83c	Co3 P2 H16 O16	1
413	COD	1527126	_e06afacb-2880-454f-828f-da5f8f317bac_form2	_bde2e1e4-bb28-4271-9438-983ae94b12df_form2	I7 Ta3	(1, -1, 0)	Ta3 I7	2	0	(Ta12I28)2	{3: 66.7089999999999, 2: 65.53239999999998, 0: 61.60684000000006}	0.982362	0.0210107	1.1766	0.00612332	I..I|I..Ta	{'I..I': 104, 'I..Ta': 8}	{'NM..NM': 104, 'NM..TM': 8}	NM..NM|NM..TM	0	{'Ta': [7.29, 8.63], 'I': [0.93, 1.52, 1.54, 1.56]}	0.230608	0.769392		Ta..I_3.167	0.25371	_bde2e1e4-bb28-4271-9438-983ae94b12df_form2-BV-component_1-Ta12I28-2p	21.7445	891fe65c-ac6e-476b-a940-9cb05a2c20e3	Ta3 I7	1
269	ICSD	31590	_bce635a1-bf40-4f62-9388-c43068cca64b_form2	_677084d3-0ad8-4395-b2ef-5f9f2ab1007c_form2	Br3 Nd1	(1, -1, 0)	Nd1 Br3	2	0	(Nd2Br6)2	{3: 6.587160000000003, 2: 6.400400000000005, 1: 5.03344, 0: 1.04258}	0.971648	0.0155633	0.18676	0.00490904	Br..Br|Br..Nd	{'Br..Br': 20, 'Br..Nd': 4}	{'NM..NM': 20, 'FM..NM': 4}	FM..NM|NM..NM	0	{'Nd': [2.93], 'Br': [1.21, 1.22]}	0.0336833	0.24654	0.719777	Nd..Br_3.167	0.25384	_677084d3-0ad8-4395-b2ef-5f9f2ab1007c_form2-BV-component_1-Nd2Br6-2p	19.3741	c8cc793f-4276-439f-8361-b13606c7f719	Nd1 Br3	1
1094	COD	4312208	_fbefe5b5-fa98-43b2-8b58-55cf3f1a1635_form2	_28c85ee6-23fd-4403-b7f1-8f230a8aecad_form2	F1 Hg2 O3 P1	(1, -1, -1)	Hg2 P1 O3 F1	2	0	(Hg8P4O12F4)2	{3: 29.90515999999999, 2: 27.88900000000001, 1: 25.983700000000006, 0: 22.762940000000018}	0.932582	0.0360029	2.01616	0.0178941	F..F|F..Hg|F..O|Hg..O|O..O	{'F..Hg': 32, 'F..O': 32, 'O..O': 28, 'Hg..O': 16, 'F..F': 4}	{'LNM..LNM': 64, 'LNM..TM': 48}	LNM..LNM|LNM..TM	0	{'Hg': [1.72], 'P': [4.58], 'O': [1.82, 1.98], 'F': [1.14]}	0.282288	0.266766	0.450947	Hg..O_2.443	0.25487	_28c85ee6-23fd-4403-b7f1-8f230a8aecad_form2-BV-component_1-Hg8P4O12F4-2p	60.4483	a3ddbf65-7a06-46c0-8e62-b2d69a23a81e	Hg2 P1 O3 F1	1
113	ICSD	648084	_de9e6bbd-6162-438f-b4e0-47a349d8def0_form2	_d57656aa-0354-40b7-b0d7-48f019dc86c7_form2	P1 S3 Zn1	(0, 0, 1)	Zn1 P1 S3	2	0	(Zn2P2S6)2	{3: 11.714819999999998, 2: 11.59994, 0: 9.25245}	0.990194	0.0104436	0.11488	0.00363973	P..S|S..S	{'S..S': 18, 'P..S': 4}	{'NM..NM': 22}	NM..NM	0	{'Zn': [1.61], 'P': [4.57], 'S': [1.84, 1.85]}	0.0466542	0.953346		Zn..S_2.596	0.25501	_d57656aa-0354-40b7-b0d7-48f019dc86c7_form2-BV-component_1-Zn2P2S6-2p	21.3276	66371463-37f7-4ae6-b19f-017503868132	Zn1 P1 S3	1
1414	COD	9011173	_c5c1d0a3-dfb4-4b08-ae17-272d32eacae7_form2	_731f5a2a-4ea5-4dde-8932-50847de67a9b_form2	Ca1 Cl1 F1	(0, 0, 1)	Ca1 Cl1 F1	2	0	(Ca2Cl2F2)2	{3: 4.274600000000004, 2: 3.859240000000001, 0: 0.3178}	0.902831	0.0692267	0.41536	0.0274341	Ca..Cl|Cl..Cl	{'Cl..Cl': 8, 'Ca..Cl': 4}	{'NM..NM': 8, 'EPM..NM': 4}	EPM..NM|NM..NM	0	{'Ca': [1.99], 'Cl': [1.15], 'F': [1.14]}	0.104974	0.895026		Ca..F_2.361	0.2551	_731f5a2a-4ea5-4dde-8932-50847de67a9b_form2-BV-component_1-Ca2Cl2F2-2p	39.0731	dba90876-54b3-4fa1-b660-cbb67538aba0	Ca1 Cl1 F1	1
150	COD	2200303	_b6a8904e-7441-4b6b-90d4-ac8d7ac29a6c_form2	_1b8a1d68-814c-4c2b-aea5-02b3a0b5ae84_form2	C1 F3 Li1 O3 S1	(1, 0, 0)	Li1 C1 S1 O3 F3	2	0	(Li4C4S4O12F12)2	{3: 39.67146000000006, 2: 39.48860000000007, 1: 37.24284000000002, 0: 36.07682000000001}	0.995391	0.00761917	0.18286	0.00383775	F..F|F..O	{'F..F': 40, 'F..O': 8}	{'LNM..LNM': 48}	LNM..LNM	0	{'Li': [1.17], 'C': [3.59], 'S': [5.5], 'O': [2.04, 2.08, 2.11], 'F': [1.1, 1.12]}	0.0508702	0.624752	0.324377	Li..O_1.971	0.25519	_1b8a1d68-814c-4c2b-aea5-02b3a0b5ae84_form2-BV-component_1-Li4C4S4O12F12-2p	11.089	c6862174-b925-4e6c-a64c-e2fe3edf3fba	Li1 C1 S1 O3 F3	1
567	ICSD	262630	_38db863d-3edb-42b6-8df9-799cdb6cd17c_form2	_b0339bd9-e07c-4918-82b3-1155f68d9044_form2	Mo2 O11 Pb1 Se2	(1, 0, 0)	Mo2 Pb1 Se2 O11	2	0	(Mo4Pb2Se4O22)2	{3: 40.08129000000002, 2: 39.4886, 1: 37.70516999999999, 0: 34.70523999999999}	0.985213	0.0197563	0.59269	0.00804425	O..O|O..Pb|O..Se|Se..Se	{'O..O': 42, 'O..Se': 12, 'O..Pb': 4, 'Se..Se': 2}	{'LNM..LNM': 42, 'LNM..NM': 12, 'ENM..LNM': 4, 'NM..NM': 2}	ENM..LNM|LNM..LNM|LNM..NM|NM..NM	0	{'Mo': [5.12, 5.16], 'Pb': [1.71], 'Se': [3.5, 3.64], 'O': [1.72, 1.73, 1.78, 1.87, 1.88, 1.94, 1.96, 1.98, 2.01, 2.09]}	0.110246	0.331736	0.558018	Pb..O_2.582	0.25539	_b0339bd9-e07c-4918-82b3-1155f68d9044_form2-BV-component_1-Mo4Pb2Se4O22-2p	28.2981	5896ede6-d3ff-4d96-94f2-e31adcdee37b	Mo2 Pb1 Se2 O11	1
1498	COD	2226008	_0a2fc916-8375-4446-8c50-2208354b1b84_form2	_3f710f4a-8750-42dc-9ea5-58d7753bcba0_form2	Cr1 F7 Pb2	(1, 0, 0)	Cr1 Pb2 F7	2	0	(Cr4Pb8F28)2	{3: 28.05549000000004, 2: 24.66209000000002, 0: 20.82167000000001}	0.879047	0.0565567	3.3934	0.0318988	F..F|F..Pb	{'F..F': 64, 'F..Pb': 56}	{'LNM..LNM': 64, 'ENM..LNM': 56}	ENM..LNM|LNM..LNM	0	{'Cr': [3.21], 'Pb': [1.59, 1.82], 'F': [1.02, 1.04, 1.05, 1.08, 1.09, 1.11]}	0.469102	0.530898		Pb..F_2.49	0.25568	_3f710f4a-8750-42dc-9ea5-58d7753bcba0_form2-BV-component_1-Cr4Pb8F28-2p	86.3482	df04a4ac-3b65-4721-a807-997e23c5b0d0	Cr1 Pb2 F7	1
1252	ICSD	35392	_6eb87884-f902-4cb6-932d-7cd9052212a8_form2	_e34fd507-025a-459e-8fd2-f4039bd22af1_form2	Br1 F1 Sr1	(0, 0, 1)	Sr1 Br1 F1	2	0	(Sr2Br2F2)2	{3: 4.363219999999998, 2: 3.96904, 0: 0.29298}	0.909658	0.0656967	0.39418	0.0219751	Br..Br|Br..Sr	{'Br..Br': 8, 'Br..Sr': 4}	{'NM..NM': 8, 'EPM..NM': 4}	EPM..NM|NM..NM	0	{'Sr': [2.05], 'Br': [1.2], 'F': [1.1]}	0.0968444	0.903156		Sr..F_2.524	0.25571	_e34fd507-025a-459e-8fd2-f4039bd22af1_form2-BV-component_1-Sr2Br2F2-2p	33.6404	2c2c4d86-8798-41ae-965a-78423fa609c2	Sr1 Br1 F1	1
401	ICSD	151146	_3b0822b4-3317-4d0d-90c4-7275991e3f99_form2	_2eb31d20-1a0e-4f7c-a5f6-06989a2612c5_form2	C2 H1 O2	(0, 1, 0)	H1 C2 O2	2	0	(H2C4O4)4	{3: 25.80144000000001, 2: 25.347799999999996, 1: 24.79922, 0: 24.249739999999996}	0.982418	0.00945083	0.22682	0.00607026	C..O|H..H|H..O|O..O	{'C..O': 64, 'H..O': 16, 'H..H': 8, 'O..O': 8}	{'LNM..LNM': 72, 'H..LNM': 16, 'H..H': 8}	H..H|H..LNM|LNM..LNM	0	{'H': [1.08], 'C': [3.88, 4.03, 4.04], 'O': [1.85, 2.06]}	0.29235	0.353535	0.354115	H..O_1.493	0.25585	_2eb31d20-1a0e-4f7c-a5f6-06989a2612c5_form2-BV-component_3-H2C4O4-2p	19.5122	fbade199-53a4-4831-932e-9f19749e18c6	H1 C2 O2	1
1161	ICSD	413149	_12c28c28-3b6f-41d1-af5b-175f63ee8fd8_form2	_c36661eb-b1c4-461e-ac70-6a3a41d19162_form2	As1 K1 O2	(1, 0, 0)	K1 As1 O2	2	0	(K4As4O8)2	{3: 20.320639999999997, 2: 19.52759999999999, 1: 15.468120000000006, 0: 5.339}	0.960974	0.0660867	0.79304	0.019385	As..As|As..K|As..O	{'As..O': 8, 'As..As': 8, 'As..K': 8}	{'LNM..MTL': 8, 'MTL..MTL': 8, 'EPM..MTL': 8}	EPM..MTL|LNM..MTL|MTL..MTL	0	{'K': [3.82], 'As': [2.69], 'O': [1.81, 1.84]}	0.0529341	0.270964	0.676102	K..O_2.607	0.25593	_c36661eb-b1c4-461e-ac70-6a3a41d19162_form2-BV-component_1-K4As4O8-2p	21.2528	48ee7ea8-056a-4528-823d-f989a23ec159	K1 As1 O2	1
50	ICSD	56734	_5519a0ef-67b5-4067-9518-3c81397399c3_form2	_8e078553-d32f-4ea5-b3ee-3c24d2dd04a9_form2	Al2 Cl8 Eu1	(1, 0, 0)	Eu1 Al2 Cl8	2	0	(Eu2Al4Cl16)2	{3: 15.890140000000002, 2: 15.631100000000004, 1: 14.337260000000004, 0: 12.168720000000004}	0.983698	0.0117745	0.25904	0.00292981	Cl..Cl	{'Cl..Cl': 44}	{'NM..NM': 44}	NM..NM	0	{'Eu': [2.09], 'Al': [2.72], 'Cl': [1.0, 1.04, 1.07]}	0.0696078	0.347674	0.582718	Eu..Cl_2.988	0.25627	_8e078553-d32f-4ea5-b3ee-3c24d2dd04a9_form2-BV-component_1-Eu2Al4Cl16-2p	12.6662	dec18b39-909c-412a-9e31-739b939068f4	Eu1 Al2 Cl8	1
930	COD	2203976	_3a042762-d010-4142-bf94-c1a8d0ba5e21_form2	_b454112e-14af-438a-b06c-aae57442f324_form2	Cl9 K2 Ta3	(0, 0, 1)	K2 Ta3 Cl9	2	0	(K4Ta6Cl18)2	{3: 39.10680000000005, 2: 37.966440000000055, 0: 34.78346000000004}	0.97084	0.0422356	1.14036	0.0139201	Cl..Cl|Cl..K	{'Cl..Cl': 30, 'Cl..K': 24}	{'NM..NM': 30, 'EPM..NM': 24}	EPM..NM|NM..NM	0	{'K': [1.36], 'Ta': [8.03], 'Cl': [1.21, 1.25, 1.4, 1.41, 1.45, 1.46]}	0.263768	0.736232		K..Cl_3.022	0.2568	_b454112e-14af-438a-b06c-aae57442f324_form2-BV-component_1-K4Ta6Cl18-2p	24.1534	a7e1d952-a245-478b-8e58-9f9b2340cdef	K2 Ta3 Cl9	1
627	COD	9005509	_ed934f7f-b32a-42fb-899d-84a3bf300c50_form2	_c7e485d1-9f1e-4f55-ace9-955fe2967abf_form2	Ge1 S3 Sn1	(1, 0, 0)	Sn1 Ge1 S3	2	0	(Sn4Ge4S12)2	{3: 20.701580000000003, 2: 20.070580000000003, 1: 19.013420000000004, 0: 16.33622}	0.969519	0.0242692	0.631	0.00887558	Ge..S|S..S|S..Sn	{'S..S': 28, 'S..Sn': 16, 'Ge..S': 8}	{'NM..NM': 28, 'ENM..NM': 16, 'MTL..NM': 8}	ENM..NM|MTL..NM|NM..NM	0	{'Sn': [1.51], 'Ge': [3.54], 'S': [1.74, 1.76, 1.81]}	0.144547	0.24217	0.613283	Sn..S_2.914	0.25713	_c7e485d1-9f1e-4f55-ace9-955fe2967abf_form2-BV-component_1-Sn4Ge4S12-2p	28.8375	d034c5aa-27f4-463d-98b7-51ede799fc32	Sn1 Ge1 S3	1
860	ICSD	49687	_a60dcb3b-c66a-426b-9591-6d55c5a50211_form2	_e1463201-e7c2-4cc4-a6cb-0221c0f14c82_form2	Br9 K2 Nb3	(0, 0, 1)	K2 Nb3 Br9	2	0	(K4Nb6Br18)2	{3: 33.43823999999996, 2: 32.28111999999998, 0: 29.172060000000013}	0.965395	0.0428563	1.15712	0.0127793	Br..Br|Br..K	{'Br..Br': 30, 'Br..K': 24}	{'NM..NM': 30, 'EPM..NM': 24}	EPM..NM|NM..NM	0	{'K': [1.3], 'Nb': [6.07, 6.1], 'Br': [1.16, 1.22, 1.46, 1.5, 1.53]}	0.271231	0.728769		K..Br_3.162	0.25758	_e1463201-e7c2-4cc4-a6cb-0221c0f14c82_form2-BV-component_1-K4Nb6Br18-2p	23.5968	30b412ac-2ff6-4a63-959c-6f80f3a3157d	K2 Nb3 Br9	1
848	ICSD	424729	_b5ba7afc-1274-4bb9-add6-8138d9d866af_form2	_57bea888-b1e8-4a6f-9f33-00530b58c0eb_form2	O1 Sn1	(0, 0, 1)	Sn1 O1	2	0	(Sn4O4)2	{3: 7.371249999999999, 2: 7.21803, 0: 4.05232}	0.979214	0.0170244	0.15322	0.0125633	O..Sn|Sn..Sn	{'Sn..Sn': 12, 'O..Sn': 6}	{'ENM..ENM': 12, 'ENM..LNM': 6}	ENM..ENM|ENM..LNM	0.6667	{'Sn': [2.06], 'O': [1.63]}	0.0461655	0.953835		Sn..O_2.45	0.25776	_57bea888-b1e8-4a6f-9f33-00530b58c0eb_form2-BV-component_1-Sn4O4-2p	28.417	267a62e9-1148-4142-9e5e-f2176b78f17e	Sn1 O1	1
13	ICSD	56735	_8a0d052c-c0e7-426c-bbb1-3f7e14311cf8_form2	_e0dc0a34-500c-42fd-a2f2-548c54511683_form2	Al2 Ba1 Cl8	(1, 0, 0)	Ba1 Al2 Cl8	2	0	(Ba2Al4Cl16)2	{3: 16.07296, 2: 15.88967, 1: 13.818180000000002, 0: 13.136500000000002}	0.988596	0.0091645	0.18329	0.00204929	Cl..Cl	{'Cl..Cl': 40}	{'NM..NM': 40}	NM..NM	0	{'Ba': [2.17], 'Al': [2.77], 'Cl': [0.97, 1.03, 1.08, 1.09]}	0.0624187	0.705438	0.232143	Ba..Cl_3.191	0.25785	_e0dc0a34-500c-42fd-a2f2-548c54511683_form2-BV-component_1-Ba2Al4Cl16-2p	11.3728	d0d656b9-5f2b-46b8-9ff0-4945b2707bcb	Ba1 Al2 Cl8	1
1521	COD	1523455	_d529929c-8bcd-41bd-9934-d7ed68a01ad3_form2	_ba1de5de-8442-404a-9407-46142d857829_form2	F2 Sn1	(0, 0, 1)	Sn1 F2	2	0	(Sn4F8)4	{3: 13.51713999999998, 2: 11.413219999999988, 0: 9.753499999999995}	0.844352	0.0500933	1.05196	0.0335108	F..F|F..Sn|Sn..Sn	{'F..F': 48, 'F..Sn': 32, 'Sn..Sn': 4}	{'LNM..LNM': 48, 'ENM..LNM': 32, 'ENM..ENM': 4}	ENM..ENM|ENM..LNM|LNM..LNM	0.0476	{'Sn': [1.63, 1.68], 'F': [0.83, 0.86, 0.88]}	0.559012	0.440988		Sn..F_2.361	0.25809	_ba1de5de-8442-404a-9407-46142d857829_form2-BV-component_3-Sn4F8-2p	84.2844	48ba5a5c-2a41-46b2-b983-e2a0aa38e3e5	Sn1 F2	1
375	ICSD	36383	_0139e6fd-38a2-4a0a-b0d5-eec79e3e6f5c_form2	_466a2b0f-fcdd-4ee1-a47c-04a29fe8c405_form2	Cd1 H1 N1 O6 Se1	(0, 0, 1)	Cd1 H1 Se1 N1 O6	2	0	(Cd4H4Se4N4O24)4	{3: 81.49855999999994, 2: 80.84303999999993, 1: 76.02299999999993, 0: 72.06459999999998}	0.991957	0.016388	0.32776	0.00583538	H..N|H..O|N..O|N..Se	{'H..N': 32, 'N..O': 16, 'N..Se': 16, 'H..O': 16}	{'H..LNM': 48, 'LNM..LNM': 16, 'LNM..NM': 16}	H..LNM|LNM..LNM|LNM..NM	0	{'Cd': [1.74], 'H': [1.04], 'Se': [3.63], 'N': [2.76], 'O': [1.56, 1.78, 1.93, 1.96, 1.98, 2.0]}	0.0694851	0.510924	0.419591	Cd..O_2.39	0.25839	_466a2b0f-fcdd-4ee1-a47c-04a29fe8c405_form2-BV-component_3-Cd4H4Se4N4O24-2p	19.3019	3b60f2b2-3d6d-4031-b962-264f908500a4	Cd1 H1 Se1 N1 O6	1
932	ICSD	41118	_8e9dc4e5-b419-45bf-8dd7-28472bc61eba_form2	_a061e5fa-6df6-44bf-aca7-849d1b0fd744_form2	Cl9 K2 Nb3	(0, 0, 1)	K2 Nb3 Cl9	2	0	(K4Nb6Cl18)2	{3: 32.58918000000003, 2: 31.443660000000015, 0: 28.24444}	0.96485	0.0424267	1.14552	0.0139372	Cl..Cl|Cl..K	{'Cl..Cl': 30, 'Cl..K': 24}	{'NM..NM': 30, 'EPM..NM': 24}	EPM..NM|NM..NM	0	{'K': [1.36], 'Nb': [6.17], 'Cl': [1.14, 1.19, 1.27, 1.28, 1.32, 1.34]}	0.263657	0.736343		K..Cl_3.02	0.25839	_a061e5fa-6df6-44bf-aca7-849d1b0fd744_form2-BV-component_1-K4Nb6Cl18-2p	24.063	4af37d7a-6df4-43ab-b98e-b98fff9d762e	K2 Nb3 Cl9	1
1233	ICSD	201040	_cf46eb12-9da2-4eda-bab7-ddf7e9fc9f0f_form2	_3dfeaddf-105e-4410-9a91-0e7f681178cc_form2	H1 Li1 O3 P1 Tl1	(1, 1, 0)	Li1 Tl1 P1 H1 O3	2	0	(Li2Tl2P2H2O6)2	{3: 14.00544, 2: 13.421420000000001, 1: 12.391340000000001, 0: 10.502210000000003}	0.9583	0.0486683	0.58402	0.0212365	H..H|H..O|H..Tl|O..Tl|Tl..Tl	{'H..Tl': 8, 'H..H': 4, 'H..O': 4, 'O..Tl': 4, 'Tl..Tl': 4}	{'ENM..H': 8, 'H..H': 4, 'H..LNM': 4, 'ENM..LNM': 4, 'ENM..ENM': 4}	ENM..ENM|ENM..H|ENM..LNM|H..H|H..LNM	0.1667	{'Li': [1.09], 'Tl': [1.35], 'P': [4.48], 'H': [1.21], 'O': [1.84, 1.92, 1.94]}	0.166709	0.294037	0.539254	Li..O_1.966	0.25896	_3dfeaddf-105e-4410-9a91-0e7f681178cc_form2-BV-component_1-Li2Tl2P2H2O6-2p	23.2878	c9986828-40fd-4754-a939-a3f3e50fd6df	Li1 Tl1 P1 H1 O3	1
1138	COD	9008175	_70d5a613-c62a-42ef-b812-1cea0a185dab_form2	_97ccf23e-d1a8-4ecb-a574-6c02d2a3416e_form2	H4 N2 O8 Zn1	(1, 0, 0)	Zn1 H4 N2 O8	2	0	(Zn2H8N4O16)2	{3: 29.488160000000004, 2: 28.529579999999996, 0: 26.96212}	0.967493	0.0368685	0.95858	0.0187838	H..H|H..O|O..O	{'H..O': 32, 'O..O': 16, 'H..H': 4}	{'H..LNM': 32, 'LNM..LNM': 16, 'H..H': 4}	H..H|H..LNM|LNM..LNM	0	{'Zn': [1.98], 'H': [1.05, 1.09], 'N': [4.24], 'O': [1.74, 1.77, 1.8, 1.97]}	0.379479	0.620521		Zn..O_2.203	0.25963	_97ccf23e-d1a8-4ecb-a574-6c02d2a3416e_form2-BV-component_1-Zn2H8N4O16-2p	39.5567	5140d617-d032-47e5-a6da-fe8db03e51ef	Zn1 H4 N2 O8	1
1640	COD	9011287	_6675926c-409c-43cb-b41b-c5092a8352da_form2	_d7ee78c2-69c0-4af3-b030-b74d18d91ed2_form2	Au1 Te2	(0, 0, 1)	Te2 Au1	2	0	(Te2Au1)2	{3: 2.2807500000000003, 2: 1.5667200000000001, 0: 0}	0.686932	0.23801	0.71403	0.0450313	Te..Te	{'Te..Te': 6}	{'MTL..MTL': 6}	MTL..MTL	0	{'Te': [1.5], 'Au': [1.57]}	0.313068	0.686932		Te..Au_2.907	0.26112	_d7ee78c2-69c0-4af3-b030-b74d18d91ed2_form2-BV-component_1-Te2Au1-2p	75.0985	434d7cab-5487-4e59-a7e4-77b4bb93c845	Te2 Au1	1
426	COD	9013923	_b6fda7a7-92b5-4bee-a3e3-16550be879ba_form2	_c33266bf-7627-4ecd-b5b4-48c349740eb3_form2	Cu1 I1	(0, 0, 1)	Cu1 I1	2	0	(Cu2I2)2	{3: 2.7409999999999997, 2: 2.634079999999999, 0: 0}	0.960992	0.02673	0.10692	0.00625512	I..I	{'I..I': 8}	{'NM..NM': 8}	NM..NM	0	{'Cu': [1.51], 'I': [1.23]}	0.0390077	0.960992		Cu..I_2.692	0.26137	_c33266bf-7627-4ecd-b5b4-48c349740eb3_form2-BV-component_1-Cu2I2-2p	21.6538	f26a3e57-c5f1-4981-a6e9-8b41fe4a7e40	Cu1 I1	1
339	ICSD	26286	_27ee87dc-bd96-4760-ac9c-0207c83d2bb4_form2	_86acfd69-c0b7-4937-a08c-33e1e4725803_form2	Br1 C5 Cu1 H3 N2 O2	(0, 1, 0)	Cu1 H3 C5 Br1 N2 O2	2	0	(Cu2H6C10Br2N4O4)2	{3: 35.87781000000003, 2: 35.58461000000003, 1: 35.09395000000003, 0: 32.50528}	0.991828	0.00977333	0.2932	0.00554066	Br..H|C..H|C..O|H..N|H..O	{'H..O': 16, 'Br..H': 16, 'C..H': 12, 'H..N': 8, 'C..O': 8}	{'H..LNM': 36, 'H..NM': 16, 'LNM..LNM': 8}	H..LNM|H..NM|LNM..LNM	0	{'Cu': [1.61], 'H': [1.09, 1.32], 'C': [3.87, 3.96, 3.99, 4.13], 'Br': [0.77], 'N': [3.19], 'O': [1.7]}	0.0869377	0.145487	0.767575	Cu..Br_2.558	0.26198	_86acfd69-c0b7-4937-a08c-33e1e4725803_form2-BV-component_1-Cu2H6C10Br2N4O4-2p	20.6914	05e63047-44f9-413a-8dc6-4905c4d6c22f	Cu1 H3 C5 Br1 N2 O2	1
711	COD	4508861	_84867e76-51a8-4eaf-b9af-c892ac07bb46_form2	_8d32fdcb-19a3-4eb8-b182-9a7d85ebd3c6_form2	Ag2 Cl6 Re1	(1, 1, 1)	Re1 Ag2 Cl6	2	0	(Re1Ag2Cl6)2	{3: 6.573030000000001, 2: 6.204150000000004, 0: 4.660380000000001}	0.94388	0.03074	0.36888	0.010093	Ag..Cl|Cl..Cl	{'Cl..Cl': 12, 'Ag..Cl': 12}	{'NM..NM': 12, 'NM..TM': 12}	NM..NM|NM..TM	0	{'Re': [4.08], 'Ag': [0.99], 'Cl': [1.18]}	0.192863	0.807137		Ag..Cl_2.586	0.26203	_8d32fdcb-19a3-4eb8-b182-9a7d85ebd3c6_form2-BV-component_1-Re1Ag2Cl6-2p	31.6469	3f9659a0-b94c-4b8c-b269-b39806a8ce2b	Re1 Ag2 Cl6	1
102	COD	9009143	_b24be872-219f-4fea-875d-b9f1c6a78fc7_form2	_87d86918-78ca-4dac-a4e8-c749fd85ac80_form2	I2 Pb1	(1, 1, 1)	Pb1 I2	2	0	(Pb1I2)2	{3: 1.6773299999999998, 2: 1.6133399999999996, 0: 0}	0.96185	0.02133	0.06399	0.00353158	I..I	{'I..I': 6}	{'NM..NM': 6}	NM..NM	0	{'Pb': [1.58], 'I': [0.89]}	0.0381499	0.96185		Pb..I_3.275	0.26266	_87d86918-78ca-4dac-a4e8-c749fd85ac80_form2-BV-component_1-Pb1I2-2p	15.8445	1a4e4cc5-5579-4c05-a1ad-75a6f86d8218	Pb1 I2	1
573	ICSD	24382	_7dc76c98-2bf5-457d-980f-ef598818e781_form2	_ebfcc18b-3a05-4dfc-9209-e653f169e666_form2	F1 H3 O1	(1, 0, 0)	H3 O1 F1	2	0	(H6O2F2)4	{3: 12.857520000000006, 2: 12.439600000000004, 0: 10.336800000000002}	0.967496	0.010448	0.20896	0.0081395	F..H|H..H|H..O	{'H..H': 32, 'H..O': 32, 'F..H': 16}	{'H..LNM': 48, 'H..H': 32}	H..H|H..LNM	0	{'H': [1.15], 'O': [2.12], 'F': [0.85]}	0.165794	0.834206		H..F_1.454	0.26285	_ebfcc18b-3a05-4dfc-9209-e653f169e666_form2-BV-component_3-H6O2F2-2p	14.2635	f49f73f9-86fe-4e39-8b5e-03eb2589ccab	H3 O1 F1	1
1483	COD	4000818	_89ad33e7-8b72-4b30-a241-9b2d2879c1c6_form2	_6940e1e9-dcef-413e-84e5-ed10f70e339c_form2	Hg3 Se4 Tl2	(0, 0, 1)	Tl2 Hg3 Se4	2	0	(Tl4Hg6Se8)2	{3: 17.15164, 2: 15.794229999999994, 1: 12.888819999999997, 0: 10.218359999999999}	0.920858	0.0754117	1.35741	0.0309963	Hg..Se|Hg..Tl|Se..Se|Se..Tl|Tl..Tl	{'Se..Tl': 12, 'Hg..Tl': 8, 'Se..Se': 6, 'Tl..Tl': 6, 'Hg..Se': 4}	{'ENM..NM': 12, 'ENM..TM': 8, 'NM..NM': 6, 'ENM..ENM': 6, 'NM..TM': 4}	ENM..ENM|ENM..NM|ENM..TM|NM..NM|NM..TM	0.3889	{'Tl': [1.51], 'Hg': [2.04, 2.14], 'Se': [1.9, 1.97]}	0.195782	0.419053	0.385165	Tl..Se_3.193	0.26387	_6940e1e9-dcef-413e-84e5-ed10f70e339c_form2-BV-component_1-Tl4Hg6Se8-2p	46.1163	0bf439c2-9003-418f-8218-10000574a1e2	Tl2 Hg3 Se4	1
484	COD	1101163	_aad93a8d-ae60-43cc-8c95-733b058a84ee_form2	_ddd6a0b7-c72b-430c-a20c-3dd928dd818a_form2	Ba1 F1 Sb1 Se2	(0, 0, 1)	Ba1 Sb1 Se2 F1	2	0	(Ba4Sb4Se8F4)2	{3: 19.321589999999993, 2: 19.045119999999987, 1: 14.417029999999997, 0: 11.869549999999998}	0.985691	0.0172794	0.27647	0.00693915	Sb..Sb|Sb..Se|Se..Se	{'Sb..Se': 16, 'Sb..Sb': 8, 'Se..Se': 8}	{'MTL..NM': 16, 'MTL..MTL': 8, 'NM..NM': 8}	MTL..MTL|MTL..NM|NM..NM	0	{'Ba': [2.15, 2.17], 'Sb': [2.57, 2.61], 'Se': [1.68, 1.71, 2.1, 2.14], 'F': [1.1]}	0.0370999	0.62105	0.34185	Ba..Se_3.372	0.26435	_ddd6a0b7-c72b-430c-a20c-3dd928dd818a_form2-BV-component_1-Ba4Sb4Se8F4-2p	25.7426	0225fef2-3c95-464f-a862-6633195d7b2d	Ba1 Sb1 Se2 F1	1
724	ICSD	74645	_0bae4378-6a09-4459-9f37-10fc93f60053_form2	_205f1fd2-c8e8-4c8a-8622-cf69d9d79a23_form2	I10 Ru1 Y6	(0, 1, 0)	Y6 Ru1 I10	2	0	(Y6Ru1I10)2	{3: 24.52292999999997, 2: 23.768459999999987, 1: 23.089539999999992, 0: 21.330219999999997}	0.969234	0.0397089	0.75447	0.0102915	I..I|I..Y	{'I..I': 34, 'I..Y': 4}	{'NM..NM': 34, 'NM..TM': 4}	NM..NM|NM..TM	0	{'Y': [4.17, 4.44, 4.89], 'Ru': [10.43], 'I': [1.09, 1.12, 1.13, 1.17, 1.29]}	0.23631	0.212647	0.551043	Y..I_3.262	0.26487	_205f1fd2-c8e8-4c8a-8622-cf69d9d79a23_form2-BV-component_1-Y6Ru1I10-2p	26.9399	6dec180c-a4bb-4974-bac7-c63652264d38	Y6 Ru1 I10	1
190	ICSD	20745	_5890f2c6-2c49-4998-9d58-9294666e2ee5_form2	_21d17a22-31fe-45d5-a369-e96baeda9fc6_form2	Cd1 I2	(0, 0, 1)	Cd1 I2	2	0	(Cd8I16)2	{3: 13.788480000000007, 2: 13.720440000000009, 0: 0}	0.995065	0.02268	0.06804	0.00422867	I..I	{'I..I': 6}	{'NM..NM': 6}	NM..NM	0	{'Cd': [1.57, 1.58], 'I': [0.93, 0.94]}	0.00493455	0.995065		Cd..I_3.039	0.26504	_21d17a22-31fe-45d5-a369-e96baeda9fc6_form2-BV-component_1-Cd8I16-2p	16.9179	36b834d1-442c-4b74-ae44-b23287acbcd4	Cd1 I2	1
156	ICSD	261906	_2c476749-6df9-4e56-ac24-d4323e5c4215_form2	_bfa20c2b-2b1a-4dc3-94e8-7ec4c210a2af_form2	C1 H4 Li1 O3 P1	(1, 0, 0)	Li1 P1 H4 C1 O3	2	0	(Li4P4H16C4O12)2	{3: 41.351940000000035, 2: 41.183920000000036, 1: 39.74552000000004, 0: 36.88462000000003}	0.995937	0.00600071	0.16802	0.00391717	H..H|H..O	{'H..H': 48, 'H..O': 8}	{'H..H': 48, 'H..LNM': 8}	H..H|H..LNM	0	{'Li': [1.15], 'P': [4.82], 'H': [1.02, 1.16, 1.18, 1.26], 'C': [4.29], 'O': [1.81, 1.93, 1.94]}	0.0376109	0.321983	0.640406	Li..O_1.957	0.26548	_bfa20c2b-2b1a-4dc3-94e8-7ec4c210a2af_form2-BV-component_1-Li4P4H16C4O12-2p	12.4223	d940d7c6-5d01-4841-b3f3-5ed53780723e	Li1 P1 H4 C1 O3	1
73	COD	9009136	_2d2a9289-9d33-4355-83c3-d7fe57a86233_form2	_924cacbd-193e-4637-8ce7-4f4a577a36dc_form2	Cl2 Zn1	(1, 1, 1)	Zn1 Cl2	2	0	(Zn1Cl2)2	{3: 1.70811, 2: 1.67172, 0: 0}	0.978696	0.01213	0.03639	0.0032338	Cl..Cl	{'Cl..Cl': 6}	{'NM..NM': 6}	NM..NM	0	{'Zn': [1.59], 'Cl': [0.91]}	0.0213042	0.978696		Zn..Cl_2.501	0.26554	_924cacbd-193e-4637-8ce7-4f4a577a36dc_form2-BV-component_1-Zn1Cl2-2p	16.7851	6ef36b8b-dc3e-4eaf-ab20-25e787f17b0f	Zn1 Cl2	1
1751	ICSD	107444	_c453e0f3-a0bd-4ed3-aed2-be6f2060b39f_form2	_270f7844-4b2a-419b-b1f9-4abf4d28e9bf_form2	Au1 K3 Sn4	(0, 0, 1)	K3 Sn4 Au1	2	0	(K6Sn8Au2)2	{3: 16.486910000000012, 2: 10.120470000000001, 1: 8.891329999999998, 0: 6.795029999999999}	0.613849	0.106107	6.36644	0.0746529	Au..K|Au..Sn|K..K|K..Sn	{'K..Sn': 88, 'K..K': 16, 'Au..K': 8, 'Au..Sn': 8}	{'ENM..EPM': 88, 'EPM..EPM': 16, 'EPM..TM': 8, 'ENM..TM': 8}	ENM..EPM|ENM..TM|EPM..EPM|EPM..TM	1	{'K': [1.92, 2.2], 'Sn': [1.88, 2.06], 'Au': [2.17]}	0.656884	0.126822	0.216294	K..K_4.144	0.26596	_270f7844-4b2a-419b-b1f9-4abf4d28e9bf_form2-BV-component_1-K6Sn8Au2-2p	42.7032	ae8b94f5-f9bb-417a-bb8e-33872464af45	K3 Sn4 Au1	1
1155	ICSD	163610	_7df320fd-107c-4cbb-b193-fb21c031fe4b_form2	_533a3528-592b-4e8a-8583-03bba9e3cee1_form2	C2 Gd1 H7 O8 S1	(1, 0, 0)	Gd1 H7 C2 S1 O8	2	0	(Gd2H14C4S2O16)2	{3: 41.857299999999974, 2: 41.01443999999997, 1: 39.77272999999999, 0: 37.58391999999999}	0.979863	0.0301021	0.84286	0.0191607	H..H|H..O	{'H..H': 28, 'H..O': 28}	{'H..H': 28, 'H..LNM': 28}	H..H|H..LNM	0	{'Gd': [3.1], 'H': [1.05, 1.06, 1.07, 1.26, 1.29, 1.31], 'C': [4.08, 4.19], 'S': [5.85], 'O': [1.83, 1.95, 2.01, 2.09, 2.11, 2.12, 2.15, 2.24]}	0.197235	0.290569	0.512196	Gd..O_2.537	0.26681	_533a3528-592b-4e8a-8583-03bba9e3cee1_form2-BV-component_1-Gd2H14C4S2O16-2p	40.0707	6c5c4553-8224-4995-a09d-c70b8c80675d	Gd1 H7 C2 S1 O8	1
173	ICSD	31596	_69e8e824-55b0-477b-b256-a67d7ac00d4c_form2	_92df144f-abc9-436d-9bc3-09a5f66fc1e1_form2	I3 La1	(1, -1, 0)	La1 I3	2	0	(La2I6)2	{3: 7.057799999999995, 2: 6.876919999999997, 1: 5.374720000000002, 0: 1.0849000000000002}	0.974372	0.0150733	0.18088	0.00414054	I..I|I..La	{'I..I': 20, 'I..La': 4}	{'NM..NM': 20, 'FM..NM': 4}	FM..NM|NM..NM	0	{'La': [3.11], 'I': [1.28, 1.33]}	0.0302834	0.251503	0.718214	La..I_3.419	0.2669	_92df144f-abc9-436d-9bc3-09a5f66fc1e1_form2-BV-component_1-La2I6-2p	13.263	f8f520bb-4a25-46d2-bc05-84b32f4fa8ef	La1 I3	1
385	ICSD	262075	_b7ecf28d-e027-4dcb-b680-6b81861c6d82_form2	_41a17a16-6bbf-4259-a0c9-8c7f7764c705_form2	Li1 O2 Sb1	(0, 1, 0)	Li1 Sb1 O2	2	0	(Li4Sb4O8)4	{3: 28.63057999999998, 2: 28.304319999999986, 1: 22.74507999999999, 0: 19.37248}	0.988604	0.0203913	0.16313	0.00589561	O..Sb|Sb..Sb	{'O..Sb': 16, 'Sb..Sb': 16}	{'LNM..MTL': 16, 'MTL..MTL': 16}	LNM..MTL|MTL..MTL	0	{'Li': [0.99, 1.01], 'Sb': [2.58, 2.62], 'O': [1.68, 1.7, 1.86, 1.88]}	0.0352405	0.600473	0.364286	Li..O_1.955	0.26695	_41a17a16-6bbf-4259-a0c9-8c7f7764c705_form2-BV-component_3-Li4Sb4O8-2p	23.2513	679b9cac-181d-4a8e-9436-1bec1855687c	Li1 Sb1 O2	1
1135	ICSD	423976	_6acbbed6-c687-4e81-b5c5-977b520eb1a1_form2	_d7f03969-d973-4975-a665-2a136ab30315_form2	H4 Mg1 N2 O8	(1, 0, 0)	Mg1 H4 N2 O8	2	0	(Mg2H8N4O16)2	{3: 29.39212000000001, 2: 28.453819999999997, 1: 27.5911, 0: 26.895180000000003}	0.968076	0.0360885	0.9383	0.0185791	H..H|H..O|O..O	{'H..O': 32, 'O..O': 16, 'H..H': 4}	{'H..LNM': 32, 'LNM..LNM': 16, 'H..H': 4}	H..H|H..LNM|LNM..LNM	0	{'Mg': [1.94], 'H': [1.05, 1.09], 'N': [4.26], 'O': [1.73, 1.78, 1.79, 1.94]}	0.37578	0.345511	0.278709	Mg..O_2.14	0.2674	_d7f03969-d973-4975-a665-2a136ab30315_form2-BV-component_1-Mg2H8N4O16-2p	40.8134	dcbf7135-99a7-47cb-8758-599a16de5fba	Mg1 H4 N2 O8	1
174	COD	9009124	_f95c0988-8cf9-4d1d-8923-f464606ec687_form2	_578d7e3e-558b-47fc-bf31-514d81030098_form2	Br2 Cd1	(1, 1, 1)	Cd1 Br2	2	0	(Cd1Br2)2	{3: 1.720259999999999, 2: 1.6610999999999991, 0: 0}	0.96561	0.01972	0.05916	0.00415043	Br..Br	{'Br..Br': 6}	{'NM..NM': 6}	NM..NM	0	{'Cd': [1.6], 'Br': [0.92]}	0.0343902	0.96561		Cd..Br_2.83	0.26741	_578d7e3e-558b-47fc-bf31-514d81030098_form2-BV-component_1-Cd1Br2-2p	17.4894	86d0155d-2b27-4796-a2a1-412005b7a365	Cd1 Br2	1
1292	COD	9009165	_0f8096c0-39c6-4ad0-8d16-8ff5cf11d5d2_form2	_03ea81f6-fa06-4bb5-b139-85a5e1fc6c82_form2	Ca1 Cl1 H1	(0, 0, 1)	Ca1 H1 Cl1	2	0	(Ca2H2Cl2)2	{3: 4.707380000000001, 2: 4.371559999999999, 0: 0.24418}	0.928661	0.05597	0.33582	0.0230781	Ca..Cl|Cl..Cl	{'Cl..Cl': 8, 'Ca..Cl': 4}	{'NM..NM': 8, 'EPM..NM': 4}	EPM..NM|NM..NM	0	{'Ca': [2.13], 'H': [1.24], 'Cl': [1.33]}	0.075242	0.924758		Ca..H_2.318	0.26747	_03ea81f6-fa06-4bb5-b139-85a5e1fc6c82_form2-BV-component_1-Ca2H2Cl2-2p	35.5951	61f9351e-49f7-4e42-8f28-5a03168ab55e	Ca1 H1 Cl1	1
539	COD	9009166	_36a37e6d-d8a6-4c7c-8d9a-f2c1bb548091_form2	_2eb2dcd8-2ec0-4e8f-9e4f-17f1be7824b1_form2	Br1 Ca1 H1	(0, 0, 1)	Ca1 H1 Br1	2	0	(Ca2H2Br2)2	{3: 4.279380000000004, 2: 4.166080000000003, 0: 0.03638}	0.973524	0.0188833	0.1133	0.00762719	Br..Br|Br..Ca	{'Br..Br': 8, 'Br..Ca': 4}	{'NM..NM': 8, 'EPM..NM': 4}	EPM..NM|NM..NM	0	{'Ca': [2.02], 'H': [1.13], 'Br': [1.13]}	0.0267028	0.973297		Ca..H_2.318	0.26758	_2eb2dcd8-2ec0-4e8f-9e4f-17f1be7824b1_form2-BV-component_1-Ca2H2Br2-2p	24.48	be4e15ee-86e8-4f1f-bcb3-1e1b2ff2f588	Ca1 H1 Br1	1
289	COD	2016176	_983dea0a-77ed-4c51-aedd-cbf1a717199c_form2	_0d27d389-3ec2-405b-b6a6-2ed58515d6ea_form2	Br2 C10 Cd1 H8 N2	(1, -1, 0)	Cd1 H8 C10 Br2 N2	2	0	(Cd1H8C10Br2N2)2	{3: 29.07328000000001, 2: 28.842340000000014, 1: 27.631380000000007, 0: 26.904920000000004}	0.992057	0.0164957	0.23094	0.00510815	Br..H|H..H	{'Br..H': 16, 'H..H': 12}	{'H..NM': 16, 'H..H': 12}	H..H|H..NM	0	{'Cd': [1.8], 'H': [1.13, 1.17], 'C': [3.87, 3.96, 4.02], 'Br': [0.68], 'N': [3.18]}	0.106504	0.558468	0.335027	Cd..Br_2.829	0.26803	_0d27d389-3ec2-405b-b6a6-2ed58515d6ea_form2-BV-component_1-Cd1H8C10Br2N2-2p	21.0981	8d1c9bae-bfdb-47bd-bd0a-c0aa841ce784	Cd1 H8 C10 Br2 N2	1
589	COD	2014617	_fd382a07-9cfd-44a5-b47d-2c8d6d4f2816_form2	_98c7933e-6f17-41b4-af6e-807acb6df61e_form2	Cl1 Li1 O2	(0, 0, 1)	Li1 Cl1 O2	2	0	(Li2Cl2O4)4	{3: 14.11396, 2: 13.74376, 0: 9.45464}	0.973771	0.0231375	0.1851	0.00837096	Cl..Cl|Cl..O|O..O	{'Cl..O': 16, 'O..O': 8, 'Cl..Cl': 8}	{'LNM..NM': 16, 'LNM..LNM': 8, 'NM..NM': 8}	LNM..LNM|LNM..NM|NM..NM	0	{'Li': [1.07], 'Cl': [2.43], 'O': [1.78]}	0.0794537	0.920546		Li..O_1.953	0.26807	_98c7933e-6f17-41b4-af6e-807acb6df61e_form2-BV-component_3-Li2Cl2O4-2p	26.0265	e2ac9b37-aea5-4666-b364-74daa9b5e326	Li1 Cl1 O2	1
707	ICSD	65829	_2c5c2df1-d871-45ba-96b9-25254bd93da9_form2	_4fe7a862-9ebb-4b8c-9b23-3bd1aacb880f_form2	Cl3 N1 Y2	(1, 1, -1)	Y2 N1 Cl3	2	0	(Y4N2Cl6)2	{3: 12.773370000000002, 2: 12.40982, 1: 11.225759999999998, 0: 5.48524}	0.971538	0.0279654	0.36355	0.00997599	Cl..Cl|Cl..Y	{'Cl..Cl': 22, 'Cl..Y': 4}	{'NM..NM': 22, 'NM..TM': 4}	NM..NM|NM..TM	0	{'Y': [2.94, 3.19], 'N': [3.1], 'Cl': [1.02, 1.24, 1.3]}	0.0498825	0.162464	0.787653	Y..Cl_2.887	0.26807	_4fe7a862-9ebb-4b8c-9b23-3bd1aacb880f_form2-BV-component_1-Y4N2Cl6-2p	23.0892	a8fd69f9-3d38-410a-bd48-bdc3abea099f	Y2 N1 Cl3	1
518	ICSD	424532	_a1b2c146-a793-4b2c-af31-737d2080c069_form2	_a14ef59a-6553-43f2-b1e1-32fd67bc302b_form2	Bi1 Cl8 O2 W2	(0, 1, 1)	Bi1 W2 Cl8 O2	2	0	(Bi2W4Cl16O4)2	{3: 28.074480000000033, 2: 27.33959000000003, 1: 25.69579000000002, 0: 23.488840000000017}	0.973824	0.0244963	0.73489	0.00733476	Bi..Cl|Cl..Cl	{'Cl..Cl': 56, 'Bi..Cl': 4}	{'NM..NM': 56, 'ENM..NM': 4}	ENM..NM|NM..NM	0	{'Bi': [2.7], 'W': [5.79, 5.8], 'Cl': [1.0, 1.03, 1.07, 1.12, 1.15, 1.5, 1.55], 'O': [2.15]}	0.160259	0.358467	0.481274	Bi..Cl_2.946	0.26899	_a14ef59a-6553-43f2-b1e1-32fd67bc302b_form2-BV-component_1-Bi2W4Cl16O4-2p	19.2826	68b3ad2e-5d0b-4043-8b7f-aee959c62568	Bi1 W2 Cl8 O2	1
1244	COD	9009182	_d4d9b716-63a1-4175-b7fc-9ad50543e7cb_form2	_1d2748e6-5382-4fdc-995f-79c3d40f5645_form2	Br1 H1 Sr1	(0, 0, 1)	Sr1 H1 Br1	2	0	(Sr2H2Br2)2	{3: 4.489759999999997, 2: 4.1000399999999955, 0: 0.2942}	0.913198	0.0649533	0.38972	0.0217388	Br..Br|Br..Sr	{'Br..Br': 8, 'Br..Sr': 4}	{'NM..NM': 8, 'EPM..NM': 4}	EPM..NM|NM..NM	0	{'Sr': [2.15], 'H': [1.12], 'Br': [1.22]}	0.0928887	0.907111		Sr..H_2.496	0.26904	_1d2748e6-5382-4fdc-995f-79c3d40f5645_form2-BV-component_1-Sr2H2Br2-2p	31.9581	c2d05d41-a038-44a0-8c5b-d403c03406dd	Sr1 H1 Br1	1
936	ICSD	154808	_fb0552b7-6302-4002-81cc-92eccb0f5d99_form2	_b4f786fe-d31d-4e38-8c04-e71dcedb922c_form2	Cu1 H6 O5 Sr1	(1, 0, 0)	Sr1 Cu1 H4 O4	2	0.2078	(Sr2Cu2H8O8)2_(H2O1)4	{3: 18.67102000000001, 2: 16.56446, 1: 14.415139999999997, 0: 13.198139999999999}	0.887175	0.0405108	0.702187	0.0140948	Cu..H|H..H|H..O|H..Sr|O..Sr	{'H..H': 48, 'H..O': 32, 'Cu..H': 8, 'H..Sr': 8, 'O..Sr': 8}	{'H..H': 48, 'H..LNM': 32, 'H..TM': 8, 'EPM..H': 8, 'EPM..LNM': 8}	EPM..H|EPM..LNM|H..H|H..LNM|H..TM	0	{'Sr': [2.02], 'Cu': [1.75], 'H': [0.91, 0.96, 1.05], 'O': [1.7, 1.8, 1.81, 1.83]}	0.384909	0.392722	0.222369	Sr..O_2.59	0.26923	_b4f786fe-d31d-4e38-8c04-e71dcedb922c_form2-BV-component_1-Sr2Cu2H8O8-2p	90.3423	0e614e7b-1e63-4587-80d6-756c76f1f37a	Sr1 Cu1 H4 O4	1
937	ICSD	154808	_fb0552b7-6302-4002-81cc-92eccb0f5d99_form2	_b4f786fe-d31d-4e38-8c04-e71dcedb922c_form2	Cu1 H6 O5 Sr1		H2 O1	0	-0.1039	(Sr2Cu2H8O8)2_(H2O1)4	{3: 18.67102000000001, 2: 16.56446, 1: 14.415139999999997, 0: 13.198139999999999}	0.887175	0.0405108	0.702187		Cu..H|H..H|H..O|H..Sr|O..Sr	{'H..H': 48, 'H..O': 32, 'Cu..H': 8, 'H..Sr': 8, 'O..Sr': 8}	{'H..H': 48, 'H..LNM': 32, 'H..TM': 8, 'EPM..H': 8, 'EPM..LNM': 8}	EPM..H|EPM..LNM|H..H|H..LNM|H..TM	0	{'Sr': [2.02], 'Cu': [1.75], 'H': [0.91, 0.96, 1.05], 'O': [1.7, 1.8, 1.81, 1.83]}	0.384909	0.392722	0.222369	Sr..O_2.59	0.26923		90.3423	0e614e7b-1e63-4587-80d6-756c76f1f37a	Sr1 Cu1 H4 O4	0
224	ICSD	647926	_9ac9720a-c304-43c5-9f4c-112fa61e8782_form2	_f82ea8dd-21f1-47d3-b95e-74f502460d5b_form2	P1 Pd1 S3	(0, 0, 1)	P1 Pd1 S3	2	0	(P2Pd2S6)2	{3: 12.080710000000009, 2: 11.937870000000004, 1: 10.600490000000004, 0: 9.39629}	0.988176	0.0129855	0.14284	0.00453029	P..S|S..S	{'S..S': 18, 'P..S': 4}	{'NM..NM': 22}	NM..NM	0	{'P': [4.58], 'Pd': [1.75], 'S': [1.91, 1.93]}	0.0532107	0.498201	0.448589	Pd..S_2.584	0.27018	_f82ea8dd-21f1-47d3-b95e-74f502460d5b_form2-BV-component_1-P2Pd2S6-2p	23.449	3b644893-4e2a-4852-bfaf-d7299984c585	P1 Pd1 S3	1
166	COD	9009108	_322066b1-f9c0-4942-b941-504c4e346a33_form2	_8897b4ef-fb0b-416f-93a7-ca1fde3c2302_form2	I2 Mg1	(0, 0, 1)	Mg1 I2	2	0	(Mg1I2)2	{3: 1.79193, 2: 1.7305799999999998, 0: 0}	0.965763	0.02045	0.06135	0.00405667	I..I	{'I..I': 6}	{'NM..NM': 6}	NM..NM	0	{'Mg': [1.62], 'I': [0.98]}	0.0342368	0.965763		Mg..I_2.944	0.2703	_8897b4ef-fb0b-416f-93a7-ca1fde3c2302_form2-BV-component_1-Mg1I2-2p	16.1571	65d0664c-4c6e-4aca-acd8-ade1627dcaa7	Mg1 I2	1
63	ICSD	183643	_d05e3c93-e061-471a-9500-4263a3f3a7ca_form2	_21c1e8b9-49ad-4e5f-a329-5a2e219929a5_form2	Ag1 C1 F3 O3 S1	(1, 1, 1)	Ag1 C1 S1 O3 F3	2	0	(Ag2C2S2O6F6)2	{3: 19.949510000000014, 2: 19.875170000000004, 0: 17.060060000000025}	0.996274	0.00826	0.07434	0.00314054	F..F	{'F..F': 18}	{'LNM..LNM': 18}	LNM..LNM	0	{'Ag': [1.76], 'C': [3.59], 'S': [5.37], 'O': [1.97], 'F': [1.11]}	0.0257281	0.974272		Ag..Ag_3.019	0.27059	_21c1e8b9-49ad-4e5f-a329-5a2e219929a5_form2-BV-component_1-Ag2C2S2O6F6-2p	9.57272	f55e88c1-014c-4e43-b8f4-6faaac07e573	Ag1 C1 S1 O3 F3	1
527	COD	8100408	_2dc35b82-55b6-4180-9a8d-b1cc9eadfcb8_form2	_3dd78a8a-cc52-4f18-8a90-66d10a082503_form2	I5 La2	(1, 0, 1)	La2 I5	2	0	(La4I10)2	{3: 11.397799999999993, 2: 10.823159999999996, 1: 10.111819999999996, 0: 2.94002}	0.949583	0.035915	0.57464	0.00749633	I..I|I..La	{'I..I': 28, 'I..La': 4}	{'NM..NM': 28, 'FM..NM': 4}	FM..NM|NM..NM	0	{'La': [2.47, 2.85], 'I': [1.17, 1.19, 1.22, 1.32]}	0.0679422	0.0841048	0.847953	La..I_3.413	0.27102	_3dd78a8a-cc52-4f18-8a90-66d10a082503_form2-BV-component_1-La4I10-2p	21.8244	2966cce0-ef22-4b0b-a8a1-f1fc40013a11	La2 I5	1
910	ICSD	4317	_c4d01d5d-1fad-45ba-972d-4ac09c1d9f2a_form2	_266fd238-8e74-449f-9f61-ddf73afca689_form2	Li2 O3 Te1	(0, 0, 1)	Li2 Te1 O3	2	0	(Li4Te2O6)4	{3: 22.25986000000001, 2: 21.581680000000006, 0: 14.895999999999999}	0.969534	0.0282575	0.33909	0.0135099	Li..O|Li..Te|O..Te|Te..Te	{'O..Te': 24, 'Li..O': 8, 'Li..Te': 8, 'Te..Te': 8}	{'LNM..MTL': 24, 'EPM..LNM': 8, 'EPM..MTL': 8, 'MTL..MTL': 8}	EPM..LNM|EPM..MTL|LNM..MTL|MTL..MTL	0	{'Li': [1.04, 1.58], 'Te': [3.21], 'O': [1.59, 1.77, 1.82]}	0.0920957	0.907904		Li..O_1.949	0.2714	_266fd238-8e74-449f-9f61-ddf73afca689_form2-BV-component_3-Li4Te2O6-2p	23.4068	79bd32fa-3136-4d7e-84ca-729f1349051a	Li2 Te1 O3	1
1229	ICSD	183648	_665f1811-0181-483a-8ed0-2d612b019727_form2	_d0822a91-081a-42e7-b32f-c2063980ad77_form2	Mo1 O6 Pb1 Se1	(0, 0, 1)	Mo1 Pb1 Se1 O6	2	0	(Mo4Pb4Se4O24)2	{3: 43.72309999999998, 2: 42.646329999999985, 1: 39.75942999999999, 0: 36.15165999999999}	0.975373	0.0512748	1.07677	0.0211382	O..O|O..Pb|O..Se	{'O..O': 22, 'O..Se': 12, 'O..Pb': 8}	{'LNM..LNM': 22, 'LNM..NM': 12, 'ENM..LNM': 8}	ENM..LNM|LNM..LNM|LNM..NM	0	{'Mo': [5.12, 5.15], 'Pb': [1.71, 1.91], 'Se': [3.48, 3.54], 'O': [1.84, 1.86, 1.88, 1.89, 1.91, 1.95, 1.96]}	0.142215	0.381288	0.476497	Pb..O_2.559	0.27144	_d0822a91-081a-42e7-b32f-c2063980ad77_form2-BV-component_1-Mo4Pb4Se4O24-2p	47.879	69480717-6c51-4386-b80e-d40136dab281	Mo1 Pb1 Se1 O6	1
1045	ICSD	62476	_21428989-7ad4-4823-ba41-23894ae83ba5_form2	_e58f2fb7-19aa-43d8-bd9a-4dab9b907b49_form2	F5 O2 Sb3	(0, 1, 0)	Sb3 O2 F5	2	0	(Sb12O8F20)2	{3: 30.744060000000037, 2: 28.873040000000028, 1: 26.601440000000014, 0: 24.544860000000018}	0.939142	0.0311837	1.87102	0.0166529	F..F|F..O|F..Sb|O..O|O..Sb	{'F..Sb': 48, 'F..F': 36, 'F..O': 24, 'O..Sb': 8, 'O..O': 4}	{'LNM..LNM': 64, 'LNM..MTL': 56}	LNM..LNM|LNM..MTL	0	{'Sb': [2.34, 2.44, 2.47, 2.5], 'O': [1.9, 1.93], 'F': [0.81, 0.82, 0.86, 0.88, 0.9]}	0.301816	0.366434	0.331749	Sb..F_2.342	0.27147	_e58f2fb7-19aa-43d8-bd9a-4dab9b907b49_form2-BV-component_1-Sb12O8F20-2p	57.2453	c019e7b8-ddfe-47d6-8c0f-e2748109a238	Sb3 O2 F5	1
473	COD	9013931	_70df4fc5-fe67-42ec-8cc4-2c306d63e994_form2	_a7c2c76e-c016-48b4-8039-61c317a1a478_form2	Br1 Cu1	(0, 0, 1)	Cu1 Br1	2	0	(Cu2Br2)2	{3: 3.0323599999999997, 2: 2.9284799999999995, 0: 0}	0.965743	0.02597	0.10388	0.00677569	Br..Br	{'Br..Br': 8}	{'NM..NM': 8}	NM..NM	0	{'Cu': [1.79], 'Br': [1.25]}	0.0342571	0.965743		Cu..Br_2.544	0.27153	_a7c2c76e-c016-48b4-8039-61c317a1a478_form2-BV-component_1-Cu2Br2-2p	22.9062	9f3d31a9-0de3-4a05-9fd0-f82397bbee69	Cu1 Br1	1
1426	ICSD	36368	_08929a4a-ab5d-4df9-807c-6f7867d442aa_form2	_8ab0eb38-1635-40e6-99cd-792f79aeb5a0_form2	S4 Ti1 Tl4	(1, 0, -2)	Ti1 Tl4 S4	2	0	(Ti4Tl16S16)2	{3: 35.65968, 2: 31.159360000000003, 1: 29.955640000000006, 0: 26.211679999999998}	0.873798	0.0865446	4.50032	0.0280017	S..S|S..Tl|Tl..Tl	{'S..Tl': 64, 'Tl..Tl': 36, 'S..S': 4}	{'ENM..NM': 64, 'ENM..ENM': 36, 'NM..NM': 4}	ENM..ENM|ENM..NM|NM..NM	0.3462	{'Ti': [3.54], 'Tl': [1.4, 1.62, 1.66, 1.73], 'S': [1.9, 1.94, 1.99, 2.04]}	0.476325	0.127405	0.39627	Tl..S_3.069	0.27223	_8ab0eb38-1635-40e6-99cd-792f79aeb5a0_form2-BV-component_1-Ti4Tl16S16-2p	47.6819	ddcf595e-3b34-4714-9740-41d6acfdf390	Ti1 Tl4 S4	1
1254	COD	1537548	_b7745c6b-ab0b-40d8-88bc-208da4a38c89_form2	_8c6c9b83-4530-47a1-a080-36f6df6c93a1_form2	Be1 F4 Pb1	(1, 0, 0)	Be1 Pb1 F4	2	0	(Be2Pb2F8)4	{3: 14.844800000000006, 2: 13.113840000000007, 1: 11.969280000000008, 0: 9.188920000000007}	0.883396	0.0360617	0.86548	0.0220174	F..F|F..Pb	{'F..F': 48, 'F..Pb': 48}	{'LNM..LNM': 48, 'ENM..LNM': 48}	ENM..LNM|LNM..LNM	0	{'Be': [1.86], 'Pb': [1.64], 'F': [0.95, 0.96, 1.01]}	0.306046	0.202366	0.491588	Pb..F_2.466	0.27242	_8c6c9b83-4530-47a1-a080-36f6df6c93a1_form2-BV-component_3-Be2Pb2F8-2p	73.4717	1588f6aa-2dc1-4afb-abbf-224aabc59874	Be1 Pb1 F4	1
1178	COD	1529965	_9353bbf4-9b45-4a1c-bb7f-0dd9aca0e16a_form2	_61bf780a-feb8-42e0-9045-b4af305d287a_form2	Mo3 O9 Tl1	(1, 1, 0)	Tl1 Mo3 O9	2	0	(Tl2Mo6O18)2	{3: 33.672619999999945, 2: 32.66923999999997, 1: 30.282859999999992, 0: 25.453069999999993}	0.970202	0.0313556	1.00338	0.0199145	O..O|O..Tl	{'O..O': 32, 'O..Tl': 32}	{'LNM..LNM': 32, 'ENM..LNM': 32}	ENM..LNM|LNM..LNM	0	{'Tl': [1.07], 'Mo': [4.92, 5.08], 'O': [1.83, 1.87, 1.93, 1.94, 1.96, 2.11, 2.13]}	0.122072	0.29033	0.587598	Mo..O_2.362	0.27266	_61bf780a-feb8-42e0-9045-b4af305d287a_form2-BV-component_1-Tl2Mo6O18-2p	50.1229	7c7de10f-8b87-4ae0-a3c4-9ad7495b4a28	Tl1 Mo3 O9	1
1645	ICSD	672287	_faf7f894-51c0-4743-bc26-49a9d65b85e2_form2	_710ea0e1-333f-4b92-9c1c-268724d9791b_form2	Li5 Si1	(0, 0, 1)	Li5 Si1	2	0	(Li10Si2)2	{3: 13.491429999999989, 2: 12.70152999999999, 0: 2.90722}	0.941452	0.065825	0.7899	0.0459113	Li..Li	{'Li..Li': 24}	{'EPM..EPM': 24}	EPM..EPM	1	{'Li': [1.83, 2.45, 2.47, 2.49, 2.57], 'Si': [1.69]}	0.07463	0.92537		Li..Li_2.716	0.27299	_710ea0e1-333f-4b92-9c1c-268724d9791b_form2-BV-component_1-Li10Si2-2p	99.6362	8b41435c-74f0-4fb3-981c-09f25b336149	Li5 Si1	1
1438	COD	4000942	_38cd160e-6db2-4317-9374-6d750904125d_form2	_00bb9a31-78d4-407d-abd5-b0387ec464c3_form2	H2 I2 Na1 O9 V1	(1, 0, 0)	Na1 V1 H2 I2 O9	2	0	(Na2V2H4I4O18)2	{3: 34.938759999999995, 2: 33.61597999999999, 1: 31.971220000000017, 0: 28.668820000000025}	0.96214	0.066139	1.32278	0.0288732	H..H|H..O|Na..O|O..O	{'H..O': 16, 'Na..O': 12, 'O..O': 8, 'H..H': 4}	{'H..LNM': 16, 'EPM..LNM': 12, 'LNM..LNM': 8, 'H..H': 4}	EPM..LNM|H..H|H..LNM|LNM..LNM	0	{'Na': [1.16], 'V': [4.54], 'H': [1.04, 1.1], 'I': [4.56, 4.58], 'O': [1.82, 1.85, 1.9, 1.93, 1.96, 2.11, 2.17, 2.22]}	0.210972	0.262325	0.526704	I..O_2.447	0.27302	_00bb9a31-78d4-407d-abd5-b0387ec464c3_form2-BV-component_1-Na2V2H4I4O18-2p	70.2469	bc697023-c507-48f5-b6c4-b40c236f598c	Na1 V1 H2 I2 O9	1
1386	ICSD	1712	_9ec2af2c-c4d3-4512-91a1-f7fda3bf955f_form2	_3bdd44ba-2e55-4489-bd05-ee90b1000c4c_form2	H2 Hg1 O5 Se1	(1, 0, 0)	Hg1 H2 Se1 O5	2	0	(Hg4H8Se4O20)2	{3: 37.32458000000003, 2: 35.6415, 1: 33.15044, 0: 32.21508000000001}	0.954907	0.06011	1.68308	0.0262522	H..H|H..O|Hg..O|O..O	{'H..O': 24, 'O..O': 20, 'Hg..O': 8, 'H..H': 4}	{'H..LNM': 24, 'LNM..LNM': 20, 'LNM..TM': 8, 'H..H': 4}	H..H|H..LNM|LNM..LNM|LNM..TM	0	{'Hg': [1.8], 'H': [1.06], 'Se': [5.36], 'O': [1.75, 1.85, 1.86, 1.91, 1.99]}	0.329402	0.487535	0.183063	Hg..O_2.417	0.27313	_3bdd44ba-2e55-4489-bd05-ee90b1000c4c_form2-BV-component_1-Hg4H8Se4O20-2p	68.4023	1c78d5b2-ab68-4ac1-af12-435b6c1c4445	Hg1 H2 Se1 O5	1
521	ICSD	80668	_5152efb8-1470-4d3b-999f-aac46e5c6758_form2	_c23174b9-292a-4a83-9217-7823e2c42447_form2	Bi2 O4 Sr1	(1, 1, 0)	Sr1 Bi2 O4	2	0	(Sr2Bi4O8)2	{3: 15.297160000000005, 2: 15.100800000000005, 1: 13.440700000000001, 0: 8.421869999999998}	0.987164	0.0280514	0.19636	0.00737322	Bi..Bi|Bi..O|O..O	{'Bi..O': 8, 'O..O': 4, 'Bi..Bi': 2}	{'ENM..LNM': 8, 'LNM..LNM': 4, 'ENM..ENM': 2}	ENM..ENM|ENM..LNM|LNM..LNM	0.1429	{'Sr': [1.76], 'Bi': [2.92, 3.0], 'O': [1.75, 1.91, 1.94, 2.01]}	0.0285602	0.241459	0.729981	Sr..O_2.584	0.2733	_c23174b9-292a-4a83-9217-7823e2c42447_form2-BV-component_1-Sr2Bi4O8-2p	29.7715	0501ac3d-67ba-4295-bfab-2e993c02a884	Sr1 Bi2 O4	1
215	ICSD	166847	_32f64617-5dbb-4242-88d8-817dce32833d_form2	_cd6ffc21-b8fa-4cd0-bea3-2ce03bcf6768_form2	Br2 C12 Cd1 H10 N2	(0, -1, 1)	Cd1 H10 C12 Br2 N2	2	0	(Cd1H10C12Br2N2)2	{3: 34.22849, 2: 33.98925, 1: 33.239309999999996, 0: 32.481790000000004}	0.993011	0.0104017	0.23924	0.00447034	Br..H|C..H|H..H	{'H..H': 22, 'Br..H': 20, 'C..H': 4}	{'H..H': 22, 'H..NM': 20, 'H..LNM': 4}	H..H|H..LNM|H..NM	0	{'Cd': [1.89], 'H': [1.07, 1.08, 1.09, 1.15, 1.16], 'C': [3.86, 3.88, 3.93, 3.95, 3.96, 4.13], 'Br': [0.78], 'N': [3.17]}	0.136967	0.429347	0.433686	Cd..Br_2.822	0.27354	_cd6ffc21-b8fa-4cd0-bea3-2ce03bcf6768_form2-BV-component_1-Cd1H10C12Br2N2-2p	16.003	e45b029e-1a99-4793-9a3d-990b48f8b3e7	Cd1 H10 C12 Br2 N2	1
1444	ICSD	417432	_d6e4691e-2394-494f-aa10-4eeb52493064_form2	_ca492633-16c8-4847-bb38-073da15205ef_form2	H8 O10 P2 Zn1	(1, 0, 0)	Zn1 P2 H8 O10	2	0	(Zn2P4H16O20)2	{3: 38.51415999999999, 2: 35.9518, 0: 33.80973999999999}	0.93347	0.0610086	2.56236	0.0290315	H..H|H..O	{'H..O': 56, 'H..H': 28}	{'H..LNM': 56, 'H..H': 28}	H..H|H..LNM	0	{'Zn': [1.83], 'P': [4.53], 'H': [1.0, 1.02, 1.06, 1.1], 'O': [1.77, 1.78, 1.89, 1.92, 1.93, 2.01]}	0.544671	0.455329		Zn..O_2.184	0.27358	_ca492633-16c8-4847-bb38-073da15205ef_form2-BV-component_1-Zn2P4H16O20-2p	68.186	6845b786-a7a1-48d8-9dc5-97587e9f0a94	Zn1 P2 H8 O10	1
1760	ICSD	43938	_6350a10f-6b93-464c-8f6e-5ecd6d2634ac_form2	_2ca9ee16-04c9-417d-a9f6-bece8dedde21_form2	As1 Cu1 Li2	(0, 0, 1)	Li2 Cu1 As1	2	0	(Li2Cu1As1)4	{3: 9.677599999999998, 2: 7.1012, 0: 0.68942}	0.733777	0.10735	1.2882	0.0828408	As..Li|Cu..Cu|Cu..Li|Li..Li	{'Cu..Li': 24, 'Li..Li': 12, 'As..Li': 8, 'Cu..Cu': 4}	{'EPM..TM': 24, 'EPM..EPM': 12, 'EPM..MTL': 8, 'TM..TM': 4}	EPM..EPM|EPM..MTL|EPM..TM|TM..TM	0.8333	{'Li': [2.51], 'Cu': [2.15], 'As': [2.37]}	0.286643	0.713357		Cu..As_2.446	0.27439	_2ca9ee16-04c9-417d-a9f6-bece8dedde21_form2-BV-component_3-Li2Cu1As1-2p	62.2299	fd309e1b-95f8-4b5c-8f85-d97e0dc22af9	Li2 Cu1 As1	1
1230	ICSD	640	_2a0562a0-a270-477e-becf-017ed702a3f6_form2	_b70a5a22-abf0-41dd-89fd-b89c4a358527_form2	Ge2 S5 Tl2	(0, 0, 1)	Tl2 Ge2 S5	2	0	(Tl4Ge4S10)4	{3: 39.33759999999997, 2: 34.52483999999999, 0: 31.755239999999997}	0.877655	0.0559623	2.40638	0.0211458	Ge..Tl|S..S|S..Tl|Tl..Tl	{'S..Tl': 80, 'S..S': 72, 'Ge..Tl': 16, 'Tl..Tl': 4}	{'ENM..NM': 80, 'NM..NM': 72, 'ENM..MTL': 16, 'ENM..ENM': 4}	ENM..ENM|ENM..MTL|ENM..NM|NM..NM	0.0233	{'Tl': [1.22, 1.24], 'Ge': [3.61, 3.76], 'S': [1.86, 1.87, 1.92, 1.99, 2.02, 2.06]}	0.634731	0.365269		Tl..S_3.066	0.27474	_b70a5a22-abf0-41dd-89fd-b89c4a358527_form2-BV-component_3-Tl4Ge4S10-2p	38.5081	f67111c6-5a64-4606-9fdc-5ccfc6d5537a	Tl2 Ge2 S5	1
252	ICSD	40064	_5362fd2b-dc99-48b4-b77c-40935659ba6c_form2	_533c448e-4478-4a44-a7dd-30ca4400c575_form2	Cl3 Dy1	(1, -1, 0)	Dy1 Cl3	2	0	(Dy2Cl6)2	{3: 6.805440000000002, 2: 6.653460000000003, 1: 5.214019999999998, 0: 1.12938}	0.977668	0.012665	0.15198	0.00475735	Cl..Cl|Cl..Dy	{'Cl..Cl': 20, 'Cl..Dy': 4}	{'NM..NM': 20, 'FM..NM': 4}	FM..NM|NM..NM	0	{'Dy': [3.07], 'Cl': [1.24, 1.25]}	0.0267756	0.253598	0.719626	Dy..Cl_2.886	0.27529	_533c448e-4478-4a44-a7dd-30ca4400c575_form2-BV-component_1-Dy2Cl6-2p	13.8721	c5932263-801c-488a-9a0c-7197460c71fe	Dy1 Cl3	1
481	ICSD	168587	_19dd8c1a-506f-4706-b4a5-07389703d19f_form2	_4f0a7a1d-a691-4a02-abb1-1abbbe0e72fb_form2	Cu1 F4 H8 N2 O2	(1, 0, 0)	Cu1 H8 N2 O2 F4	2	0	(Cu2H16N4O4F8)2	{3: 27.21037000000001, 2: 26.981550000000013, 0: 23.122560000000007}	0.991591	0.0163443	0.22882	0.00690282	H..H|H..O	{'H..O': 24, 'H..H': 4}	{'H..LNM': 24, 'H..H': 4}	H..H|H..LNM	0	{'Cu': [1.76], 'H': [1.03, 1.4, 1.41, 1.44], 'N': [3.69], 'O': [1.8], 'F': [0.85, 0.91]}	0.0559762	0.944024		Cu..F_2.074	0.27565	_4f0a7a1d-a691-4a02-abb1-1abbbe0e72fb_form2-BV-component_1-Cu2H16N4O4F8-2p	19.353	cbcb747e-56b5-4b0e-9511-fda2ff200f48	Cu1 H8 N2 O2 F4	1
698	ICSD	159466	_ff94408a-0820-4992-9d45-b232d71904c1_form2	_dcc33900-24c0-4eef-b0d4-80a9ace86571_form2	Br1 In1 Sb2 Se4	(1, 1, -2)	In1 Sb2 Se4 Br1	2	0	(In2Sb4Se8Br2)2	{3: 14.871199999999991, 2: 14.113539999999988, 1: 13.00877999999999, 0: 5.2867299999999995}	0.949052	0.0344391	0.75766	0.00990197	Br..Br|Br..Sb|Br..Se|Sb..Se|Se..Se	{'Se..Se': 18, 'Br..Sb': 8, 'Br..Se': 8, 'Sb..Se': 8, 'Br..Br': 2}	{'NM..NM': 28, 'MTL..NM': 16}	MTL..NM|NM..NM	0	{'In': [2.32], 'Sb': [2.34, 2.37], 'Se': [1.65, 1.74, 1.82, 1.92], 'Br': [0.7]}	0.0790508	0.115266	0.805684	Sb..Se_3.046	0.27619	_dcc33900-24c0-4eef-b0d4-80a9ace86571_form2-BV-component_1-In2Sb4Se8Br2-2p	36.3546	86d9f3ff-b57f-49ab-8e78-7777fd99f6e6	In1 Sb2 Se4 Br1	1
1115	ICSD	248911	_9c055a98-2453-4381-ac27-f6eaa67e5ece_form2	_6ebe2664-ee5e-4741-972e-5bd7343270dd_form2	K1 P1 S4 Sn1	(1, 0, -2)	K1 Sn1 P1 S4	2	0	(K4Sn4P4S16)2	{3: 31.91325999999997, 2: 29.54197999999998, 0: 25.305019999999992}	0.925696	0.0624021	2.37128	0.018184	K..S|S..S|S..Sn	{'K..S': 32, 'S..S': 28, 'S..Sn': 16}	{'EPM..NM': 32, 'NM..NM': 28, 'ENM..NM': 16}	ENM..NM|EPM..NM|NM..NM	0	{'K': [1.27], 'Sn': [1.73], 'P': [4.95], 'S': [1.94, 1.99, 2.02]}	0.358837	0.641163		Sn..S_2.887	0.27632	_6ebe2664-ee5e-4741-972e-5bd7343270dd_form2-BV-component_1-K4Sn4P4S16-2p	25.131	21df1110-e4bd-4b6f-85f9-ab5053781d63	K1 Sn1 P1 S4	1
1776	COD	7221371	_3d6dee82-6c0a-4f3a-bb3a-ebc9d14ebe62_form2	_e909cf26-0ec5-48a1-80e9-91ba30762937_form2	Cu1 Na1 Te1	(0, 0, 1)	Na1 Cu1 Te1	2	0	(Na2Cu2Te2)2	{3: 6.2493199999999955, 2: 2.955120000000001, 0: 0.47464}	0.472871	0.16471	3.2942	0.168942	Cu..Na|Na..Na|Na..Te	{'Cu..Na': 16, 'Na..Te': 16, 'Na..Na': 8}	{'EPM..TM': 16, 'EPM..MTL': 16, 'EPM..EPM': 8}	EPM..EPM|EPM..MTL|EPM..TM	0.6	{'Na': [2.0], 'Cu': [2.02], 'Te': [2.23]}	0.570456	0.429544		Cu..Te_2.746	0.27638	_e909cf26-0ec5-48a1-80e9-91ba30762937_form2-BV-component_1-Na2Cu2Te2-2p	38.0361	219f38d3-188e-49bf-aef5-bf0e193f15a8	Na1 Cu1 Te1	1
1459	ICSD	410734	_3e40e7bc-f8a9-4975-9c32-d60ba3ac4c65_form2	_b3b33210-53bb-4dbc-b3dd-c2e12e36bd16_form2	K2 Te3 Zr1	(0, 1, 0)	K2 Zr1 Te3	2	0	(K4Zr2Te6)4	{3: 25.102360000000008, 2: 21.428440000000002, 1: 18.374760000000002, 0: 12.266960000000005}	0.853642	0.122464	1.83696	0.0297721	K..K|K..Te|Te..Te	{'K..Te': 40, 'Te..Te': 12, 'K..K': 8}	{'EPM..MTL': 40, 'MTL..MTL': 12, 'EPM..EPM': 8}	EPM..EPM|EPM..MTL|MTL..MTL	0.1333	{'K': [1.57, 2.07], 'Zr': [3.53], 'Te': [1.66, 1.78, 1.93]}	0.286233	0.237911	0.475856	K..Te_3.405	0.27669	_b3b33210-53bb-4dbc-b3dd-c2e12e36bd16_form2-BV-component_3-K4Zr2Te6-2p	45.4784	ca31a8c1-804b-49ea-bfdb-659d7c345180	K2 Zr1 Te3	1
1706	COD	7221341	_160b9256-2864-45e7-bbaa-a9732dbdc0f8_form2	_365ecf56-de80-44a2-8e4b-8d7d8f1caf59_form2	Na3 Si1 Te3	(1, 0, 0)	Na3 Si1 Te3	2	0	(Na12Si4Te12)2	{3: 24.787539999999996, 2: 18.126899999999996, 0: 15.227039999999997}	0.731291	0.0979506	6.66064	0.0582917	Na..Na|Na..Si|Na..Te|Te..Te	{'Na..Te': 64, 'Na..Na': 48, 'Na..Si': 16, 'Te..Te': 8}	{'EPM..MTL': 80, 'EPM..EPM': 48, 'MTL..MTL': 8}	EPM..EPM|EPM..MTL|MTL..MTL	0.3529	{'Na': [1.23, 1.28, 1.31], 'Si': [3.07], 'Te': [1.69, 1.91, 1.92]}	0.696683	0.303317		Na..Te_3.114	0.27781	_365ecf56-de80-44a2-8e4b-8d7d8f1caf59_form2-BV-component_1-Na12Si4Te12-2p	117.194	184d35ae-817b-45cd-8e6e-6a83e10d875c	Na3 Si1 Te3	1
139	ICSD	67559	_54946d97-be0a-4fcd-b2d7-c1298c49123a_form2	_52477305-bd4a-4d27-a405-6e496eae8f29_form2	P1 S4 Sc1	(0, 0, 1)	Sc1 P1 S4	2	0	(Sc2P2S8)2	{3: 15.321479999999998, 2: 15.170549999999995, 1: 14.403769999999996, 0: 12.694189999999999}	0.990149	0.0125775	0.15093	0.00376214	S..S	{'S..S': 24}	{'NM..NM': 24}	NM..NM	0	{'Sc': [2.62], 'P': [4.74], 'S': [1.92, 1.93, 1.99, 2.04]}	0.057447	0.291852	0.650701	Sc..S_2.794	0.27822	_52477305-bd4a-4d27-a405-6e496eae8f29_form2-BV-component_1-Sc2P2S8-2p	20.8161	18dd924c-85a9-449c-b966-daded45a8c0c	Sc1 P1 S4	1
1298	COD	4307993	_ae4cc94b-e29f-46ad-a1d0-60465bb9c54b_form2	_77e28b7a-34e5-478c-a17c-e4cd655fd8d0_form2	Bi1 P2 S6 Tl1	(0, 0, 1)	Tl1 Bi1 P2 S6	2	0	(Tl2Bi2P4S12)2	{3: 24.317020000000003, 2: 23.176110000000005, 1: 21.238250000000004, 0: 20.09033}	0.953082	0.0570455	1.14091	0.0232059	S..S|S..Tl	{'S..S': 20, 'S..Tl': 20}	{'NM..NM': 20, 'ENM..NM': 20}	ENM..NM|NM..NM	0	{'Tl': [1.2], 'Bi': [2.48], 'P': [4.41, 4.42, 4.58, 4.59], 'S': [1.84, 1.89, 1.91, 1.94, 2.13]}	0.26993	0.458482	0.271588	Bi..S_3.033	0.27833	_77e28b7a-34e5-478c-a17c-e4cd655fd8d0_form2-BV-component_1-Tl2Bi2P4S12-2p	44.32	525bc27c-50ee-43d7-ba79-ca70adaf9abd	Tl1 Bi1 P2 S6	1
1711	ICSD	47113	_07a1dec9-ae65-4fa7-a997-19354afa2006_form2	_509dda22-82bb-47db-9fdf-967528d06a4f_form2	Ge1 Na3 Te3	(1, 0, 0)	Na3 Ge1 Te3	2	0	(Na12Ge4Te12)2	{3: 25.06116000000001, 2: 18.185420000000008, 0: 15.17968}	0.725642	0.101114	6.87574	0.0591716	Ge..Na|Na..Na|Na..Te|Te..Te	{'Na..Te': 64, 'Na..Na': 48, 'Ge..Na': 16, 'Te..Te': 8}	{'EPM..MTL': 80, 'EPM..EPM': 48, 'MTL..MTL': 8}	EPM..EPM|EPM..MTL|MTL..MTL	0.3529	{'Na': [1.25, 1.3, 1.31], 'Ge': [3.2], 'Te': [1.66, 1.9, 1.91]}	0.695821	0.304179		Na..Te_3.112	0.27951	_509dda22-82bb-47db-9fdf-967528d06a4f_form2-BV-component_1-Na12Ge4Te12-2p	114.569	d3dfc5de-d9b7-4de8-bf5b-d207cfc8e332	Na3 Ge1 Te3	1
1373	ICSD	280957	_2e442288-d15a-4757-ab66-e057829cc5c6_form2	_0d06c42a-1699-4a14-bd04-c0ef40344621_form2	H2 K1 Li1 O5 W1	(0, 1, 0)	K1 Li1 H2 W1 O5	2	0	(K4Li4H8W4O20)4	{3: 79.86971999999992, 2: 75.66076000000004, 1: 70.86039999999997, 0: 66.63119999999999}	0.947302	0.0553811	2.10448	0.0257821	H..H|H..K|H..O|K..O|O..O	{'H..O': 64, 'O..O': 32, 'K..O': 32, 'H..K': 16, 'H..H': 8}	{'H..LNM': 64, 'LNM..LNM': 32, 'EPM..LNM': 32, 'EPM..H': 16, 'H..H': 8}	EPM..H|EPM..LNM|H..H|H..LNM|LNM..LNM	0	{'K': [1.68], 'Li': [1.23], 'H': [1.03, 1.23], 'W': [5.04], 'O': [1.71, 1.76, 1.84, 1.85, 1.98]}	0.317933	0.362605	0.319462	Li..O_1.937	0.27964	_0d06c42a-1699-4a14-bd04-c0ef40344621_form2-BV-component_3-K4Li4H8W4O20-2p	76.1213	2480f2ae-ae15-43e4-9f3c-dd096b300028	K1 Li1 H2 W1 O5	1
949	COD	1529631	_bbb783a3-a2b0-4372-b298-58ac8683f339_form2	_63660fd2-852e-49fd-8cef-c51bd8901ca2_form2	Er4 I5	(1, 1, 0)	Er4 I5	2	0	(Er4I5)2	{3: 8.322439999999997, 2: 7.798920000000005, 1: 6.532860000000002, 0: 2.01033}	0.937095	0.052352	0.52352	0.0142359	Er..I|I..I	{'I..I': 16, 'Er..I': 4}	{'NM..NM': 16, 'FM..NM': 4}	FM..NM|NM..NM	0	{'Er': [2.51, 2.68], 'I': [1.24, 1.25, 1.27]}	0.082939	0.200576	0.716485	Er..I_3.221	0.27979	_63660fd2-852e-49fd-8cef-c51bd8901ca2_form2-BV-component_1-Er4I5-2p	29.6392	9babf334-7ea4-4af1-bb9d-cdb35c178d53	Er4 I5	1
1411	COD	2224850	_92f7a75d-269b-4449-8164-7579df0a5878_form2	_dee8184b-ce10-4314-b807-6d839159ca20_form2	Br2 O6 Pb3 Te2	(1, 1, -1)	Te2 Pb3 Br2 O6	2	0	(Te4Pb6Br4O12)2	{3: 23.304019999999962, 2: 21.347909999999978, 1: 17.970509999999976, 0: 14.934479999999992}	0.916061	0.0399206	1.95611	0.0273746	Br..Br|Br..O|Br..Pb|Br..Te|O..Te|Pb..Te	{'Br..O': 40, 'Br..Pb': 20, 'Br..Br': 14, 'Br..Te': 12, 'Pb..Te': 8, 'O..Te': 4}	{'LNM..NM': 40, 'ENM..NM': 20, 'NM..NM': 14, 'MTL..NM': 12, 'ENM..MTL': 8, 'LNM..MTL': 4}	ENM..MTL|ENM..NM|LNM..MTL|LNM..NM|MTL..NM|NM..NM	0	{'Te': [2.98, 3.12], 'Pb': [1.51, 1.85, 1.91], 'Br': [0.75, 0.85], 'O': [1.55, 1.67, 1.77, 1.78]}	0.233718	0.403535	0.362748	Pb..O_2.548	0.28001	_dee8184b-ce10-4314-b807-6d839159ca20_form2-BV-component_1-Te4Pb6Br4O12-2p	71.4912	4a2a727a-fe30-46fb-9b6d-d21173bbc620	Te2 Pb3 Br2 O6	1
91	ICSD	620232	_8dbfd3ef-0b0f-4703-966b-72eda02902ca_form2	_a31d07ec-b887-4654-a639-6a71f7e46e1c_form2	Cd1 P1 S3	(0, 0, 1)	Cd1 P1 S3	2	0	(Cd2P2S6)2	{3: 11.89312, 2: 11.773839999999998, 1: 10.424260000000002, 0: 9.254280000000001}	0.989971	0.0108436	0.11928	0.0034703	P..S|S..S	{'S..S': 18, 'P..S': 4}	{'NM..NM': 22}	NM..NM	0	{'Cd': [1.86], 'P': [4.47], 'S': [1.84, 1.88]}	0.0452017	0.511429	0.443369	Cd..S_2.762	0.2801	_a31d07ec-b887-4654-a639-6a71f7e46e1c_form2-BV-component_1-Cd2P2S6-2p	19.9726	80633fe3-6ce7-47b8-8e9d-52ab0379f7b5	Cd1 P1 S3	1
1200	ICSD	61209	_2511df59-27b3-4e5d-936b-7c3fef85f215_form2	_9e26c137-1ca4-4092-8c26-7bdfbc30edfb_form2	H3 Mg2 Na1 O8 S2	(0, 1, 0)	Na1 Mg2 H3 S2 O8	2	0	(Na2Mg4H6S4O16)2	{3: 31.24541000000001, 2: 30.14348000000001, 1: 27.71655000000001, 0: 24.453870000000006}	0.964733	0.0612183	1.10193	0.0205664	H..H|H..Na|H..O|Na..S|S..S	{'H..O': 12, 'H..H': 10, 'H..Na': 8, 'Na..S': 4, 'S..S': 2}	{'H..LNM': 12, 'H..H': 10, 'EPM..H': 8, 'EPM..NM': 4, 'NM..NM': 2}	EPM..H|EPM..NM|H..H|H..LNM|NM..NM	0	{'Na': [1.28], 'Mg': [1.66, 1.67, 1.98], 'H': [0.96, 1.14], 'S': [3.68, 3.71], 'O': [1.69, 1.85, 1.86, 1.93, 2.02, 2.03, 2.06]}	0.16225	0.357346	0.480404	Mg..O_2.123	0.28016	_9e26c137-1ca4-4092-8c26-7bdfbc30edfb_form2-BV-component_1-Na2Mg4H6S4O16-2p	45.9895	268a9037-5138-49ae-9c5e-6c1487a34eef	Na1 Mg2 H3 S2 O8	1
1456	COD	1510205	_1ccbc463-a473-4d97-a925-639de7620287_form2	_b6ea433d-1c10-4af3-b7f6-005fd1d31470_form2	Au1 K1 Se1	(1, 1, 0)	K1 Au1 Se1	2	0	(K2Au2Se2)2	{3: 5.973520000000002, 2: 4.33908, 1: 2.49608, 0: 1.19793}	0.726386	0.081722	1.63444	0.0294848	Au..K|Au..Se|K..Se	{'Au..Se': 16, 'Au..K': 16, 'K..Se': 8}	{'NM..TM': 16, 'EPM..TM': 16, 'EPM..NM': 8}	EPM..NM|EPM..TM|NM..TM	0.4	{'K': [2.36], 'Au': [1.93], 'Se': [1.68]}	0.342249	0.385921	0.27183	K..Au_3.403	0.28047	_b6ea433d-1c10-4af3-b7f6-005fd1d31470_form2-BV-component_1-K2Au2Se2-2p	39.0833	6e44edcc-707d-4a11-a5f7-904ff273a2a8	K1 Au1 Se1	1
575	ICSD	427896	_91ef4235-aa2d-451f-bb6c-9bf4d600ba43_form2	_3577bd05-72c8-4717-a39a-ada00353d588_form2	F8 Ge3	(1, 0, -2)	Ge3 F8	2	0	(Ge6F16)2	{3: 13.829700000000017, 2: 13.291880000000004, 1: 11.083760000000003, 0: 10.548159999999998}	0.961111	0.0141532	0.53782	0.00815129	F..F|F..Ge	{'F..Ge': 40, 'F..F': 36}	{'LNM..MTL': 40, 'LNM..LNM': 36}	LNM..LNM|LNM..MTL	0	{'Ge': [1.35, 3.61], 'F': [0.91, 0.92, 1.02]}	0.163893	0.672891	0.163216	Ge..F_2.13	0.28074	_3577bd05-72c8-4717-a39a-ada00353d588_form2-BV-component_1-Ge6F16-2p	28.9277	a8279783-b846-4b4b-9179-e110cece5afb	Ge3 F8	1
1713	COD	7209352	_b2783067-001e-46fc-9b09-ecbdc75c1f38_form2	_4f7dfb27-1c0c-4e86-93d2-4f7b4eb1c3ae_form2	Ag1 Te2 Tl3	(1, 0, 0)	Tl3 Ag1 Te2	2	0	(Tl12Ag4Te8)2	{3: 23.552430000000005, 2: 19.038310000000006, 1: 15.80333, 0: 13.09053}	0.808337	0.125392	4.51412	0.059398	Ag..Te|Ag..Tl|Te..Tl	{'Te..Tl': 40, 'Ag..Te': 16, 'Ag..Tl': 16}	{'ENM..MTL': 40, 'MTL..TM': 16, 'ENM..TM': 16}	ENM..MTL|ENM..TM|MTL..TM	0.2222	{'Tl': [1.77, 1.87, 1.88, 1.89], 'Ag': [1.61], 'Te': [2.29, 2.35]}	0.431482	0.309215	0.259303	Tl..Te_3.4	0.28074	_4f7dfb27-1c0c-4e86-93d2-4f7b4eb1c3ae_form2-BV-component_1-Tl12Ag4Te8-2p	58.8482	55bb775c-7d45-4fa0-b8ef-a9a9cbbb7e1d	Tl3 Ag1 Te2	1
737	COD	2200233	_03f63f4b-2035-4187-a5ba-f701c00c364f_form2	_f2fa36bf-c531-4b62-9e91-433ce646caf4_form2	C5 H5 Li1 N2 O5	(1, -1, 1)	Li1 H5 C5 N2 O5	2	0	(Li1H5C5N2O5)2	{3: 21.413809999999998, 2: 20.844340000000003, 1: 20.526670000000003, 0: 20.07007}	0.973406	0.0271176	0.56947	0.0104723	C..C|C..H|C..N|C..O|H..H|H..Li|H..O|N..O|O..O	{'H..H': 10, 'H..O': 10, 'C..H': 6, 'C..O': 6, 'O..O': 2, 'N..O': 2, 'C..N': 2, 'H..Li': 2, 'C..C': 2}	{'H..LNM': 16, 'LNM..LNM': 14, 'H..H': 10, 'EPM..H': 2}	EPM..H|H..H|H..LNM|LNM..LNM	0	{'Li': [1.25], 'H': [1.07, 1.12, 1.15], 'C': [3.9, 3.93, 3.98, 4.03], 'N': [3.36, 3.47], 'O': [1.72, 1.89, 1.91, 1.92, 1.95]}	0.423795	0.236407	0.339798	Li..O_1.936	0.28108	_f2fa36bf-c531-4b62-9e91-433ce646caf4_form2-BV-component_1-Li1H5C5N2O5-2p	32.9096	12047119-aca9-4bf5-990c-30e70e59a1f1	Li1 H5 C5 N2 O5	1
291	ICSD	261887	_65c51d05-26d4-4fe4-98df-3f89eda274bd_form2	_5b6c67a1-ac17-4019-ba93-f3be94f8f53c_form2	Br1 Cu1 P4 S3	(0, 0, 1)	Cu1 P4 S3 Br1	2	0	(Cu4P16S12Br4)2	{3: 40.89786, 2: 40.6085, 1: 39.08970999999998, 0: 38.34155999999999}	0.992925	0.0115744	0.28936	0.00512218	Cu..S|P..P|P..S|S..S	{'P..S': 28, 'S..S': 14, 'Cu..S': 4, 'P..P': 4}	{'NM..NM': 46, 'NM..TM': 4}	NM..NM|NM..TM	0	{'Cu': [1.45, 1.5], 'P': [2.62, 2.65, 2.72, 2.91, 3.06, 3.09, 3.11, 3.38], 'S': [2.1, 2.13, 2.14, 2.19], 'Br': [0.78, 0.79]}	0.113195	0.594136	0.292669	Cu..Br_2.531	0.28135	_5b6c67a1-ac17-4019-ba93-f3be94f8f53c_form2-BV-component_1-Cu4P16S12Br4-2p	24.4944	03a62b63-088f-4eee-9cc2-ad06e07d748e	Cu1 P4 S3 Br1	1
1004	ICSD	413997	_e739bb8e-88b1-4bac-b49f-b3b1f0e86b4f_form2	_9332f80b-ffa8-4da7-a927-7a4c79b2e884_form2	Ce1 I4 Sr1	(1, -1, 0)	Sr1 Ce1 I4	2	0	(Sr2Ce2I8)2	{3: 10.625239999999994, 2: 9.646639999999996, 1: 7.567020000000001, 0: 3.4381799999999996}	0.907899	0.0699	0.9786	0.0155696	I..I|I..Sr	{'I..I': 20, 'I..Sr': 8}	{'NM..NM': 20, 'EPM..NM': 8}	EPM..NM|NM..NM	0	{'Sr': [1.77], 'Ce': [3.9], 'I': [1.14, 1.33]}	0.136161	0.289356	0.574482	Sr..I_3.349	0.28144	_9332f80b-ffa8-4da7-a927-7a4c79b2e884_form2-BV-component_1-Sr2Ce2I8-2p	36.6383	dff93caa-29ae-4947-a7d2-b7c287cb7a9c	Sr1 Ce1 I4	1
755	COD	2013938	_45897bbd-58ff-4527-a00b-8b0621d6cb63_form2	_04a31222-30ca-4033-8010-1ce54151a0e0_form2	C5 Cu1 H4 N3 S1	(0, 0, 1)	Cu1 H4 C5 S1 N3	2	0	(Cu2H8C10S2N6)2	{3: 36.76597999999999, 2: 36.33859999999999, 1: 35.68204, 0: 35.16783}	0.988376	0.0164377	0.42738	0.0107487	C..H|Cu..H|H..H|H..N|H..S	{'H..N': 20, 'H..H': 8, 'C..H': 8, 'Cu..H': 8, 'H..S': 8}	{'H..LNM': 28, 'H..H': 8, 'H..TM': 8, 'H..NM': 8}	H..H|H..LNM|H..NM|H..TM	0	{'Cu': [1.56], 'H': [1.11, 1.15, 1.22, 1.25], 'C': [3.69, 3.84, 3.85, 4.0, 4.02], 'S': [2.35], 'N': [2.68, 2.87, 3.2]}	0.267422	0.410825	0.321753	Cu..S_2.42	0.28151	_04a31222-30ca-4033-8010-1ce54151a0e0_form2-BV-component_1-Cu2H8C10S2N6-2p	33.5481	e72dcc43-30e2-4a82-841a-d60c7f8799b3	Cu1 H4 C5 S1 N3	1
1680	COD	4319726	_10420b6b-3c58-41fd-8eb4-e6a2b3fa1f38_form2	_0ca53995-fd8d-4fda-9986-05eac811a119_form2	Eu1 K4 P2 S8	(1, -1, 1)	K4 Eu1 P2 S8	2	0	(K8Eu2P4S16)2	{3: 39.737980000000036, 2: 35.459980000000016, 1: 29.039739999999995, 0: 22.59438}	0.892345	0.0972273	4.278	0.0513352	K..K|K..P|K..S|S..S	{'K..S': 56, 'K..P': 16, 'S..S': 8, 'K..K': 8}	{'EPM..NM': 72, 'NM..NM': 8, 'EPM..EPM': 8}	EPM..EPM|EPM..NM|NM..NM	0.0909	{'K': [2.07, 3.16], 'Eu': [2.4], 'P': [4.92], 'S': [2.06, 2.09, 2.2]}	0.249539	0.374498	0.375963	K..S_3.059	0.28152	_0ca53995-fd8d-4fda-9986-05eac811a119_form2-BV-component_1-K8Eu2P4S16-2p	38.7037	96a137db-2f5e-458a-8126-1c2e9d5b068b	K4 Eu1 P2 S8	1
1153	ICSD	75134	_d80cfd77-b87c-45df-a7c2-f0c450b906db_form2	_ba92c809-10ff-4b46-a188-b760fa19d44c_form2	Co1 H6 O8 Se2	(1, 0, 0)	Co1 H6 Se2 O8	2	0	(Co2H12Se4O16)2	{3: 32.56954000000002, 2: 31.529219999999988, 0: 28.31778}	0.968058	0.052016	1.04032	0.019142	H..H|H..O|H..Se|O..Se	{'H..O': 16, 'H..H': 8, 'H..Se': 8, 'O..Se': 8}	{'H..LNM': 16, 'H..H': 8, 'H..NM': 8, 'LNM..NM': 8}	H..H|H..LNM|H..NM|LNM..NM	0	{'Co': [2.75], 'H': [1.04, 1.07, 1.08], 'Se': [3.6], 'O': [1.84, 1.93, 2.01, 2.17]}	0.24468	0.75532		Co..O_2.147	0.28171	_ba92c809-10ff-4b46-a188-b760fa19d44c_form2-BV-component_1-Co2H12Se4O16-2p	51.7179	d785096e-047d-479c-a695-0c64fd172fd3	Co1 H6 Se2 O8	1
1619	COD	4316839	_7e9daeb6-40f2-48cf-b761-9c26a10cbc22_form2	_b4d426c1-0071-4495-8a09-478811dd88a7_form2	Ag1 I3 O9 Pd1	(1, 0, 0)	Ag1 Pd1 I3 O9	2	0	(Ag2Pd2I6O18)2	{3: 32.629890000000046, 2: 29.991340000000005, 1: 29.14716, 0: 26.83376}	0.919137	0.0643549	2.63855	0.04254	Ag..O|Ag..Pd|I..O|O..O	{'O..O': 46, 'Ag..O': 20, 'I..O': 12, 'Ag..Pd': 4}	{'LNM..LNM': 46, 'LNM..TM': 20, 'LNM..NM': 12, 'TM..TM': 4}	LNM..LNM|LNM..NM|LNM..TM|TM..TM	0.0488	{'Ag': [1.09], 'Pd': [2.19, 2.39], 'I': [4.08, 4.21, 4.27], 'O': [1.71, 1.76, 1.78, 1.81, 1.9, 1.91, 1.92, 1.94, 1.95]}	0.455226	0.145645	0.399128	I..O_2.435	0.28228	_b4d426c1-0071-4495-8a09-478811dd88a7_form2-BV-component_1-Ag2Pd2I6O18-2p	63.7685	d3e9a7d8-39ae-411d-87d1-3070d47a7e63	Ag1 Pd1 I3 O9	1
1555	COD	7043963	_3d57ba57-e726-4d14-b6d1-20e1a81af0ca_form2	_f974f346-04e3-4c31-9e0a-16d14af752e5_form2	F2 Ge1 H2 K2 O8 P2	(1, -1, 0)	K2 Ge1 P2 H2 O8 F2	2	0	(K4Ge2P4H4O16F4)2	{3: 37.18729999999996, 2: 34.53647999999997, 1: 33.40571999999999, 0: 28.740280000000002}	0.928717	0.0828381	2.65082	0.0353951	F..F|F..K|F..O|H..K|K..O|O..O	{'K..O': 32, 'F..O': 8, 'F..K': 8, 'H..K': 8, 'O..O': 4, 'F..F': 4}	{'EPM..LNM': 40, 'LNM..LNM': 16, 'EPM..H': 8}	EPM..H|EPM..LNM|LNM..LNM	0	{'K': [1.19], 'Ge': [4.06], 'P': [4.67], 'H': [1.1], 'O': [1.89, 2.05, 2.25, 2.29], 'F': [1.07]}	0.313817	0.133865	0.552318	H..O_1.447	0.28269	_f974f346-04e3-4c31-9e0a-16d14af752e5_form2-BV-component_1-K4Ge2P4H4O16F4-2p	54.6283	8e8bf356-5c76-43f1-b7c5-a164a7b7636e	K2 Ge1 P2 H2 O8 F2	1
1267	ICSD	1382	_6cfe318a-a14d-484e-a0bc-06fc68442f7a_form2	_36a3cdd1-7a93-420d-8338-71d4135373d3_form2	Cd1 H6 O7 P2	(0, 0, 1)	Cd1 P2 H6 O7	2	0	(Cd2P4H12O14)2	{3: 30.513749999999995, 2: 29.39112, 1: 28.67356000000001, 0: 27.56846000000001}	0.963209	0.0350822	1.12263	0.0222295	H..H|H..O	{'H..O': 36, 'H..H': 28}	{'H..LNM': 36, 'H..H': 28}	H..H|H..LNM	0	{'Cd': [1.88], 'P': [4.47, 4.49], 'H': [0.97, 1.0, 1.02, 1.03, 1.18, 1.23], 'O': [1.79, 1.85, 1.86, 1.89, 1.91, 1.93, 1.94]}	0.381161	0.24363	0.375209	Cd..O_2.357	0.28281	_36a3cdd1-7a93-420d-8338-71d4135373d3_form2-BV-component_1-Cd2P4H12O14-2p	75.1085	8b350321-245b-4e39-a173-e580681d9842	Cd1 P2 H6 O7	1
943	ICSD	202099	_054a6927-44e0-4929-96af-fcefac6c7ec1_form2	_892997e9-bbc9-46da-88d3-96cf7b8ec7e3_form2	H16 Mg3 O16 P2	(1, -1, 0)	Mg3 P2 H16 O16	2	0	(Mg3P2H16O16)2	{3: 30.137220000000035, 2: 29.494120000000034, 1: 27.400120000000033, 0: 26.142080000000025}	0.978661	0.0267958	0.6431	0.0141457	H..H|H..O	{'H..H': 24, 'H..O': 24}	{'H..H': 24, 'H..LNM': 24}	H..H|H..LNM	0	{'Mg': [1.78, 1.82], 'P': [4.49], 'H': [1.03, 1.04, 1.06], 'O': [1.71, 1.78, 1.88, 1.89, 1.9]}	0.160971	0.524137	0.314893	Mg..O_2.118	0.28357	_892997e9-bbc9-46da-88d3-96cf7b8ec7e3_form2-BV-component_1-Mg3P2H16O16-2p	61.7164	5179b95d-40a7-43ba-a022-244353fca60e	Mg3 P2 H16 O16	1
1466	ICSD	63031	_a0a9d406-17bf-43d9-a7a6-23c62b84168b_form2	_cae4b271-9fb2-4b69-8942-a54e3c6ff1e7_form2	Ag1 N1 O5 Te1	(0, 1, 0)	Ag1 Te1 N1 O5	2	0	(Ag2Te2N2O10)4	{3: 35.73815999999992, 2: 33.90495999999993, 1: 30.676279999999988, 0: 24.683680000000013}	0.948705	0.0254611	0.9166	0.0302153	Ag..O|N..O|O..O|O..Te	{'O..O': 80, 'Ag..O': 32, 'N..O': 16, 'O..Te': 16}	{'LNM..LNM': 96, 'LNM..TM': 32, 'LNM..MTL': 16}	LNM..LNM|LNM..MTL|LNM..TM	0	{'Ag': [1.14], 'Te': [2.97], 'N': [4.23], 'O': [1.83, 1.93, 1.97]}	0.165833	0.29207	0.542097	Ag..O_2.29	0.28367	_cae4b271-9fb2-4b69-8942-a54e3c6ff1e7_form2-BV-component_3-Ag2Te2N2O10-2p	99.3543	2b988b52-26a5-4e23-977b-970319f56cf0	Ag1 Te1 N1 O5	1
1690	ICSD	68524	_adc9144c-90eb-4e0f-afec-5e812d9147b0_form2	_fd60c96b-6269-4621-bda2-95708613eb2a_form2	Cu3 Se2 Tl1	(0, 0, 1)	Tl1 Cu3 Se2	2	0	(Tl2Cu6Se4)2	{3: 13.79525, 2: 12.28224, 1: 7.628779999999998, 0: 3.781969999999999}	0.890324	0.0945631	1.51301	0.0531812	Cu..Tl|Se..Se|Se..Tl|Tl..Tl	{'Cu..Tl': 12, 'Se..Tl': 12, 'Tl..Tl': 6, 'Se..Se': 2}	{'ENM..TM': 12, 'ENM..NM': 12, 'ENM..ENM': 6, 'NM..NM': 2}	ENM..ENM|ENM..NM|ENM..TM|NM..NM	0.5625	{'Tl': [2.03], 'Cu': [2.42, 2.58, 2.6], 'Se': [1.99, 2.12]}	0.1511	0.464729	0.384171	Cu..Se_2.481	0.28373	_fd60c96b-6269-4621-bda2-95708613eb2a_form2-BV-component_1-Tl2Cu6Se4-2p	44.1632	6d580281-ead0-42b1-b480-2ea30a9ae7c3	Tl1 Cu3 Se2	1
350	ICSD	66911	_e4bc229b-c3fa-40ba-9ca8-898ba6dcd5f9_form2	_da1e04e4-a999-46eb-bf84-b3e69832d06d_form2	H4 O4 P2 Zn1	(0, 0, 1)	Zn1 P2 H4 O4	2	0	(Zn2P4H8O8)2	{3: 22.758999999999965, 2: 22.559839999999973, 1: 19.899559999999994, 0: 19.057999999999993}	0.991249	0.0124475	0.19916	0.00563487	H..H|H..O	{'H..H': 16, 'H..O': 16}	{'H..H': 16, 'H..LNM': 16}	H..H|H..LNM	0	{'Zn': [1.93], 'P': [4.38, 4.4], 'H': [1.12], 'O': [1.81, 1.97]}	0.0538125	0.7188	0.227387	Zn..O_2.17	0.2839	_da1e04e4-a999-46eb-bf84-b3e69832d06d_form2-BV-component_1-Zn2P4H8O8-2p	18.1313	0c3a57fb-5d34-438b-8329-efe93763468f	Zn1 P2 H4 O4	1
1591	COD	1524259	_e030d9ee-8f70-4d39-a9be-44278f2b9122_form2	_8f89f5ef-589f-420e-bcc3-af50e6db454b_form2	Ge1 K3 Te3	(1, -1, 0)	K3 Ge1 Te3	2	0	(K12Ge4Te12)2	{3: 33.34777999999999, 2: 27.66002, 1: 18.50554, 0: 16.2684}	0.829441	0.101567	5.68776	0.0378115	Ge..K|K..K|K..Te|Te..Te	{'K..Te': 64, 'K..K': 32, 'Te..Te': 8, 'Ge..K': 8}	{'EPM..MTL': 72, 'EPM..EPM': 32, 'MTL..MTL': 8}	EPM..EPM|EPM..MTL|MTL..MTL	0.2857	{'K': [1.97, 2.63, 2.96], 'Ge': [3.41], 'Te': [1.88, 1.93, 2.06]}	0.333019	0.535996	0.130985	K..Te_3.396	0.28398	_8f89f5ef-589f-420e-bcc3-af50e6db454b_form2-BV-component_1-K12Ge4Te12-2p	43.7	00978fc0-97d2-4e98-8b20-5352b19a2194	K3 Ge1 Te3	1
950	ICSD	411737	_4ba9ae3c-77c9-478e-8035-7e5450ed46ac_form2	_a46a8431-f768-464e-bf57-61b14d609090_form2	Ca1 H3 O4 P1	(1, 0, 0)	Ca1 P1 H3 O4	2	0	(Ca4P4H12O16)2	{3: 34.97461999999999, 2: 34.20795999999998, 1: 30.083920000000003, 0: 29.682919999999992}	0.97808	0.0348482	0.76666	0.0143397	H..H|H..O	{'H..H': 28, 'H..O': 16}	{'H..H': 28, 'H..LNM': 16}	H..H|H..LNM	0	{'Ca': [1.95], 'P': [4.5], 'H': [1.04, 1.08, 1.16], 'O': [1.86, 1.89, 1.98, 2.02]}	0.14488	0.779341	0.0757791	Ca..O_2.409	0.28404	_a46a8431-f768-464e-bf57-61b14d609090_form2-BV-component_1-Ca4P4H12O16-2p	43.1184	65f34b1c-3525-43d7-9a4d-b05e6e8bbaba	Ca1 P1 H3 O4	1
995	ICSD	411738	_1317c534-9bc8-4fac-a469-733e0c1b61eb_form2	_8567eeec-c2a1-4a61-8f89-1f385b027a99_form2	H3 O4 P1 Sr1	(1, 0, 0)	Sr1 P1 H3 O4	2	0	(Sr4P4H12O16)2	{3: 35.44311999999999, 2: 34.551799999999986, 1: 30.300639999999998, 0: 29.571560000000005}	0.974852	0.0318329	0.89132	0.015271	H..H|H..O|H..Sr	{'H..H': 24, 'H..O': 24, 'H..Sr': 8}	{'H..H': 24, 'H..LNM': 24, 'EPM..H': 8}	EPM..H|H..H|H..LNM	0	{'Sr': [2.06], 'P': [4.51], 'H': [1.04, 1.13, 1.16], 'O': [1.84, 1.99, 2.05]}	0.151803	0.724026	0.124171	Sr..O_2.57	0.28406	_8567eeec-c2a1-4a61-8f89-1f385b027a99_form2-BV-component_1-Sr4P4H12O16-2p	42.9122	ffd4edb7-f1d2-4f81-8261-cccaa0e2ff46	Sr1 P1 H3 O4	1
879	ICSD	425638	_11d63891-f3e9-4008-a59d-0feb35da3130_form2	_391f26ec-623c-4c6c-99c3-f9d572b3607a_form2	Cl2 H4 Mg1 O8	(1, 0, 0)	Mg1 H4 Cl2 O8	2	0	(Mg2H8Cl4O16)2	{3: 31.00245999999999, 2: 30.311519999999987, 0: 28.0432}	0.977713	0.0314064	0.69094	0.0130096	Cl..O|H..H|H..O	{'H..O': 32, 'Cl..O': 8, 'H..H': 4}	{'H..LNM': 32, 'LNM..NM': 8, 'H..H': 4}	H..H|H..LNM|LNM..NM	0	{'Mg': [1.85], 'H': [1.03, 1.05], 'Cl': [4.59], 'O': [1.88, 1.92, 1.98, 2.05]}	0.233484	0.766516		Mg..O_2.117	0.28421	_391f26ec-623c-4c6c-99c3-f9d572b3607a_form2-BV-component_1-Mg2H8Cl4O16-2p	36.8277	e5be13fa-4dc1-40e1-bb59-237134a4820e	Mg1 H4 Cl2 O8	1
639	ICSD	159467	_f4341695-ed14-4aa1-bf6b-0598384d3cea_form2	_1f787ff8-6f3b-4c47-bdb6-d986c4fa5d66_form2	Br1 In1 S4 Sb2	(1, 1, -2)	In1 Sb2 S4 Br1	2	0	(In2Sb4S8Br2)2	{3: 15.903469999999988, 2: 15.257159999999995, 1: 14.091259999999998, 0: 5.665370000000001}	0.95936	0.0293777	0.64631	0.00916261	Br..Br|Br..S|Br..Sb|S..S|S..Sb	{'S..S': 18, 'Br..S': 8, 'Br..Sb': 8, 'S..Sb': 8, 'Br..Br': 2}	{'NM..NM': 28, 'MTL..NM': 16}	MTL..NM|NM..NM	0	{'In': [2.54], 'Sb': [2.53, 2.59], 'S': [1.74, 1.85, 1.87, 1.99], 'Br': [0.79]}	0.0631279	0.113879	0.822994	Sb..S_2.927	0.28451	_1f787ff8-6f3b-4c47-bdb6-d986c4fa5d66_form2-BV-component_1-In2Sb4S8Br2-2p	38.4957	d4a9699e-4b05-4dd1-ad33-dd4125a9d7eb	In1 Sb2 S4 Br1	1
1259	ICSD	36464	_7f5ab338-0e8c-4e29-bbaa-4747007319d4_form2	_0e7a4c05-df6a-4a21-9b5a-60f4eee05598_form2	O6 Pb1 V2	(0, 0, 1)	V2 Pb1 O6	2	0	(V4Pb2O12)2	{3: 22.267559999999992, 2: 21.624539999999993, 1: 20.429519999999997, 0: 13.323120000000001}	0.971123	0.0378247	0.64302	0.0220815	O..O|O..Pb	{'O..O': 26, 'O..Pb': 8}	{'LNM..LNM': 26, 'ENM..LNM': 8}	ENM..LNM|LNM..LNM	0	{'V': [4.38, 4.39], 'Pb': [1.86], 'O': [1.74, 1.85, 1.9, 1.94, 2.1, 2.11]}	0.0718905	0.133605	0.794505	Pb..O_2.542	0.28457	_0e7a4c05-df6a-4a21-9b5a-60f4eee05598_form2-BV-component_1-V4Pb2O12-2p	73.2291	c2fe38ce-2ce5-4ebc-af48-c6c8398fb7c2	V2 Pb1 O6	1
777	COD	4509073	_b2f478bd-a428-49fe-8b1e-89f35f761fdc_form2	_c8b4f4ab-61ed-4bca-bc41-d464e6d478c5_form2	C4 H8 N2 Ni1 O4	(1, 1, 0)	Ni1 H8 C4 N2 O4	2	0	(Ni1H8C4N2O4)2	{3: 20.91036, 2: 20.48296, 1: 19.059079999999998, 0: 18.1173}	0.97956	0.0267125	0.4274	0.0111304	H..H|H..O	{'H..O': 24, 'H..H': 8}	{'H..LNM': 24, 'H..H': 8}	H..H|H..LNM	0	{'Ni': [2.08], 'H': [1.15, 1.26], 'C': [3.87, 3.99], 'N': [3.46], 'O': [1.87]}	0.153022	0.509792	0.337186	Ni..O_2.127	0.28461	_c8b4f4ab-61ed-4bca-bc41-d464e6d478c5_form2-BV-component_1-Ni1H8C4N2O4-2p	32.2931	e625b7de-97d4-411c-bac1-f1582edc1308	Ni1 H8 C4 N2 O4	1
964	ICSD	203137	_a3e23776-6707-49f6-b9ba-d8a8dd0f153a_form2	_0858c505-29d2-4faf-930f-5493e6c63695_form2	I2 Sr1	(1, 0, 0)	Sr1 I2	2	0	(Sr4I8)2	{3: 8.159480000000002, 2: 7.558400000000001, 1: 6.3230200000000005, 0: 2.6238200000000007}	0.926334	0.05009	0.60108	0.0146617	I..I|I..Sr	{'I..I': 20, 'I..Sr': 4}	{'NM..NM': 20, 'EPM..NM': 4}	EPM..NM|NM..NM	0	{'Sr': [1.9], 'I': [1.04, 1.13]}	0.108583	0.223168	0.668249	Sr..I_3.345	0.28472	_0858c505-29d2-4faf-930f-5493e6c63695_form2-BV-component_1-Sr4I8-2p	26.5862	937bb010-5530-467f-8b9f-6cf934564d73	Sr1 I2	1
487	ICSD	423395	_70f47473-e507-4ce2-b92d-e3f4883e60dd_form2	_80485075-9a9a-4690-b87a-be6820648eb5_form2	F4 H8 N2 O2 Zn1	(1, 0, 0)	Zn1 H8 N2 O2 F4	2	0	(Zn2H16N4O4F8)2	{3: 27.106219999999976, 2: 26.874339999999986, 0: 22.99019999999999}	0.991446	0.0165629	0.23188	0.00698076	H..H|H..O	{'H..O': 24, 'H..H': 4}	{'H..LNM': 24, 'H..H': 4}	H..H|H..LNM	0	{'Zn': [1.76], 'H': [1.02, 1.39, 1.41, 1.43], 'N': [3.68], 'O': [1.79, 1.8], 'F': [0.85, 0.9]}	0.056336	0.943664		Zn..F_2.084	0.28512	_80485075-9a9a-4690-b87a-be6820648eb5_form2-BV-component_1-Zn2H16N4O4F8-2p	24.0581	1b069566-afe5-4d3a-a172-ffe14bde7e47	Zn1 H8 N2 O2 F4	1
1181	COD	9009160	_e7a9cec3-f11a-4d16-a8c5-ebd758bb6592_form2	_47b94b9c-0c01-4c86-bcbe-ee4194c7a93d_form2	Ba1 H1 I1	(0, 0, 1)	Ba1 H1 I1	2	0	(Ba2H2I2)2	{3: 5.07096, 2: 4.62698, 0: 0.3603}	0.912447	0.0739967	0.44398	0.0199424	Ba..I|I..I	{'I..I': 8, 'Ba..I': 4}	{'NM..NM': 8, 'EPM..NM': 4}	EPM..NM|NM..NM	0	{'Ba': [2.37], 'H': [1.08], 'I': [1.54]}	0.0942501	0.90575		Ba..I_3.594	0.28518	_47b94b9c-0c01-4c86-bcbe-ee4194c7a93d_form2-BV-component_1-Ba2H2I2-2p	28.7048	2e181a2a-d1d5-4939-9a66-252f56ef5718	Ba1 H1 I1	1
1653	COD	8103421	_6cfd639f-19b0-4fee-a58d-dc2e3e5b3a4a_form2	_123e7049-2e59-45c4-b332-fb4704edfc26_form2	Ag3 K1 Se2	(0, 0, 1)	K1 Ag3 Se2	2	0	(K2Ag6Se4)2	{3: 13.314319999999995, 2: 11.569659999999995, 1: 8.465739999999998, 0: 3.18633}	0.868964	0.124619	1.74466	0.047436	Ag..K|K..K|K..Se|Se..Se	{'Ag..K': 12, 'K..Se': 12, 'Se..Se': 2, 'K..K': 2}	{'EPM..TM': 12, 'EPM..NM': 12, 'NM..NM': 2, 'EPM..EPM': 2}	EPM..EPM|EPM..NM|EPM..TM|NM..NM	0.5	{'K': [2.15], 'Ag': [2.51, 2.55, 2.65], 'Se': [1.63, 1.78]}	0.172261	0.306469	0.521269	Ag..Se_2.724	0.28542	_123e7049-2e59-45c4-b332-fb4704edfc26_form2-BV-component_1-K2Ag6Se4-2p	55.1027	d453c690-bf17-4dc4-9fe3-0c071b31017f	K1 Ag3 Se2	1
226	COD	2014097	_2109950b-eaeb-4a02-9e90-bfb079ee1f2f_form2	_97b0f15c-3e20-433e-bbc2-34864766dc9d_form2	H2 Li1 O2 P1	(0, 0, 1)	Li1 P1 H2 O2	2	0	(Li2P2H4O4)2	{3: 11.6584, 2: 11.544880000000003, 0: 10.39866}	0.990263	0.00946	0.11352	0.00454283	H..H|H..O	{'H..O': 16, 'H..H': 8}	{'H..LNM': 16, 'H..H': 8}	H..H|H..LNM	0	{'Li': [1.15], 'P': [4.43], 'H': [1.1], 'O': [1.94, 1.95]}	0.0901138	0.909886		Li..O_1.93	0.28555	_97b0f15c-3e20-433e-bbc2-34864766dc9d_form2-BV-component_1-Li2P2H4O4-2p	15.9343	65506ec2-1971-4b59-92cb-43841a3da055	Li1 P1 H2 O2	1
1208	ICSD	56463	_3e0f3689-9362-4136-ad95-604cff5c0ccb_form2	_ce80eef4-5fc3-4853-a5d6-0da00cb8fe1e_form2	Cu2 Te3 Zr1	(1, 1, -1)	Zr1 Cu2 Te3	2	0	(Zr2Cu4Te6)2	{3: 14.248559999999992, 2: 13.242999999999991, 1: 12.351159999999991, 0: 5.24522}	0.929427	0.0773508	1.00556	0.0206681	Te..Te|Te..Zr	{'Te..Te': 22, 'Te..Zr': 4}	{'MTL..MTL': 22, 'MTL..TM': 4}	MTL..MTL|MTL..TM	0	{'Zr': [3.84], 'Cu': [2.15, 2.25], 'Te': [1.97, 1.98, 2.05]}	0.111687	0.0990566	0.789256	Cu..Te_2.733	0.28594	_ce80eef4-5fc3-4853-a5d6-0da00cb8fe1e_form2-BV-component_1-Zr2Cu4Te6-2p	46.4283	b6052758-74aa-4011-881a-2db60401bc4f	Zr1 Cu2 Te3	1
158	COD	2011638	_ff01a0a9-a726-4078-99a5-bf277fe9f83a_form2	_b1bb25a0-66ec-439b-9ea7-19efe5e901bb_form2	Br2 C10 H8 N2 Pb1	(1, 1, 0)	H8 Pb1 C10 Br2 N2	2	0	(H8Pb1C10Br2N2)2	{3: 29.108969999999996, 2: 28.904809999999998, 1: 28.18639, 0: 27.492289999999997}	0.992986	0.01276	0.20416	0.00396119	Br..H|H..H	{'H..H': 16, 'Br..H': 16}	{'H..H': 16, 'H..NM': 16}	H..H|H..NM	0	{'H': [1.13], 'Pb': [2.0], 'C': [3.85, 3.95, 4.01], 'Br': [0.81], 'N': [3.13]}	0.126283	0.44438	0.429337	Pb..N_2.683	0.28601	_b1bb25a0-66ec-439b-9ea7-19efe5e901bb_form2-BV-component_1-H8Pb1C10Br2N2-2p	20.3429	4c9ce908-a839-49c1-a5eb-3973c3b90e3a	H8 Pb1 C10 Br2 N2	1
493	ICSD	164049	_d2b8c1e3-a6ca-4d2e-8908-57efbddb82d1_form2	_08d970bb-93c4-4e90-9425-35782754eba7_form2	C2 H3 O4 P1 Zn1	(0, 1, 0)	Zn1 P1 H3 C2 O4	2	0	(Zn2P2H6C4O8)2	{3: 25.206389999999992, 2: 24.996409999999994, 1: 23.429869999999994, 0: 21.914479999999998}	0.99167	0.00807615	0.20998	0.00701409	C..H|H..H|H..O	{'H..O': 28, 'C..H': 16, 'H..H': 8}	{'H..LNM': 44, 'H..H': 8}	H..H|H..LNM	0	{'Zn': [2.07], 'P': [4.76], 'H': [1.08, 1.13, 1.15], 'C': [3.78, 4.13], 'O': [1.27, 1.93, 1.94]}	0.0637867	0.475876	0.460338	O..O_1.869	0.28603	_08d970bb-93c4-4e90-9425-35782754eba7_form2-BV-component_1-Zn2P2H6C4O8-2p	20.5484	65acf356-b0d5-42d0-a60d-9e95c597a7d4	Zn1 P1 H3 C2 O4	1
1774	ICSD	68358	_55ddcab9-6181-49d2-ad4e-f220cde1c22a_form2	_c04d9248-a090-4e20-b300-9f0f1bccbb81_form2	H4 K2 Mg1	(1, 1, -1)	K2 Mg1 H4	2	0	(K2Mg1H4)2	{3: 4.4424, 2: 2.0731200000000003, 0: 0.88512}	0.466667	0.14808	2.36928	0.149154	H..K	{'H..K': 32}	{'EPM..H': 32}	EPM..H	0	{'K': [1.35], 'Mg': [1.7], 'H': [1.03, 1.21]}	0.666037	0.333963		Mg..H_1.993	0.28628	_c04d9248-a090-4e20-b300-9f0f1bccbb81_form2-BV-component_1-K2Mg1H4-2p	27.3271	7c7bd7c6-e8f2-4ac0-9eaa-03354d52e500	K2 Mg1 H4	1
1131	COD	9009707	_5da01e0d-1752-4a71-9761-fdb66e02d7bc_form2	_18f6e81f-f03b-4baa-8914-6530f0f8f230_form2	As2 Ca1 H6 Mn1 O10	(0, 1, 0)	Ca1 Mn1 As2 H6 O10	2	0	(Ca2Mn2As4H12O20)2	{3: 37.7901, 2: 36.67102000000001, 1: 35.85208000000001, 0: 34.584160000000004}	0.970387	0.0399671	1.11908	0.0185065	H..H|H..O	{'H..O': 40, 'H..H': 16}	{'H..LNM': 40, 'H..H': 16}	H..H|H..LNM	0	{'Ca': [1.86], 'Mn': [4.02], 'As': [2.53, 4.16], 'H': [1.0, 1.05, 1.08, 1.09], 'O': [1.65, 1.74, 1.78, 1.84, 1.92, 1.93, 2.05, 2.12]}	0.349065	0.255445	0.395491	Ca..O_2.404	0.2878	_18f6e81f-f03b-4baa-8914-6530f0f8f230_form2-BV-component_1-Ca2Mn2As4H12O20-2p	53.5084	51d5eb73-4c43-4953-83a5-d68704c15db2	Ca1 Mn1 As2 H6 O10	1
944	ICSD	202098	_6f93e25a-3e34-437f-8aaa-e19006021ded_form2	_ae762388-558b-486f-bad7-3a20718c309d_form2	H16 Mg3 O16 P2	(1, -1, 0)	Mg3 P2 H16 O16	2	0	(Mg6P4H32O32)2	{3: 60.86158000000001, 2: 60.21614, 1: 55.77494000000005, 0: 53.60672000000004}	0.989395	0.0230514	0.64544	0.0141505	H..H|H..O	{'H..H': 32, 'H..O': 24}	{'H..H': 32, 'H..LNM': 24}	H..H|H..LNM	0	{'Mg': [1.81, 1.85, 1.87], 'P': [4.49], 'H': [1.03, 1.04, 1.06, 1.07, 1.09], 'O': [1.7, 1.76, 1.78, 1.87, 1.89, 1.9, 1.92]}	0.0889666	0.612169	0.298864	Mg..O_2.112	0.28816	_ae762388-558b-486f-bad7-3a20718c309d_form2-BV-component_1-Mg6P4H32O32-2p	60.0291	fb0af4c6-4749-4575-a0c9-12b13c5a6015	Mg3 P2 H16 O16	1
83	COD	9009125	_b694dcf5-4a11-4d21-933b-3773755fdd76_form2	_8be1c2e3-c488-44c0-b9c1-31c78829073d_form2	Cd1 Cl2	(1, 1, 1)	Cd1 Cl2	2	0	(Cd1Cl2)2	{3: 1.80885, 2: 1.764, 0: 0}	0.975205	0.01495	0.04485	0.0033908	Cl..Cl	{'Cl..Cl': 6}	{'NM..NM': 6}	NM..NM	0	{'Cd': [1.73], 'Cl': [0.94]}	0.0247948	0.975205		Cd..Cl_2.681	0.28824	_8be1c2e3-c488-44c0-b9c1-31c78829073d_form2-BV-component_1-Cd1Cl2-2p	17.8348	2574b30f-3ea8-4925-873f-d4781f02ff7f	Cd1 Cl2	1
238	ICSD	261905	_f4824e75-2028-46f4-9175-c68be6e304f3_form2	_d6e5d1bf-4651-46b0-b8a7-db9cb8207558_form2	C2 Ca1 H8 O6 P2	(1, 1, 0)	Ca1 P2 H8 C2 O6	2	0	(Ca2P4H16C4O12)2	{3: 40.324480000000015, 2: 40.13524000000001, 1: 38.51603999999999, 0: 36.35860000000002}	0.995307	0.00860182	0.18924	0.00464109	H..H|H..O	{'H..H': 36, 'H..O': 8}	{'H..H': 36, 'H..LNM': 8}	H..H|H..LNM	0	{'Ca': [1.89], 'P': [4.69], 'H': [0.97, 1.18, 1.2, 1.21], 'C': [4.3], 'O': [1.78, 1.91, 1.98]}	0.047717	0.408283	0.544	Ca..O_2.403	0.28856	_d6e5d1bf-4651-46b0-b8a7-db9cb8207558_form2-BV-component_1-Ca2P4H16C4O12-2p	12.4858	d3fb87f5-1a9f-4064-8bfc-ddcc8a55fe1d	Ca1 P2 H8 C2 O6	1
322	COD	2207381	_a1479da4-5fad-42ac-857a-463e3a9ddb89_form2	_cdfc9401-59e6-4600-af00-521887b01f63_form2	Cd1 H4 O4 P2	(1, 1, 0)	Cd1 P2 H4 O4	2	0	(Cd2P4H8O8)2	{3: 22.6884, 2: 22.49308, 1: 21.018360000000005, 0: 19.823680000000007}	0.991391	0.009766	0.19532	0.00544209	H..H|H..O	{'H..H': 32, 'H..O': 8}	{'H..H': 32, 'H..LNM': 8}	H..H|H..LNM	0	{'Cd': [1.89], 'P': [4.4], 'H': [1.13, 1.14], 'O': [1.8, 1.94]}	0.0681812	0.514787	0.417032	Cd..O_2.349	0.28866	_cdfc9401-59e6-4600-af00-521887b01f63_form2-BV-component_1-Cd2P4H8O8-2p	20.5867	ea4669c1-ca59-4fdc-82c5-1325320e772a	Cd1 P2 H4 O4	1
837	ICSD	67252	_a21c4a2d-0c1c-4f0c-a915-57b93931ee61_form2	_3fe864f4-9d7c-453c-a367-b53e539fc924_form2	Br1 Cu1 Te2	(0, 0, 1)	Cu1 Te2 Br1	2	0	(Cu4Te8Br4)2	{3: 13.19781000000001, 2: 12.672150000000004, 1: 11.282030000000002, 0: 7.32208}	0.960171	0.0276663	0.52566	0.0122493	Br..Br|Br..Te|Te..Te	{'Te..Te': 18, 'Br..Te': 16, 'Br..Br': 4}	{'MTL..MTL': 18, 'MTL..NM': 16, 'NM..NM': 4}	MTL..MTL|MTL..NM|NM..NM	0	{'Cu': [1.47], 'Te': [2.12, 2.15], 'Br': [0.85]}	0.0894629	0.236587	0.67395	Cu..Br_2.521	0.28931	_3fe864f4-9d7c-453c-a367-b53e539fc924_form2-BV-component_1-Cu4Te8Br4-2p	28.5788	f245650f-b27a-4f50-82c6-fe8282ca415a	Cu1 Te2 Br1	1
770	COD	1509294	_5c7091e1-bcf2-43f1-b6d0-93e86301d6e7_form2	_85caed53-fcc9-47db-b801-555fc8f44378_form2	Ag1 Cu1 Te2	(0, 0, 1)	Cu1 Ag1 Te2	2	0	(Cu1Ag1Te2)2	{3: 4.427709999999999, 2: 4.27667, 1: 1.6380299999999999, 0: 0}	0.965888	0.03776	0.15104	0.0109766	Te..Te	{'Te..Te': 8}	{'MTL..MTL': 8}	MTL..MTL	0	{'Cu': [2.11], 'Ag': [2.96], 'Te': [1.89, 1.9]}	0.0341124	0.595938	0.36995	Cu..Ag_2.813	0.28952	_85caed53-fcc9-47db-b801-555fc8f44378_form2-BV-component_1-Cu1Ag1Te2-2p	29.1089	fd7fe461-c1eb-455c-a10b-ab2364e2fbdc	Cu1 Ag1 Te2	1
296	ICSD	620234	_b42d69b1-f543-4f6f-8dd1-52fab9376431_form2	_12050532-d150-4735-a1ea-0d5b36e2a607_form2	Cd1 P1 Se3	(1, 1, 1)	Cd1 P1 Se3	2	0	(Cd2P2Se6)2	{3: 11.554890000000013, 2: 11.35917000000001, 0: 7.855439999999999}	0.983062	0.0217467	0.19572	0.00514287	Se..Se	{'Se..Se': 18}	{'NM..NM': 18}	NM..NM	0	{'Cd': [1.71], 'P': [4.29], 'Se': [1.85]}	0.0529052	0.947095		Cd..Se_2.858	0.28983	_12050532-d150-4735-a1ea-0d5b36e2a607_form2-BV-component_1-Cd2P2Se6-2p	22.1781	40401361-f7c5-4f99-8196-6f1413e09cab	Cd1 P1 Se3	1
1011	ICSD	418409	_1388b21f-faab-4066-a10a-b65d0ff5ef53_form2	_8e8bf012-52e1-4ac8-b9ab-b8e269edd74d_form2	Br5 C2 La4	(1, 1, -1)	La4 C2 Br5	2	0	(La4C2Br5)2	{3: 14.198020000000003, 2: 13.664270000000002, 1: 12.375239999999998, 0: 7.0936699999999995}	0.962407	0.0667188	0.53375	0.015766	Br..Br|Br..La	{'Br..Br': 8, 'Br..La': 8}	{'NM..NM': 8, 'FM..NM': 8}	FM..NM|NM..NM	0	{'La': [3.22, 4.27], 'C': [3.54], 'Br': [1.25, 1.27]}	0.07513	0.181442	0.743428	La..Br_3.178	0.28992	_8e8bf012-52e1-4ac8-b9ab-b8e269edd74d_form2-BV-component_1-La4C2Br5-2p	40.9658	d8b524c3-dce2-4adb-bac1-bf6b516c6dc5	La4 C2 Br5	1
507	COD	7017724	_20a8ee67-b941-463b-9389-0dc2a50922f8_form2	_68d60751-7b87-4126-a170-58399ee6bc74_form2	C6 Cd1 H4 N4 S2	(0, 0, 1)	Cd1 H4 C6 S2 N4	2	0	(Cd2H8C12S4N8)2	{3: 45.801660000000005, 2: 45.30599999999998, 1: 43.935379999999995, 0: 42.22021999999999}	0.989178	0.0145782	0.49566	0.00715706	C..H|C..S|H..H|H..N|H..S|N..S|S..S	{'H..S': 24, 'H..H': 8, 'H..N': 8, 'C..H': 8, 'N..S': 8, 'C..S': 8, 'S..S': 4}	{'H..NM': 24, 'H..LNM': 16, 'LNM..NM': 16, 'H..H': 8, 'NM..NM': 4}	H..H|H..LNM|H..NM|LNM..NM|NM..NM	0	{'Cd': [2.02], 'H': [1.12, 1.22, 1.28], 'C': [3.76, 3.77, 3.88, 4.01], 'S': [2.15], 'N': [2.56, 3.19]}	0.138397	0.382701	0.478902	Cd..S_2.750	0.29	_68d60751-7b87-4126-a170-58399ee6bc74_form2-BV-component_1-Cd2H8C12S4N8-2p	12.2453	2b8fd61d-c4c9-4380-bd47-dc28bd3db098	Cd1 H4 C6 S2 N4	1
1260	COD	2310547	_a5424f9a-34c9-4c9e-97f2-f19093d7d5e8_form2	_33357233-33f5-4575-b4ff-81628bd5b022_form2	C1 N2 Pb1	(0, 1, 0)	Pb1 C1 N2	2	0	(Pb2C2N4)4	{3: 22.859200000000012, 2: 21.91248000000001, 1: 19.558, 0: 16.778039999999997}	0.958585	0.0394467	0.47336	0.0220921	C..N|C..Pb|N..Pb|Pb..Pb	{'C..Pb': 16, 'N..Pb': 16, 'C..N': 8, 'Pb..Pb': 8}	{'ENM..LNM': 32, 'LNM..LNM': 8, 'ENM..ENM': 8}	ENM..ENM|ENM..LNM|LNM..LNM	0.1667	{'Pb': [2.15], 'C': [3.63], 'N': [2.65, 2.95]}	0.155681	0.387176	0.457143	Pb..N_2.678	0.29018	_33357233-33f5-4575-b4ff-81628bd5b022_form2-BV-component_3-Pb2C2N4-2p	36.2068	9d812eae-74fd-441c-bf6c-fa6e7cc0fb2c	Pb1 C1 N2	1
906	COD	9006332	_73833cfb-1f8f-4d35-b3cd-cfce967b47d6_form2	_3a3b59d2-7209-4b09-8989-15be8e45ac58_form2	H2 Mg1 O2	(0, 0, 1)	Mg1 H2 O2	2	0	(Mg1H2O2)2	{3: 3.4644500000000007, 2: 3.3474800000000005, 0: 1.60496}	0.966237	0.03899	0.11697	0.0133917	H..H	{'H..H': 6}	{'H..H': 6}	H..H	0	{'Mg': [1.74], 'H': [0.92], 'O': [1.67]}	0.0629043	0.937096		Mg..O_2.109	0.29042	_3a3b59d2-7209-4b09-8989-15be8e45ac58_form2-BV-component_1-Mg1H2O2-2p	36.5534	43874201-bea0-4d56-a5b2-ba703424149f	Mg1 H2 O2	1
292	COD	7043826	_fc7df847-8325-4e04-a5aa-b5211776aecb_form2	_0da8dd8a-23dd-424e-8304-978a4238c088_form2	C14 Cd1 H10 N6 S2	(1, 0, 2)	Cd1 H10 C14 S2 N6	2	0	(Cd1H10C14S2N6)2	{3: 44.86978999999997, 2: 44.388089999999984, 1: 43.753389999999996, 0: 42.894529999999996}	0.989264	0.0166103	0.4817	0.00512624	C..C|C..H|C..N|H..H|H..N|H..S|N..N	{'C..H': 12, 'H..N': 12, 'H..S': 12, 'C..C': 8, 'H..H': 6, 'N..N': 4, 'C..N': 4}	{'H..LNM': 24, 'LNM..LNM': 16, 'H..NM': 12, 'H..H': 6}	H..H|H..LNM|H..NM|LNM..LNM	0	{'Cd': [2.08], 'H': [1.04, 1.14, 1.15, 1.17], 'C': [3.78, 3.79, 3.86, 3.87, 3.95, 3.97, 4.15], 'S': [2.16], 'N': [2.61, 2.88, 3.17]}	0.243867	0.321325	0.434809	Cd..S_2.748	0.29115	_0da8dd8a-23dd-424e-8304-978a4238c088_form2-BV-component_1-Cd1H10C14S2N6-2p	9.24489	2bedbd31-ceeb-4f5f-8902-ebda45b5b819	Cd1 H10 C14 S2 N6	1
1636	ICSD	672288	_c4dcd63d-81ad-4386-9b8d-67230e9bd46d_form2	_9e8f2f2d-04f2-404d-aac4-5a3978d674bf_form2	Li6 Si1	(1, 1, 1)	Li6 Si1	2	0	(Li6Si1)2	{3: 7.430730000000006, 2: 6.652410000000005, 0: 1.5678199999999998}	0.895257	0.06486	0.77832	0.0447979	Li..Li	{'Li..Li': 24}	{'EPM..EPM': 24}	EPM..EPM	1	{'Li': [1.74, 2.39, 2.46], 'Si': [1.67]}	0.132753	0.867247		Li..Li_2.692	0.2917	_9e8f2f2d-04f2-404d-aac4-5a3978d674bf_form2-BV-component_1-Li6Si1-2p	88.7122	16bb8bd1-aead-400d-9642-f418233ad4ee	Li6 Si1	1
95	ICSD	642729	_dd9f9b57-6191-451a-9e51-63a1c0a851d6_form2	_2d55b76b-351f-475a-919b-0baa7818c2bd_form2	Mg1 P1 S3	(0, 0, 1)	Mg1 P1 S3	2	0	(Mg2P2S6)2	{3: 12.287110000000002, 2: 12.173869999999996, 1: 10.725289999999994, 0: 9.432989999999998}	0.990784	0.0102945	0.11324	0.00350951	P..S|S..S	{'S..S': 18, 'P..S': 4}	{'NM..NM': 22}	NM..NM	0	{'Mg': [1.95], 'P': [4.61], 'S': [1.9, 1.92]}	0.039676	0.50754	0.452784	Mg..S_2.636	0.29196	_2d55b76b-351f-475a-919b-0baa7818c2bd_form2-BV-component_1-Mg2P2S6-2p	19.4232	f05f4d44-a530-41cf-87fe-636261e91a4f	Mg1 P1 S3	1
1299	COD	7200646	_3b5500d2-8482-4fa3-bf99-89ea149b5c9b_form2	_51baa54a-b323-4b4a-a056-7cc5bad3892b_form2	C5 H7 Mg1 O7	(1, -1, 0)	Mg1 H7 C5 O7	2	0	(Mg2H14C10O14)2	{3: 42.47976, 2: 40.786229999999996, 1: 40.11938999999999, 0: 38.88053999999999}	0.960133	0.0434238	1.69353	0.0232217	C..H|C..O|H..H|H..O	{'H..O': 40, 'H..H': 18, 'C..H': 16, 'C..O': 4}	{'H..LNM': 56, 'H..H': 18, 'LNM..LNM': 4}	H..H|H..LNM|LNM..LNM	0	{'Mg': [1.87], 'H': [1.04, 1.06, 1.07, 1.11], 'C': [3.94, 3.97, 3.98], 'O': [1.81, 1.87, 1.9, 1.92, 1.93]}	0.470527	0.185273	0.3442	Mg..O_2.107	0.29219	_51baa54a-b323-4b4a-a056-7cc5bad3892b_form2-BV-component_1-Mg2H14C10O14-2p	71.9886	7ab461e4-e591-4da5-a35e-2778d064e21f	Mg1 H7 C5 O7	1
1190	ICSD	62512	_b058d1a6-28e0-49d6-9358-08d72603d1ed_form2	_36047e3c-af25-45e1-b741-3f7736eec48e_form2	Co1 F1 H6 O6 P1	(0, 1, 0)	Co1 P1 H6 O6 F1	2	0	(Co2P2H12O12F2)2	{3: 26.126659999999973, 2: 25.185619999999982, 1: 23.522439999999992, 0: 22.231339999999996}	0.963982	0.05228	0.94104	0.0201883	F..H|H..H|H..O	{'F..H': 16, 'H..H': 12, 'H..O': 8}	{'H..LNM': 24, 'H..H': 12}	H..H|H..LNM	0	{'Co': [2.11, 2.18], 'P': [4.62], 'H': [1.07, 1.08, 1.12], 'O': [1.76, 1.85, 1.92, 1.96, 1.98, 2.05], 'F': [1.27]}	0.241582	0.426969	0.331449	Co..O_2.134	0.2922	_36047e3c-af25-45e1-b741-3f7736eec48e_form2-BV-component_1-Co2P2H12O12F2-2p	43.0611	bf0df90e-a9fe-449b-a728-f22825eeeee2	Co1 P1 H6 O6 F1	1
1761	COD	4314681	_bd73162e-cf14-43f9-9145-fc2931e13c61_form2	_30f1b203-bf8c-4214-84f2-850a91c94a47_form2	Ba2 Se5 Sn1	(1, 0, -2)	Ba2 Sn1 Se5	2	0	(Ba8Sn4Se20)2	{3: 38.98546, 2: 25.806960000000007, 0: 24.1886}	0.661964	0.153238	13.1785	0.0837665	Ba..Se|Ba..Sn|Se..Se|Se..Sn	{'Ba..Se': 104, 'Se..Se': 44, 'Ba..Sn': 16, 'Se..Sn': 8}	{'EPM..NM': 104, 'NM..NM': 44, 'ENM..EPM': 16, 'ENM..NM': 8}	ENM..EPM|ENM..NM|EPM..NM|NM..NM	0.093	{'Ba': [2.33, 2.5], 'Sn': [3.85], 'Se': [1.93, 2.12, 2.2, 2.23, 2.24]}	0.890628	0.109372		Ba..Se_3.335	0.29228	_30f1b203-bf8c-4214-84f2-850a91c94a47_form2-BV-component_1-Ba8Sn4Se20-2p	119.512	bb57b22f-8495-4206-bf8c-c4605a2d5ce8	Ba2 Sn1 Se5	1
1514	ICSD	410791	_e9dab1a8-1b0e-4b2a-a574-9023a48a01c3_form2	_5c25ecf5-662f-415a-82b5-c9f6f30caf73_form2	Ba2 Ge2 Se5	(1, 0, 0)	Ba2 Ge2 Se5	2	0	(Ba8Ge8Se20)2	{3: 41.085520000000045, 2: 38.36398000000005, 0: 29.937880000000003}	0.933759	0.104675	2.72154	0.033021	Ba..Se|Ge..Se|Se..Se	{'Se..Se': 24, 'Ba..Se': 16, 'Ge..Se': 12}	{'NM..NM': 24, 'EPM..NM': 16, 'MTL..NM': 12}	EPM..NM|MTL..NM|NM..NM	0	{'Ba': [2.23], 'Ge': [1.93, 4.03], 'Se': [1.89, 1.97, 2.1, 2.16]}	0.244136	0.755864		Ba..Se_3.335	0.29229	_5c25ecf5-662f-415a-82b5-c9f6f30caf73_form2-BV-component_1-Ba8Ge8Se20-2p	54.3525	4699eea3-d8d3-4e8d-a855-8dc4b2ae9aec	Ba2 Ge2 Se5	1
908	ICSD	249534	_1559b3b2-1d82-4fc2-9cbf-2bdfc8154cf6_form2	_f684d886-904a-4786-8ac4-c716f34b3874_form2	O6 Sn3 W1	(0, 0, 1)	Sn3 W1 O6	2	0	(Sn6W2O12)4	{3: 43.36518000000001, 2: 41.9621, 1: 40.26622000000001, 0: 36.24028}	0.967645	0.035077	0.70154	0.0134546	O..O|O..Sn|Sn..Sn	{'O..Sn': 32, 'Sn..Sn': 28, 'O..O': 20}	{'ENM..LNM': 32, 'ENM..ENM': 28, 'LNM..LNM': 20}	ENM..ENM|ENM..LNM|LNM..LNM	0.35	{'Sn': [1.71, 1.79, 1.84], 'W': [5.19], 'O': [1.7, 1.84, 1.86, 1.87, 1.88, 2.02]}	0.196926	0.238022	0.565052	Sn..O_2.403	0.29242	_f684d886-904a-4786-8ac4-c716f34b3874_form2-BV-component_3-Sn6W2O12-2p	44.3246	ae2c245b-eb47-4f9f-97a1-8e7dc83948dc	Sn3 W1 O6	1
1232	COD	1528007	_58dc43a4-3243-4a31-8086-65476ad541aa_form2	_1f85244d-4cb5-4f39-898f-a236f0a423e8_form2	O1 Tl2	(1, 1, 1)	Tl2 O1	2	0	(Tl4O2)2	{3: 5.7920099999999985, 2: 5.551589999999999, 0: 0}	0.958491	0.08014	0.24042	0.021221	Tl..Tl	{'Tl..Tl': 6}	{'ENM..ENM': 6}	ENM..ENM	1	{'Tl': [2.02, 2.03], 'O': [1.74]}	0.0415089	0.958491		Tl..O_2.579	0.29249	_1f85244d-4cb5-4f39-898f-a236f0a423e8_form2-BV-component_1-Tl4O2-2p	27.2657	e45a04da-4a50-40d2-a439-51e10c584b35	Tl2 O1	1
697	ICSD	167088	_fcd48100-35ba-4772-bb3f-5525a5e759d4_form2	_51efc3f1-49db-44ac-ae17-ec5efa483ea7_form2	Br5 Ce2	(1, 0, 1)	Ce2 Br5	2	0	(Ce4Br10)2	{3: 11.596519999999988, 2: 10.93861999999999, 1: 10.202559999999991, 0: 3.2902399999999994}	0.943267	0.0411188	0.6579	0.00988884	Br..Br|Br..Ce	{'Br..Br': 28, 'Br..Ce': 4}	{'NM..NM': 28, 'FM..NM': 4}	FM..NM|NM..NM	0	{'Ce': [2.6, 2.75], 'Br': [1.2, 1.21, 1.25, 1.26, 1.33]}	0.0792051	0.0886149	0.83218	Ce..Br_3.145	0.29269	_51efc3f1-49db-44ac-ae17-ec5efa483ea7_form2-BV-component_1-Ce4Br10-2p	24.7675	70d2491a-5b51-4708-b7a7-0892a2f6c6c5	Ce2 Br5	1
1620	ICSD	416515	_8bf4f2c6-e9d9-4e4e-8e53-137a4f4c0424_form2	_412136fc-3e41-4da7-9a5e-ea868ac43d59_form2	Fe1 Pd2 Se2	(1, -1, 1)	Fe1 Pd2 Se2	2	0	(Fe2Pd4Se4)2	{3: 17.34121999999999, 2: 16.02598, 1: 10.24748, 0: 2.86578}	0.924155	0.164405	1.31524	0.0425638	Pd..Se|Se..Se	{'Se..Se': 8, 'Pd..Se': 8}	{'NM..NM': 8, 'NM..TM': 8}	NM..NM|NM..TM	0	{'Fe': [5.88], 'Pd': [2.57], 'Se': [3.16]}	0.0908601	0.399193	0.509947	Pd..Pd_2.785	0.29273	_412136fc-3e41-4da7-9a5e-ea868ac43d59_form2-BV-component_1-Fe2Pd4Se4-2p	89.9541	6ba5b3d6-a22e-488c-8f68-2b2a74a4e3d6	Fe1 Pd2 Se2	1
193	ICSD	642731	_3dce3ff8-01c7-4cca-8cbc-a33fd60296c2_form2	_d6b131da-c5bd-48ed-93db-3a437d78ab6e_form2	Mg1 P1 Se3	(1, 1, 1)	Mg1 P1 Se3	2	0	(Mg2P2Se6)2	{3: 12.053160000000004, 2: 11.898450000000004, 0: 7.968750000000001}	0.987164	0.01719	0.15471	0.00428611	Se..Se	{'Se..Se': 18}	{'NM..NM': 18}	NM..NM	0	{'Mg': [1.88], 'P': [4.4], 'Se': [1.92]}	0.0378782	0.962122		Mg..Se_2.774	0.29288	_d6b131da-c5bd-48ed-93db-3a437d78ab6e_form2-BV-component_1-Mg2P2Se6-2p	20.1511	e5a734b0-de36-4ed9-8e8d-25aca78606d8	Mg1 P1 Se3	1
638	ICSD	72801	_46f96e1f-6869-4932-a03c-40365425ecc3_form2	_27ab26ed-0e72-4d98-9aa1-3d3c98ced005_form2	Br5 Pr2	(1, 0, 1)	Pr2 Br5	2	0	(Pr4Br10)2	{3: 11.181740000000016, 2: 10.567540000000015, 1: 9.834440000000013, 0: 3.10802}	0.945071	0.0383875	0.6142	0.00916155	Br..Br|Br..Pr	{'Br..Br': 28, 'Br..Pr': 4}	{'NM..NM': 28, 'FM..NM': 4}	FM..NM|NM..NM	0	{'Pr': [2.46, 2.68], 'Br': [1.12, 1.19, 1.23, 1.24, 1.25]}	0.076074	0.0908008	0.833125	Pr..Br_3.123	0.29361	_27ab26ed-0e72-4d98-9aa1-3d3c98ced005_form2-BV-component_1-Pr4Br10-2p	23.5147	4d1eb3df-3e12-4bf1-84f3-427ab9ecdaef	Pr2 Br5	1
1491	ICSD	165224	_c79c9e60-ddf7-4a15-bc58-60f9ee8b232b_form2	_962de562-4de6-47ad-9cb8-1395ff6472d9_form2	Cd1 H2 O2	(0, 0, 1)	Cd1 H2 O2	2	0	(Cd1H2O2)2	{3: 3.69812, 2: 3.35234, 0: 1.58876}	0.906498	0.023052	0.34578	0.0313556	Cd..H|H..H|H..O	{'Cd..H': 12, 'H..O': 12, 'H..H': 6}	{'H..TM': 12, 'H..LNM': 12, 'H..H': 6}	H..H|H..LNM|H..TM	0	{'Cd': [1.85], 'H': [0.96], 'O': [1.77]}	0.163926	0.836074		Cd..O_2.343	0.29393	_962de562-4de6-47ad-9cb8-1395ff6472d9_form2-BV-component_1-Cd1H2O2-2p	36.9763	80d52d80-9a00-4900-a1f0-28627e3c34a4	Cd1 H2 O2	1
233	COD	4343759	_4bfe2595-6593-4ddb-8ebe-2b7e86b7af11_form2	_8af003f1-67f0-4d5d-96e9-5296b53d1286_form2	Cl3 Re1	(1, 1, 1)	Re1 Cl3	2	0	(Re6Cl18)2	{3: 33.491219999999934, 2: 33.056879999999985, 0: 30.73572000000001}	0.987031	0.009652	0.43434	0.00462598	Cl..Cl	{'Cl..Cl': 90}	{'NM..NM': 90}	NM..NM	0	{'Re': [7.61], 'Cl': [1.07, 1.15, 1.33]}	0.157627	0.842373		Re..Cl_2.683	0.29405	_8af003f1-67f0-4d5d-96e9-5296b53d1286_form2-BV-component_1-Re6Cl18-2p	17.3134	2471fefa-617b-4623-b7db-1e2faae06bb4	Re1 Cl3	1
211	ICSD	26418	_9dbba7ed-e42a-48ac-91af-5effdc144211_form2	_b0655187-22af-46a2-8bd5-7909839028cc_form2	I2 Zr1	(0, 0, 1)	Zr1 I2	2	0	(Zr2I4)4	{3: 14.77938, 2: 14.547260000000001, 1: 12.997040000000002, 0: 3.2653400000000006}	0.984294	0.0193433	0.11606	0.00442774	I..I	{'I..I': 24}	{'NM..NM': 24}	NM..NM	0	{'Zr': [4.21, 4.22], 'I': [1.44, 1.73, 1.74]}	0.0201597	0.134637	0.845203	Zr..I_3.143	0.29421	_b0655187-22af-46a2-8bd5-7909839028cc_form2-BV-component_3-Zr2I4-2p	21.0492	0b0db0db-786e-40d5-a843-c39314526622	Zr1 I2	1
488	ICSD	424531	_217c6317-718d-4b5c-83e1-8bd5fd9473bc_form2	_d9b3c878-6a52-4910-806b-4dd1a4a97bc8_form2	Bi1 Br8 O2 W2	(0, 1, 1)	Bi1 W2 Br8 O2	2	0	(Bi2W4Br16O4)2	{3: 28.552439999999997, 2: 27.81379000000001, 1: 25.87035000000002, 0: 23.615580000000012}	0.97413	0.0263804	0.73865	0.00698812	Bi..Br|Br..Br	{'Br..Br': 52, 'Bi..Br': 4}	{'NM..NM': 52, 'ENM..NM': 4}	ENM..NM|NM..NM	0	{'Bi': [2.61], 'W': [5.73, 5.75], 'Br': [1.02, 1.08, 1.1, 1.15, 1.18, 1.25, 1.71, 1.76], 'O': [2.1, 2.12]}	0.149619	0.393659	0.456721	Bi..Br_3.061	0.29433	_d9b3c878-6a52-4910-806b-4dd1a4a97bc8_form2-BV-component_1-Bi2W4Br16O4-2p	19.3774	0594d32d-fe85-4394-84cd-63805b94e290	Bi1 W2 Br8 O2	1
663	ICSD	159468	_dd6afb27-2184-4f1a-9a6a-96f11cde00bb_form2	_08d5e4f3-e410-4506-aa5f-db31cc162891_form2	Cl1 In1 S4 Sb2	(1, 1, -2)	In1 Sb2 S4 Cl1	2	0	(In2Sb4S8Cl2)2	{3: 15.98934, 2: 15.327179999999995, 1: 14.122319999999998, 0: 5.6975299999999995}	0.958587	0.02759	0.66216	0.00945218	Cl..Cl|Cl..S|Cl..Sb|S..S|S..Sb	{'S..S': 18, 'S..Sb': 12, 'Cl..Sb': 8, 'Cl..S': 8, 'Cl..Cl': 2}	{'NM..NM': 28, 'MTL..NM': 20}	MTL..NM|NM..NM	0	{'In': [2.56], 'Sb': [2.57, 2.58], 'S': [1.74, 1.87, 1.93, 2.01], 'Cl': [0.72]}	0.0643385	0.11707	0.818592	Sb..S_2.914	0.29445	_08d5e4f3-e410-4506-aa5f-db31cc162891_form2-BV-component_1-In2Sb4S8Cl2-2p	40.7088	ebeb251c-edd5-4f8c-93c0-be21b9e9883e	In1 Sb2 S4 Cl1	1
286	ICSD	604398	_077fcb2d-4a78-414e-ac61-b0a4f7217d40_form2	_71b08711-5011-4de9-a6d1-98d17d7deef4_form2	S3 Ti1	(0, 0, 1)	Ti1 S3	2	0	(Ti2S6)2	{3: 10.02356, 2: 9.93512, 1: 8.937939999999998, 0: 2.63486}	0.991177	0.011055	0.08844	0.00509435	S..S	{'S..S': 16}	{'NM..NM': 16}	NM..NM	0	{'Ti': [3.56], 'S': [2.02, 2.2, 2.25]}	0.0119696	0.13496	0.85307	Ti..S_2.692	0.29508	_71b08711-5011-4de9-a6d1-98d17d7deef4_form2-BV-component_1-Ti2S6-2p	26.243	a0a5ca68-870d-43a1-b384-0864fe876c2e	Ti1 S3	1
1218	ICSD	26415	_b31c755e-44df-490e-8873-a90a37a2e4ef_form2	_f0aaf913-89e2-4bfe-bd90-199121dcc81d_form2	Ge2 Se5 Tl2	(0, 0, 1)	Tl2 Ge2 Se5	2	0	(Tl4Ge4Se10)4	{3: 38.03643999999997, 2: 32.86644, 0: 29.732359999999982}	0.864078	0.0527551	2.585	0.0209528	Ge..Se|Ge..Tl|Se..Se|Se..Tl|Tl..Tl	{'Se..Tl': 88, 'Se..Se': 80, 'Ge..Tl': 16, 'Ge..Se': 8, 'Tl..Tl': 4}	{'ENM..NM': 88, 'NM..NM': 80, 'ENM..MTL': 16, 'MTL..NM': 8, 'ENM..ENM': 4}	ENM..ENM|ENM..MTL|ENM..NM|MTL..NM|NM..NM	0.0204	{'Tl': [1.27, 1.35], 'Ge': [3.35, 3.47], 'Se': [1.78, 1.86, 1.95, 1.98]}	0.622586	0.377414		Tl..Se_3.151	0.29516	_f0aaf913-89e2-4bfe-bd90-199121dcc81d_form2-BV-component_3-Tl4Ge4Se10-2p	37.3234	593d7ab3-137e-42d8-9501-08d6785a102a	Tl2 Ge2 Se5	1
1020	ICSD	413999	_732b5c35-29fb-438d-b9b8-926168280613_form2	_37d142d2-058d-4c32-8a7e-bafb8a04dcb2_form2	Eu1 I4 La1	(1, -1, 0)	La1 Eu1 I4	2	0	(La2Eu2I8)2	{3: 10.71322, 2: 9.718859999999996, 1: 7.35006, 0: 3.48486}	0.907184	0.0710257	0.99436	0.0159622	Eu..I|I..I	{'I..I': 20, 'Eu..I': 8}	{'NM..NM': 20, 'FM..NM': 8}	FM..NM|NM..NM	0	{'La': [3.78], 'Eu': [1.86], 'I': [1.13, 1.41]}	0.137564	0.327709	0.534727	Eu..I_3.281	0.29532	_37d142d2-058d-4c32-8a7e-bafb8a04dcb2_form2-BV-component_1-La2Eu2I8-2p	38.5504	e5995633-b32e-4ec5-91eb-2e2ca571314d	La1 Eu1 I4	1
1480	ICSD	8231	_947170fa-5dec-4dae-9886-a1e2f3cc9080_form2	_f25bdb53-d4ee-468d-8423-dcf5000521ab_form2	Cl2 H4 O6 Zn1	(1, 0, -2)	Zn1 H4 Cl2 O6	2	0	(Zn2H8Cl4O12)2	{3: 22.51136, 2: 20.498880000000007, 0: 19.017440000000004}	0.910602	0.06289	2.01248	0.0308601	Cl..H|Cl..O|H..H|H..O	{'Cl..H': 24, 'H..H': 16, 'H..O': 16, 'Cl..O': 8}	{'H..NM': 24, 'H..H': 16, 'H..LNM': 16, 'LNM..NM': 8}	H..H|H..LNM|H..NM|LNM..NM	0	{'Zn': [1.94], 'H': [1.07, 1.2], 'Cl': [2.61], 'O': [1.73, 1.88]}	0.575995	0.424005		Zn..O_2.155	0.29567	_f25bdb53-d4ee-468d-8423-dcf5000521ab_form2-BV-component_1-Zn2H8Cl4O12-2p	68.2063	b1f10a9e-ca33-4722-8500-a3cf529fed7d	Zn1 H4 Cl2 O6	1
557	ICSD	262629	_7eae2180-f9b3-4b68-8ac0-106d85cd44d1_form2	_e56d0299-53c5-4402-a504-a3a9b4cfa78f_form2	Mo2 O11 Se2 Sr1	(1, 0, 0)	Sr1 Mo2 Se2 O11	2	0	(Sr2Mo4Se4O22)2	{3: 41.007429999999964, 2: 40.431089999999976, 1: 38.28484999999998, 0: 35.07328}	0.985945	0.0205836	0.57634	0.00791998	O..O|O..Se|Se..Se	{'O..O': 42, 'O..Se': 12, 'Se..Se': 2}	{'LNM..LNM': 42, 'LNM..NM': 12, 'NM..NM': 2}	LNM..LNM|LNM..NM|NM..NM	0	{'Sr': [2.05], 'Mo': [5.12, 5.17], 'Se': [3.53, 3.72], 'O': [1.73, 1.84, 1.96, 1.98, 1.99, 2.02, 2.04, 2.06, 2.12]}	0.0971226	0.361676	0.541201	Sr..O_2.554	0.29598	_e56d0299-53c5-4402-a504-a3a9b4cfa78f_form2-BV-component_1-Sr2Mo4Se4O22-2p	27.4421	6d914daa-b40b-416b-b22a-092025336b48	Sr1 Mo2 Se2 O11	1
1589	COD	4000817	_caadb331-2a43-4de8-9cbd-0e10e60b610c_form2	_7c12d099-5e4e-466f-8135-7df858775f14_form2	Hg3 S4 Tl2	(0, 0, 1)	Tl2 Hg3 S4	2	0	(Tl4Hg6S8)2	{3: 18.975150000000003, 2: 17.512400000000003, 1: 13.292299999999997, 0: 11.052319999999998}	0.922912	0.0860441	1.46275	0.0377106	Hg..S|Hg..Tl|S..S|S..Tl|Tl..Tl	{'S..Tl': 12, 'Hg..Tl': 8, 'S..S': 6, 'Tl..Tl': 4, 'Hg..S': 4}	{'ENM..NM': 12, 'ENM..TM': 8, 'NM..NM': 6, 'ENM..ENM': 4, 'NM..TM': 4}	ENM..ENM|ENM..NM|ENM..TM|NM..NM|NM..TM	0.3529	{'Tl': [1.9], 'Hg': [2.19, 2.32], 'S': [1.99, 2.1]}	0.184625	0.532651	0.282725	Tl..S_3.037	0.29681	_7c12d099-5e4e-466f-8135-7df858775f14_form2-BV-component_1-Tl4Hg6S8-2p	48.095	2d053ea2-3e79-43f7-9471-b624349f5108	Tl2 Hg3 S4	1
1251	ICSD	61213	_143ac7e2-af55-44ab-b068-e33904c9cef9_form2	_406c8688-c12b-4a8d-800b-b63ab3a412e2_form2	H3 Na1 O8 S2 Zn2	(0, 1, 0)	Na1 Zn2 H3 S2 O8	2	0	(Na2Zn4H6S4O16)2	{3: 31.152910000000023, 2: 29.97474000000003, 1: 28.05974000000002, 0: 25.375960000000024}	0.962181	0.0620089	1.17817	0.0218989	H..H|H..Na|H..O|Na..S|O..S|S..S	{'H..O': 12, 'H..Na': 8, 'H..H': 8, 'O..S': 4, 'Na..S': 4, 'S..S': 2}	{'H..LNM': 12, 'EPM..H': 8, 'H..H': 8, 'LNM..NM': 4, 'EPM..NM': 4, 'NM..NM': 2}	EPM..H|EPM..NM|H..H|H..LNM|LNM..NM|NM..NM	0	{'Na': [0.97], 'Zn': [1.83, 1.87, 2.0], 'H': [0.98, 1.12, 1.14], 'S': [3.64, 3.7], 'O': [1.82, 1.84, 1.85, 1.93, 1.94, 2.02, 2.04, 2.05]}	0.203943	0.33149	0.464567	Zn..O_2.153	0.29711	_406c8688-c12b-4a8d-800b-b63ab3a412e2_form2-BV-component_1-Na2Zn4H6S4O16-2p	47.1851	f7a4f776-ba85-4b05-8a5d-a0ad586b900c	Na1 Zn2 H3 S2 O8	1
1089	ICSD	200525	_da31f948-a1b6-4710-b5ed-797d2362ee98_form2	_fc2a3abe-0403-45b8-bbcb-d2ecc23d3d36_form2	H6 O8 Se2 Zn1	(1, 0, 0)	Zn1 H6 Se2 O8	2	0	(Zn2H12Se4O16)2	{3: 30.49164, 2: 29.459840000000003, 0: 26.60300000000002}	0.966161	0.0429917	1.0318	0.0176739	H..H|H..O|H..Se|O..Se	{'O..Se': 16, 'H..O': 16, 'H..H': 8, 'H..Se': 8}	{'LNM..NM': 16, 'H..LNM': 16, 'H..H': 8, 'H..NM': 8}	H..H|H..LNM|H..NM|LNM..NM	0	{'Zn': [1.98], 'H': [0.97, 1.04, 1.1], 'Se': [3.58], 'O': [1.78, 1.83, 1.88, 1.93]}	0.265337	0.734663		Zn..O_2.153	0.29736	_fc2a3abe-0403-45b8-bbcb-d2ecc23d3d36_form2-BV-component_1-Zn2H12Se4O16-2p	59.4624	d773eaaa-abd0-4e75-bc2a-106f19bae8ab	Zn1 H6 Se2 O8	1
900	COD	2310433	_42bb822c-0182-4cdc-999f-a3d8b86db109_form2	_7fa49151-6d54-41d2-a0cb-e16ad25235b0_form2	O1 Pb1	(1, 0, 0)	Pb1 O1	2	0	(Pb4O4)2	{3: 7.677519999999999, 2: 7.320079999999998, 1: 4.499440000000001, 0: 2.25112}	0.953443	0.0297867	0.35744	0.0132412	O..Pb|Pb..Pb	{'Pb..Pb': 16, 'O..Pb': 8}	{'ENM..ENM': 16, 'ENM..LNM': 8}	ENM..ENM|ENM..LNM	0.6667	{'Pb': [2.06], 'O': [1.78]}	0.0658706	0.519799	0.41433	Pb..O_2.526	0.29737	_7fa49151-6d54-41d2-a0cb-e16ad25235b0_form2-BV-component_1-Pb4O4-2p	27.2003	45042925-f7db-4942-98e7-24ac48407f2a	Pb1 O1	1
536	ICSD	78916	_f3bd7cc3-4d01-42d1-8339-e0ca83418a7a_form2	_30b82382-29eb-41e5-bad7-0e0ff4f18d30_form2	H2 O4 Se1 Zn1	(0, 1, 0)	Zn1 H2 Se1 O4	2	0	(Zn2H4Se2O8)4	{3: 30.06721999999999, 2: 29.64595999999999, 1: 25.57622000000001, 0: 23.851580000000002}	0.985989	0.0234033	0.21063	0.00759825	H..O|H..Se|O..Se|Se..Se	{'O..Se': 16, 'H..O': 8, 'H..Se': 8, 'Se..Se': 4}	{'LNM..NM': 16, 'H..LNM': 8, 'H..NM': 8, 'NM..NM': 4}	H..LNM|H..NM|LNM..NM|NM..NM	0	{'Zn': [1.87], 'H': [1.03, 1.07], 'Se': [3.53], 'O': [1.8, 1.86, 1.87, 1.91]}	0.0677742	0.654758	0.277468	Zn..O_2.152	0.29763	_30b82382-29eb-41e5-bad7-0e0ff4f18d30_form2-BV-component_3-Zn2H4Se2O8-2p	24.6416	f8556ed7-17e4-4dd8-a97f-1b69f19e7712	Zn1 H2 Se1 O4	1
1334	ICSD	36337	_b3715c1d-515f-4653-9c7a-684474fa5f2e_form2	_9cc3be17-cfb7-47d8-beb6-a3ea62c71df3_form2	F7 I1 Pb4	(1, -1, 0)	Pb4 I1 F7	2	0	(Pb8I2F14)2	{3: 14.782579999999998, 2: 13.894739999999993, 0: 6.096720000000002}	0.93994	0.0403564	0.88784	0.0242291	F..I|I..I|I..Pb|Pb..Pb	{'F..I': 16, 'I..Pb': 16, 'I..I': 8, 'Pb..Pb': 4}	{'LNM..NM': 16, 'ENM..NM': 16, 'NM..NM': 8, 'ENM..ENM': 4}	ENM..ENM|ENM..NM|LNM..NM|NM..NM	0.0909	{'Pb': [1.57, 1.73, 1.88, 1.89], 'I': [0.85], 'F': [0.96, 0.97, 1.02]}	0.102217	0.897783		Pb..F_2.433	0.29781	_9cc3be17-cfb7-47d8-beb6-a3ea62c71df3_form2-BV-component_1-Pb8I2F14-2p	49.8017	8dee6bcd-d300-42cf-9fe1-28bd3d38b8e2	Pb4 I1 F7	1
180	ICSD	78871	_0d84311d-74d5-4fe1-bfc6-68c0abb5ea7b_form2	_b824c44e-f795-4041-bddf-03a623e547a2_form2	Br1 C1 Y1	(0, 0, 1)	Y1 C1 Br1	2	0	(Y2C2Br2)2	{3: 7.46816, 2: 7.41224, 1: 4.625540000000001, 0: 3.5202800000000005}	0.992512	0.01864	0.05592	0.00418379	Br..Br	{'Br..Br': 6}	{'NM..NM': 6}	NM..NM	0	{'Y': [2.76], 'C': [3.51], 'Br': [1.18]}	0.0141646	0.705873	0.279963	Y..C_2.622	0.29821	_b824c44e-f795-4041-bddf-03a623e547a2_form2-BV-component_1-Y2C2Br2-2p	18.6813	b4b9ba9c-484b-46b3-83dd-96c0192cbdbe	Y1 C1 Br1	1
1173	COD	9013424	_0d8b30e1-df09-453f-badf-40f930dad6ae_form2	_d28a885e-5dcc-40f2-b2cf-6dd89fa92937_form2	Bi2 Se3	(1, 0, 0)	Bi2 Se3	2	0	(Bi4Se6)4	{3: 24.09535999999999, 2: 22.176859999999987, 1: 19.786859999999983, 0: 13.237659999999998}	0.920379	0.0599531	0.95925	0.0197079	Bi..Se|Se..Se	{'Se..Se': 32, 'Bi..Se': 32}	{'NM..NM': 32, 'ENM..NM': 32}	ENM..NM|NM..NM	0	{'Bi': [2.92], 'Se': [2.05, 2.06, 2.1]}	0.176695	0.22012	0.603185	Bi..Se_3.167	0.29885	_d28a885e-5dcc-40f2-b2cf-6dd89fa92937_form2-BV-component_3-Bi4Se6-2p	42.3854	3a8e8abd-a59d-4200-836c-cf8999285469	Bi2 Se3	1
1054	ICSD	87965	_81aa3de0-82b9-4921-9694-9226f0574585_form2	_99bc6210-4d86-4dfa-99d2-9a32ce019283_form2	F2 H5 In1 N2	(1, 0, -2)	In1 H5 N2 F2	2	0	(In4H20N8F8)2	{3: 35.692590000000024, 2: 34.58244, 1: 32.62423000000002, 0: 30.604270000000014}	0.968897	0.0277538	1.11015	0.0169019	F..H|H..H	{'H..H': 48, 'F..H': 32}	{'H..H': 48, 'H..LNM': 32}	H..H|H..LNM	0	{'In': [2.99], 'H': [1.21, 1.27, 1.28, 1.3, 1.32], 'N': [3.22, 3.42], 'F': [0.85, 0.97]}	0.218176	0.384844	0.39698	In..F_2.239	0.29902	_99bc6210-4d86-4dfa-99d2-9a32ce019283_form2-BV-component_1-In4H20N8F8-2p	26.8246	e05c79d9-d9ad-486e-b388-52636499703d	In1 H5 N2 F2	1
[truncated: 1,060 more rows]

## Sheet: no_layers_identified
	db	refcode	initial_crystal_structures_cif_(experimental)	input_MC2D_filenames_(DFT_relaxed)	crystal_composition	orientation_in_original_cell	component_composition_CSS	periodicity	estimated_charge	components_per_cell_formula	BVS_x_periodicity	xbvs	mean_inter_bv	inter_bvs_per_interface	inter_bvs_per_unit_area	inter_contact_atoms	inter_contact_atoms_count	inter_contact_arbitrary_types_count	inter_contact_arbitrary_types	inter_contacts_bv_ML_estimated_(unreliable_share)	atom_valences	3-p	2-p	1-p	CSS_identified_2p_substructure	binding_energy, meV_per_A2	uuid_extracted_2D	component_composition_OLG_ALGORITHM
[truncated: 28 more rows]

[truncated: 6 more sheets: different_layers_identified , Ebinding_calc_vs_estimated, new_prospective_exfoliable_shor, non_vdW_2D, ML_BV_parameters, cif filenames]
